# Supplementary material for: Ruminant inner ear shape records 35 million years of neutral evolution
Source: Nat Commun. 2022 Dec 6;13:7222. doi: 10.1038/s41467-022-34656-0 (PMC9726890; doi:10.1038/s41467-022-34656-0)
Supplement: Supplementary file 3 — Supplementary Data 1 [file 41467_2022_34656_MOESM3_ESM.zip]

Archive with 270 entries (249 files):
- Supplementary data_1/
- Supplementary data_1/Content of Supplementary Data 1.docx
- Supplementary data_1/Supplementary_material_1-1 Geometric morphometrics/
- Supplementary data_1/Supplementary_material_1-1 Geometric morphometrics/Animated 3Dgraphs_gif/
- Supplementary data_1/Supplementary_material_1-1 Geometric morphometrics/Animated 3Dgraphs_gif/3Dgraphs_view_1_top/
- Supplementary data_1/Supplementary_material_1-1 Geometric morphometrics/Animated 3Dgraphs_gif/3Dgraphs_view_1_top/BGPCA-3dAnimatedScatterplot.gif
- Supplementary data_1/Supplementary_material_1-1 Geometric morphometrics/Animated 3Dgraphs_gif/3Dgraphs_view_1_top/CVA-3dAnimatedScatterplot.gif
- Supplementary data_1/Supplementary_material_1-1 Geometric morphometrics/Animated 3Dgraphs_gif/3Dgraphs_view_1_top/PCA-3dAnimatedScatterplot.gif
- Supplementary data_1/Supplementary_material_1-1 Geometric morphometrics/Animated 3Dgraphs_gif/3Dgraphs_view_2_lateral/
- Supplementary data_1/Supplementary_material_1-1 Geometric morphometrics/Animated 3Dgraphs_gif/3Dgraphs_view_2_lateral/BGPCA-3dAnimatedScatterplot.gif
- Supplementary data_1/Supplementary_material_1-1 Geometric morphometrics/Animated 3Dgraphs_gif/3Dgraphs_view_2_lateral/CVA-3dAnimatedScatterplot.gif
- Supplementary data_1/Supplementary_material_1-1 Geometric morphometrics/Animated 3Dgraphs_gif/3Dgraphs_view_2_lateral/PCA-3dAnimatedScatterplot.gif
- Supplementary data_1/Supplementary_material_1-1 Geometric morphometrics/bgPCA_306/
- Supplementary data_1/Supplementary_material_1-1 Geometric morphometrics/bgPCA_306/bgPCA_306_ruminants.pdf
- Supplementary data_1/Supplementary_material_1-1 Geometric morphometrics/bgPCA_306/bgPCA_306_ruminants_names.pdf
- Supplementary data_1/Supplementary_material_1-1 Geometric morphometrics/bgPCA_306/bgPCA_306_ruminants_numbers.pdf
- Supplementary data_1/Supplementary_material_1-1 Geometric morphometrics/bgPCA_306/BGPCA_3D.pdf
- Supplementary data_1/Supplementary_material_1-1 Geometric morphometrics/bgPCA_306/BGPCA_3D.png
- Supplementary data_1/Supplementary_material_1-1 Geometric morphometrics/bgPCA_306/BGPCA_3D_names.pdf
- Supplementary data_1/Supplementary_material_1-1 Geometric morphometrics/bgPCA_306/BGPCA_3D_names.png
- Supplementary data_1/Supplementary_material_1-1 Geometric morphometrics/bgPCA_306/bg_PCA_PCscores_306.csv
- Supplementary data_1/Supplementary_material_1-1 Geometric morphometrics/bgPCA_306/cross_validated_scores_bg_PCA_306.csv
- Supplementary data_1/Supplementary_material_1-1 Geometric morphometrics/bgPCA_306/gpca_cross_validation.csv
- Supplementary data_1/Supplementary_material_1-1 Geometric morphometrics/bgPCA_306/Grandmean_bg_PCA_306.csv
- Supplementary data_1/Supplementary_material_1-1 Geometric morphometrics/bgPCA_306/groupmeans_bg_PCA_306.csv
- Supplementary data_1/Supplementary_material_1-1 Geometric morphometrics/bgPCA_306/LEGEND_ALL_GRAPHS.pdf
- Supplementary data_1/Supplementary_material_1-1 Geometric morphometrics/bgPCA_306/mean_shapes_per_clade_bgPCA/
- Supplementary data_1/Supplementary_material_1-1 Geometric morphometrics/bgPCA_306/mean_shapes_per_clade_bgPCA/Antilo-dl.png
- Supplementary data_1/Supplementary_material_1-1 Geometric morphometrics/bgPCA_306/mean_shapes_per_clade_bgPCA/Antilo-do.png
- Supplementary data_1/Supplementary_material_1-1 Geometric morphometrics/bgPCA_306/mean_shapes_per_clade_bgPCA/Antilo-la.png
- Supplementary data_1/Supplementary_material_1-1 Geometric morphometrics/bgPCA_306/mean_shapes_per_clade_bgPCA/Antilo-me.png
- Supplementary data_1/Supplementary_material_1-1 Geometric morphometrics/bgPCA_306/mean_shapes_per_clade_bgPCA/Antilo-oc.png
- Supplementary data_1/Supplementary_material_1-1 Geometric morphometrics/bgPCA_306/mean_shapes_per_clade_bgPCA/Antilo-ro.png
- Supplementary data_1/Supplementary_material_1-1 Geometric morphometrics/bgPCA_306/mean_shapes_per_clade_bgPCA/Antilo-vl.png
- Supplementary data_1/Supplementary_material_1-1 Geometric morphometrics/bgPCA_306/mean_shapes_per_clade_bgPCA/Bovidae-dl.png
- Supplementary data_1/Supplementary_material_1-1 Geometric morphometrics/bgPCA_306/mean_shapes_per_clade_bgPCA/Bovidae-do.png
- Supplementary data_1/Supplementary_material_1-1 Geometric morphometrics/bgPCA_306/mean_shapes_per_clade_bgPCA/Bovidae-la.png
- Supplementary data_1/Supplementary_material_1-1 Geometric morphometrics/bgPCA_306/mean_shapes_per_clade_bgPCA/Bovidae-me.png
- Supplementary data_1/Supplementary_material_1-1 Geometric morphometrics/bgPCA_306/mean_shapes_per_clade_bgPCA/Bovidae-oc.png
- Supplementary data_1/Supplementary_material_1-1 Geometric morphometrics/bgPCA_306/mean_shapes_per_clade_bgPCA/Bovidae-ro.png
- Supplementary data_1/Supplementary_material_1-1 Geometric morphometrics/bgPCA_306/mean_shapes_per_clade_bgPCA/Bovidae-vl.png
- Supplementary data_1/Supplementary_material_1-1 Geometric morphometrics/bgPCA_306/mean_shapes_per_clade_bgPCA/Cervidae-dl.png
- Supplementary data_1/Supplementary_material_1-1 Geometric morphometrics/bgPCA_306/mean_shapes_per_clade_bgPCA/Cervidae-do.png
- Supplementary data_1/Supplementary_material_1-1 Geometric morphometrics/bgPCA_306/mean_shapes_per_clade_bgPCA/Cervidae-la.png
- Supplementary data_1/Supplementary_material_1-1 Geometric morphometrics/bgPCA_306/mean_shapes_per_clade_bgPCA/Cervidae-me.png
- Supplementary data_1/Supplementary_material_1-1 Geometric morphometrics/bgPCA_306/mean_shapes_per_clade_bgPCA/Cervidae-oc.png
- Supplementary data_1/Supplementary_material_1-1 Geometric morphometrics/bgPCA_306/mean_shapes_per_clade_bgPCA/Cervidae-ro.png
- Supplementary data_1/Supplementary_material_1-1 Geometric morphometrics/bgPCA_306/mean_shapes_per_clade_bgPCA/Cervidae-vl.png
- Supplementary data_1/Supplementary_material_1-1 Geometric morphometrics/bgPCA_306/mean_shapes_per_clade_bgPCA/Dromomerycidae-dl.png
- Supplementary data_1/Supplementary_material_1-1 Geometric morphometrics/bgPCA_306/mean_shapes_per_clade_bgPCA/Dromomerycidae-do.png
- Supplementary data_1/Supplementary_material_1-1 Geometric morphometrics/bgPCA_306/mean_shapes_per_clade_bgPCA/Dromomerycidae-la.png
- Supplementary data_1/Supplementary_material_1-1 Geometric morphometrics/bgPCA_306/mean_shapes_per_clade_bgPCA/Dromomerycidae-me.png
- Supplementary data_1/Supplementary_material_1-1 Geometric morphometrics/bgPCA_306/mean_shapes_per_clade_bgPCA/Dromomerycidae-oc.png
- Supplementary data_1/Supplementary_material_1-1 Geometric morphometrics/bgPCA_306/mean_shapes_per_clade_bgPCA/Dromomerycidae-ro.png
- Supplementary data_1/Supplementary_material_1-1 Geometric morphometrics/bgPCA_306/mean_shapes_per_clade_bgPCA/Dromomerycidae-vl.png
- Supplementary data_1/Supplementary_material_1-1 Geometric morphometrics/bgPCA_306/mean_shapes_per_clade_bgPCA/Giraffidae-dl.png
- Supplementary data_1/Supplementary_material_1-1 Geometric morphometrics/bgPCA_306/mean_shapes_per_clade_bgPCA/Giraffidae-do.png
- Supplementary data_1/Supplementary_material_1-1 Geometric morphometrics/bgPCA_306/mean_shapes_per_clade_bgPCA/Giraffidae-la.png
- Supplementary data_1/Supplementary_material_1-1 Geometric morphometrics/bgPCA_306/mean_shapes_per_clade_bgPCA/Giraffidae-me.png
- Supplementary data_1/Supplementary_material_1-1 Geometric morphometrics/bgPCA_306/mean_shapes_per_clade_bgPCA/Giraffidae-oc.png
- Supplementary data_1/Supplementary_material_1-1 Geometric morphometrics/bgPCA_306/mean_shapes_per_clade_bgPCA/Giraffidae-ro.png
- Supplementary data_1/Supplementary_material_1-1 Geometric morphometrics/bgPCA_306/mean_shapes_per_clade_bgPCA/Giraffidae-vl.png
- Supplementary data_1/Supplementary_material_1-1 Geometric morphometrics/bgPCA_306/mean_shapes_per_clade_bgPCA/Moschidae-dl.png
- Supplementary data_1/Supplementary_material_1-1 Geometric morphometrics/bgPCA_306/mean_shapes_per_clade_bgPCA/Moschidae-do.png
- Supplementary data_1/Supplementary_material_1-1 Geometric morphometrics/bgPCA_306/mean_shapes_per_clade_bgPCA/Moschidae-la.png
- Supplementary data_1/Supplementary_material_1-1 Geometric morphometrics/bgPCA_306/mean_shapes_per_clade_bgPCA/Moschidae-me.png
- Supplementary data_1/Supplementary_material_1-1 Geometric morphometrics/bgPCA_306/mean_shapes_per_clade_bgPCA/Moschidae-oc.png
- Supplementary data_1/Supplementary_material_1-1 Geometric morphometrics/bgPCA_306/mean_shapes_per_clade_bgPCA/Moschidae-ro.png
- Supplementary data_1/Supplementary_material_1-1 Geometric morphometrics/bgPCA_306/mean_shapes_per_clade_bgPCA/Moschidae-vl.png
- Supplementary data_1/Supplementary_material_1-1 Geometric morphometrics/bgPCA_306/mean_shapes_per_clade_bgPCA/Stem_Pecora-dl.png
- Supplementary data_1/Supplementary_material_1-1 Geometric morphometrics/bgPCA_306/mean_shapes_per_clade_bgPCA/Stem_Pecora-do.png
- Supplementary data_1/Supplementary_material_1-1 Geometric morphometrics/bgPCA_306/mean_shapes_per_clade_bgPCA/Stem_Pecora-la.png
- Supplementary data_1/Supplementary_material_1-1 Geometric morphometrics/bgPCA_306/mean_shapes_per_clade_bgPCA/Stem_Pecora-me.png
- Supplementary data_1/Supplementary_material_1-1 Geometric morphometrics/bgPCA_306/mean_shapes_per_clade_bgPCA/Stem_Pecora-oc.png
- Supplementary data_1/Supplementary_material_1-1 Geometric morphometrics/bgPCA_306/mean_shapes_per_clade_bgPCA/Stem_Pecora-ro.png
- Supplementary data_1/Supplementary_material_1-1 Geometric morphometrics/bgPCA_306/mean_shapes_per_clade_bgPCA/Stem_Pecora-vl.png
- Supplementary data_1/Supplementary_material_1-1 Geometric morphometrics/bgPCA_306/mean_shapes_per_clade_bgPCA/Stem_Ruminantia-dl.png
- Supplementary data_1/Supplementary_material_1-1 Geometric morphometrics/bgPCA_306/mean_shapes_per_clade_bgPCA/Stem_Ruminantia-do.png
- Supplementary data_1/Supplementary_material_1-1 Geometric morphometrics/bgPCA_306/mean_shapes_per_clade_bgPCA/Stem_Ruminantia-la.png
- Supplementary data_1/Supplementary_material_1-1 Geometric morphometrics/bgPCA_306/mean_shapes_per_clade_bgPCA/Stem_Ruminantia-me.png
- Supplementary data_1/Supplementary_material_1-1 Geometric morphometrics/bgPCA_306/mean_shapes_per_clade_bgPCA/Stem_Ruminantia-oc.png
- Supplementary data_1/Supplementary_material_1-1 Geometric morphometrics/bgPCA_306/mean_shapes_per_clade_bgPCA/Stem_Ruminantia-ro.png
- Supplementary data_1/Supplementary_material_1-1 Geometric morphometrics/bgPCA_306/mean_shapes_per_clade_bgPCA/Stem_Ruminantia-vl.png
- Supplementary data_1/Supplementary_material_1-1 Geometric morphometrics/bgPCA_306/mean_shapes_per_clade_bgPCA/Tragulidae-dl.png
- Supplementary data_1/Supplementary_material_1-1 Geometric morphometrics/bgPCA_306/mean_shapes_per_clade_bgPCA/Tragulidae-do.png
- Supplementary data_1/Supplementary_material_1-1 Geometric morphometrics/bgPCA_306/mean_shapes_per_clade_bgPCA/Tragulidae-la.png
- Supplementary data_1/Supplementary_material_1-1 Geometric morphometrics/bgPCA_306/mean_shapes_per_clade_bgPCA/Tragulidae-me.png
- Supplementary data_1/Supplementary_material_1-1 Geometric morphometrics/bgPCA_306/mean_shapes_per_clade_bgPCA/Tragulidae-oc.png
- Supplementary data_1/Supplementary_material_1-1 Geometric morphometrics/bgPCA_306/mean_shapes_per_clade_bgPCA/Tragulidae-ro.png
- Supplementary data_1/Supplementary_material_1-1 Geometric morphometrics/bgPCA_306/mean_shapes_per_clade_bgPCA/Tragulidae-vl.png
- Supplementary data_1/Supplementary_material_1-1 Geometric morphometrics/bgPCA_306/probs_bg_PCA_306.csv
- Supplementary data_1/Supplementary_material_1-1 Geometric morphometrics/bgPCA_306/variance_bg_PCA_306.csv
- Supplementary data_1/Supplementary_material_1-1 Geometric morphometrics/CVA_306/
- Supplementary data_1/Supplementary_material_1-1 Geometric morphometrics/CVA_306/cross_validated_scores_CVA_306.csv
- Supplementary data_1/Supplementary_material_1-1 Geometric morphometrics/CVA_306/CVA_306_CV3vsCV4_ruminants.pdf
- Supplementary data_1/Supplementary_material_1-1 Geometric morphometrics/CVA_306/CVA_306_ruminants.pdf
- Supplementary data_1/Supplementary_material_1-1 Geometric morphometrics/CVA_306/CVA_306_ruminants_names.pdf
- Supplementary data_1/Supplementary_material_1-1 Geometric morphometrics/CVA_306/CVA_306_ruminants_numbers.pdf
- Supplementary data_1/Supplementary_material_1-1 Geometric morphometrics/CVA_306/CVA_306_scores_rum.csv
- Supplementary data_1/Supplementary_material_1-1 Geometric morphometrics/CVA_306/CVA_cross_validation.csv
- Supplementary data_1/Supplementary_material_1-1 Geometric morphometrics/CVA_306/CVA_cross_validation_2.csv
- Supplementary data_1/Supplementary_material_1-1 Geometric morphometrics/CVA_306/Grandmean_CVA_306.csv
- Supplementary data_1/Supplementary_material_1-1 Geometric morphometrics/CVA_306/groupmeans_CVA_306.csv
- Supplementary data_1/Supplementary_material_1-1 Geometric morphometrics/CVA_306/LEGEND_ALL_GRAPHS.pdf
- Supplementary data_1/Supplementary_material_1-1 Geometric morphometrics/CVA_306/mean_shapes_per_clade_CVA/
- Supplementary data_1/Supplementary_material_1-1 Geometric morphometrics/CVA_306/mean_shapes_per_clade_CVA/Antilo-dl.png
- Supplementary data_1/Supplementary_material_1-1 Geometric morphometrics/CVA_306/mean_shapes_per_clade_CVA/Antilo-do.png
- Supplementary data_1/Supplementary_material_1-1 Geometric morphometrics/CVA_306/mean_shapes_per_clade_CVA/Antilo-la.png
- Supplementary data_1/Supplementary_material_1-1 Geometric morphometrics/CVA_306/mean_shapes_per_clade_CVA/Antilo-me.png
- Supplementary data_1/Supplementary_material_1-1 Geometric morphometrics/CVA_306/mean_shapes_per_clade_CVA/Antilo-oc.png
- Supplementary data_1/Supplementary_material_1-1 Geometric morphometrics/CVA_306/mean_shapes_per_clade_CVA/Antilo-ro.png
- Supplementary data_1/Supplementary_material_1-1 Geometric morphometrics/CVA_306/mean_shapes_per_clade_CVA/Antilo-vl.png
- Supplementary data_1/Supplementary_material_1-1 Geometric morphometrics/CVA_306/mean_shapes_per_clade_CVA/Bovidae-dl.png
- Supplementary data_1/Supplementary_material_1-1 Geometric morphometrics/CVA_306/mean_shapes_per_clade_CVA/Bovidae-do.png
- Supplementary data_1/Supplementary_material_1-1 Geometric morphometrics/CVA_306/mean_shapes_per_clade_CVA/Bovidae-la.png
- Supplementary data_1/Supplementary_material_1-1 Geometric morphometrics/CVA_306/mean_shapes_per_clade_CVA/Bovidae-me.png
- Supplementary data_1/Supplementary_material_1-1 Geometric morphometrics/CVA_306/mean_shapes_per_clade_CVA/Bovidae-oc.png
- Supplementary data_1/Supplementary_material_1-1 Geometric morphometrics/CVA_306/mean_shapes_per_clade_CVA/Bovidae-ro.png
- Supplementary data_1/Supplementary_material_1-1 Geometric morphometrics/CVA_306/mean_shapes_per_clade_CVA/Bovidae-vl.png
- Supplementary data_1/Supplementary_material_1-1 Geometric morphometrics/CVA_306/mean_shapes_per_clade_CVA/Cervidae-dl.png
- Supplementary data_1/Supplementary_material_1-1 Geometric morphometrics/CVA_306/mean_shapes_per_clade_CVA/Cervidae-do.png
- Supplementary data_1/Supplementary_material_1-1 Geometric morphometrics/CVA_306/mean_shapes_per_clade_CVA/Cervidae-la.png
- Supplementary data_1/Supplementary_material_1-1 Geometric morphometrics/CVA_306/mean_shapes_per_clade_CVA/Cervidae-me.png
- Supplementary data_1/Supplementary_material_1-1 Geometric morphometrics/CVA_306/mean_shapes_per_clade_CVA/Cervidae-oc.png
- Supplementary data_1/Supplementary_material_1-1 Geometric morphometrics/CVA_306/mean_shapes_per_clade_CVA/Cervidae-ro.png
- Supplementary data_1/Supplementary_material_1-1 Geometric morphometrics/CVA_306/mean_shapes_per_clade_CVA/Cervidae-vl.png
- Supplementary data_1/Supplementary_material_1-1 Geometric morphometrics/CVA_306/mean_shapes_per_clade_CVA/Dromomerycidae-dl.png
- Supplementary data_1/Supplementary_material_1-1 Geometric morphometrics/CVA_306/mean_shapes_per_clade_CVA/Dromomerycidae-do.png
- Supplementary data_1/Supplementary_material_1-1 Geometric morphometrics/CVA_306/mean_shapes_per_clade_CVA/Dromomerycidae-la.png
- Supplementary data_1/Supplementary_material_1-1 Geometric morphometrics/CVA_306/mean_shapes_per_clade_CVA/Dromomerycidae-me.png
- Supplementary data_1/Supplementary_material_1-1 Geometric morphometrics/CVA_306/mean_shapes_per_clade_CVA/Dromomerycidae-oc.png
- Supplementary data_1/Supplementary_material_1-1 Geometric morphometrics/CVA_306/mean_shapes_per_clade_CVA/Dromomerycidae-ro.png
- Supplementary data_1/Supplementary_material_1-1 Geometric morphometrics/CVA_306/mean_shapes_per_clade_CVA/Dromomerycidae-vl.png
- Supplementary data_1/Supplementary_material_1-1 Geometric morphometrics/CVA_306/mean_shapes_per_clade_CVA/Giraffidae-dl.png
- Supplementary data_1/Supplementary_material_1-1 Geometric morphometrics/CVA_306/mean_shapes_per_clade_CVA/Giraffidae-do.png
- Supplementary data_1/Supplementary_material_1-1 Geometric morphometrics/CVA_306/mean_shapes_per_clade_CVA/Giraffidae-la.png
- Supplementary data_1/Supplementary_material_1-1 Geometric morphometrics/CVA_306/mean_shapes_per_clade_CVA/Giraffidae-me.png
- Supplementary data_1/Supplementary_material_1-1 Geometric morphometrics/CVA_306/mean_shapes_per_clade_CVA/Giraffidae-oc.png
- Supplementary data_1/Supplementary_material_1-1 Geometric morphometrics/CVA_306/mean_shapes_per_clade_CVA/Giraffidae-ro.png
- Supplementary data_1/Supplementary_material_1-1 Geometric morphometrics/CVA_306/mean_shapes_per_clade_CVA/Giraffidae-vl.png
- Supplementary data_1/Supplementary_material_1-1 Geometric morphometrics/CVA_306/mean_shapes_per_clade_CVA/Moschidae-dl.png
- Supplementary data_1/Supplementary_material_1-1 Geometric morphometrics/CVA_306/mean_shapes_per_clade_CVA/Moschidae-do.png
- Supplementary data_1/Supplementary_material_1-1 Geometric morphometrics/CVA_306/mean_shapes_per_clade_CVA/Moschidae-la.png
- Supplementary data_1/Supplementary_material_1-1 Geometric morphometrics/CVA_306/mean_shapes_per_clade_CVA/Moschidae-me.png
- Supplementary data_1/Supplementary_material_1-1 Geometric morphometrics/CVA_306/mean_shapes_per_clade_CVA/Moschidae-oc.png
- Supplementary data_1/Supplementary_material_1-1 Geometric morphometrics/CVA_306/mean_shapes_per_clade_CVA/Moschidae-ro.png
- Supplementary data_1/Supplementary_material_1-1 Geometric morphometrics/CVA_306/mean_shapes_per_clade_CVA/Moschidae-vl.png
- Supplementary data_1/Supplementary_material_1-1 Geometric morphometrics/CVA_306/mean_shapes_per_clade_CVA/Stem_Pecora-dl.png
- Supplementary data_1/Supplementary_material_1-1 Geometric morphometrics/CVA_306/mean_shapes_per_clade_CVA/Stem_Pecora-do.png
- Supplementary data_1/Supplementary_material_1-1 Geometric morphometrics/CVA_306/mean_shapes_per_clade_CVA/Stem_Pecora-la.png
- Supplementary data_1/Supplementary_material_1-1 Geometric morphometrics/CVA_306/mean_shapes_per_clade_CVA/Stem_Pecora-me.png
- Supplementary data_1/Supplementary_material_1-1 Geometric morphometrics/CVA_306/mean_shapes_per_clade_CVA/Stem_Pecora-oc.png
- Supplementary data_1/Supplementary_material_1-1 Geometric morphometrics/CVA_306/mean_shapes_per_clade_CVA/Stem_Pecora-ro.png
- Supplementary data_1/Supplementary_material_1-1 Geometric morphometrics/CVA_306/mean_shapes_per_clade_CVA/Stem_Pecora-vl.png
- Supplementary data_1/Supplementary_material_1-1 Geometric morphometrics/CVA_306/mean_shapes_per_clade_CVA/Stem_Ruminantia-dl.png
- Supplementary data_1/Supplementary_material_1-1 Geometric morphometrics/CVA_306/mean_shapes_per_clade_CVA/Stem_Ruminantia-do.png
- Supplementary data_1/Supplementary_material_1-1 Geometric morphometrics/CVA_306/mean_shapes_per_clade_CVA/Stem_Ruminantia-la.png
- Supplementary data_1/Supplementary_material_1-1 Geometric morphometrics/CVA_306/mean_shapes_per_clade_CVA/Stem_Ruminantia-me.png
- Supplementary data_1/Supplementary_material_1-1 Geometric morphometrics/CVA_306/mean_shapes_per_clade_CVA/Stem_Ruminantia-oc.png
- Supplementary data_1/Supplementary_material_1-1 Geometric morphometrics/CVA_306/mean_shapes_per_clade_CVA/Stem_Ruminantia-ro.png
- Supplementary data_1/Supplementary_material_1-1 Geometric morphometrics/CVA_306/mean_shapes_per_clade_CVA/Stem_Ruminantia-vl.png
- Supplementary data_1/Supplementary_material_1-1 Geometric morphometrics/CVA_306/mean_shapes_per_clade_CVA/Tragulidae-dl.png
- Supplementary data_1/Supplementary_material_1-1 Geometric morphometrics/CVA_306/mean_shapes_per_clade_CVA/Tragulidae-do.png
- Supplementary data_1/Supplementary_material_1-1 Geometric morphometrics/CVA_306/mean_shapes_per_clade_CVA/Tragulidae-la.png
- Supplementary data_1/Supplementary_material_1-1 Geometric morphometrics/CVA_306/mean_shapes_per_clade_CVA/Tragulidae-me.png
- Supplementary data_1/Supplementary_material_1-1 Geometric morphometrics/CVA_306/mean_shapes_per_clade_CVA/Tragulidae-oc.png
- Supplementary data_1/Supplementary_material_1-1 Geometric morphometrics/CVA_306/mean_shapes_per_clade_CVA/Tragulidae-ro.png
- Supplementary data_1/Supplementary_material_1-1 Geometric morphometrics/CVA_306/mean_shapes_per_clade_CVA/Tragulidae-vl.png
- Supplementary data_1/Supplementary_material_1-1 Geometric morphometrics/CVA_306/variance_306_CVA.csv
- Supplementary data_1/Supplementary_material_1-1 Geometric morphometrics/PCA_306/
- Supplementary data_1/Supplementary_material_1-1 Geometric morphometrics/PCA_306/Extreme_shapes_PCA/
- Supplementary data_1/Supplementary_material_1-1 Geometric morphometrics/PCA_306/Extreme_shapes_PCA/PC1max-dl.png
- Supplementary data_1/Supplementary_material_1-1 Geometric morphometrics/PCA_306/Extreme_shapes_PCA/PC1max-do.png
- Supplementary data_1/Supplementary_material_1-1 Geometric morphometrics/PCA_306/Extreme_shapes_PCA/PC1max-la.png
- Supplementary data_1/Supplementary_material_1-1 Geometric morphometrics/PCA_306/Extreme_shapes_PCA/PC1max-me.png
- Supplementary data_1/Supplementary_material_1-1 Geometric morphometrics/PCA_306/Extreme_shapes_PCA/PC1max-oc.png
- Supplementary data_1/Supplementary_material_1-1 Geometric morphometrics/PCA_306/Extreme_shapes_PCA/PC1max-ro.png
- Supplementary data_1/Supplementary_material_1-1 Geometric morphometrics/PCA_306/Extreme_shapes_PCA/PC1max-vl.png
- Supplementary data_1/Supplementary_material_1-1 Geometric morphometrics/PCA_306/Extreme_shapes_PCA/PC1min-dl.png
- Supplementary data_1/Supplementary_material_1-1 Geometric morphometrics/PCA_306/Extreme_shapes_PCA/PC1min-do.png
- Supplementary data_1/Supplementary_material_1-1 Geometric morphometrics/PCA_306/Extreme_shapes_PCA/PC1min-la.png
- Supplementary data_1/Supplementary_material_1-1 Geometric morphometrics/PCA_306/Extreme_shapes_PCA/PC1min-me.png
- Supplementary data_1/Supplementary_material_1-1 Geometric morphometrics/PCA_306/Extreme_shapes_PCA/PC1min-oc.png
- Supplementary data_1/Supplementary_material_1-1 Geometric morphometrics/PCA_306/Extreme_shapes_PCA/PC1min-ro.png
- Supplementary data_1/Supplementary_material_1-1 Geometric morphometrics/PCA_306/Extreme_shapes_PCA/PC1min-vl.png
- Supplementary data_1/Supplementary_material_1-1 Geometric morphometrics/PCA_306/Extreme_shapes_PCA/PC2max-dl.png
- Supplementary data_1/Supplementary_material_1-1 Geometric morphometrics/PCA_306/Extreme_shapes_PCA/PC2max-do.png
- Supplementary data_1/Supplementary_material_1-1 Geometric morphometrics/PCA_306/Extreme_shapes_PCA/PC2max-la.png
- Supplementary data_1/Supplementary_material_1-1 Geometric morphometrics/PCA_306/Extreme_shapes_PCA/PC2max-me.png
- Supplementary data_1/Supplementary_material_1-1 Geometric morphometrics/PCA_306/Extreme_shapes_PCA/PC2max-oc.png
- Supplementary data_1/Supplementary_material_1-1 Geometric morphometrics/PCA_306/Extreme_shapes_PCA/PC2max-ro.png
- Supplementary data_1/Supplementary_material_1-1 Geometric morphometrics/PCA_306/Extreme_shapes_PCA/PC2max-vl.png
- Supplementary data_1/Supplementary_material_1-1 Geometric morphometrics/PCA_306/Extreme_shapes_PCA/PC2min-dl.png
- Supplementary data_1/Supplementary_material_1-1 Geometric morphometrics/PCA_306/Extreme_shapes_PCA/PC2min-do.png
- Supplementary data_1/Supplementary_material_1-1 Geometric morphometrics/PCA_306/Extreme_shapes_PCA/PC2min-la.png
- Supplementary data_1/Supplementary_material_1-1 Geometric morphometrics/PCA_306/Extreme_shapes_PCA/PC2min-me.png
- Supplementary data_1/Supplementary_material_1-1 Geometric morphometrics/PCA_306/Extreme_shapes_PCA/PC2min-oc.png
- Supplementary data_1/Supplementary_material_1-1 Geometric morphometrics/PCA_306/Extreme_shapes_PCA/PC2min-ro.png
- Supplementary data_1/Supplementary_material_1-1 Geometric morphometrics/PCA_306/Extreme_shapes_PCA/PC2min-vl.png
- Supplementary data_1/Supplementary_material_1-1 Geometric morphometrics/PCA_306/gpa_306_data.csv
- Supplementary data_1/Supplementary_material_1-1 Geometric morphometrics/PCA_306/LEGEND_ALL_GRAPHS.pdf
- Supplementary data_1/Supplementary_material_1-1 Geometric morphometrics/PCA_306/PCA_306_rum.pdf
- Supplementary data_1/Supplementary_material_1-1 Geometric morphometrics/PCA_306/PCA_306_rum_names.pdf
- Supplementary data_1/Supplementary_material_1-1 Geometric morphometrics/PCA_306/PCA_306_rum_numbers.pdf
- Supplementary data_1/Supplementary_material_1-1 Geometric morphometrics/PCA_306/PC_scores_306_rum.csv
- Supplementary data_1/Supplementary_material_1-2 RRphylo/
- Supplementary data_1/Supplementary_material_1-2 RRphylo/centroid/
- Supplementary data_1/Supplementary_material_1-2 RRphylo/centroid/CENTROID_evorates.pdf
- Supplementary data_1/Supplementary_material_1-2 RRphylo/centroid/CENTROID_evorates_nodes.pdf
- Supplementary data_1/Supplementary_material_1-2 RRphylo/centroid/CENTROID_evorates_no_ancestral_states.pdf
- Supplementary data_1/Supplementary_material_1-2 RRphylo/centroid/centroid_size_phylo.pdf
- Supplementary data_1/Supplementary_material_1-2 RRphylo/centroid/cent_AC_shift_191.csv
- Supplementary data_1/Supplementary_material_1-2 RRphylo/centroid/cent_SC_shift_191.csv
- Supplementary data_1/Supplementary_material_1-2 RRphylo/centroid/CT_AR results for rate differences.pdf
- Supplementary data_1/Supplementary_material_1-2 RRphylo/centroid/evorates_centroid.csv
- Supplementary data_1/Supplementary_material_1-2 RRphylo/centroid_191_rum.csv
- Supplementary data_1/Supplementary_material_1-2 RRphylo/PCA/
- Supplementary data_1/Supplementary_material_1-2 RRphylo/PCA/evorates_pca.csv
- Supplementary data_1/Supplementary_material_1-2 RRphylo/PCA/PCA_AC_shift_191.csv
- Supplementary data_1/Supplementary_material_1-2 RRphylo/PCA/PCA_evorates.pdf
- Supplementary data_1/Supplementary_material_1-2 RRphylo/PCA/PCA_evorates_nodes.pdf
- Supplementary data_1/Supplementary_material_1-2 RRphylo/PCA/PCA_evorates_no_ancestral_states.pdf
- Supplementary data_1/Supplementary_material_1-2 RRphylo/PCA/PCA_SC_shift_191.csv
- Supplementary data_1/Supplementary_material_1-2 RRphylo/PCA/PCA__AR results for rate differences.pdf
- Supplementary data_1/Supplementary_material_1-2 RRphylo/PC_scores_rum_191.csv
- Supplementary data_1/Supplementary_material_1-2 RRphylo/tree_191.tre
- Supplementary data_1/Supplementary_material_1-3 RPANDA/
- Supplementary data_1/Supplementary_material_1-3 RPANDA/F_evorates_centroid.csv
- Supplementary data_1/Supplementary_material_1-3 RPANDA/F_evorates_pca.csv
- Supplementary data_1/Supplementary_material_1-3 RPANDA/Rpanda_centroid/
- Supplementary data_1/Supplementary_material_1-3 RPANDA/Rpanda_centroid/AIC_AICC_likelihood_centroid_size_per-family_per_df.csv
- Supplementary data_1/Supplementary_material_1-3 RPANDA/Rpanda_centroid/AIC_results_centroid_size_evorates_Tragulina_Pecoran_families.csv
- Supplementary data_1/Supplementary_material_1-3 RPANDA/Rpanda_centroid/AIC_results_centroid_size_Pecora_Tragulina.csv
- Supplementary data_1/Supplementary_material_1-3 RPANDA/Rpanda_centroid/parameters_sigma_beta_centroid_size_per-family_per-df.csv
- Supplementary data_1/Supplementary_material_1-3 RPANDA/Rpanda_centroid/RPANDA_centroid_size_VS_temperature_Pecora-Tragulina.pdf
- Supplementary data_1/Supplementary_material_1-3 RPANDA/Rpanda_centroid/RPANDA_centroid_size_VS_temperature_Tragulina_Pecoran_families.pdf
- Supplementary data_1/Supplementary_material_1-3 RPANDA/Rpanda_PCA/
- Supplementary data_1/Supplementary_material_1-3 RPANDA/Rpanda_PCA/AIC_AICC_likelihood_PCA_per_family_per_df.csv
- Supplementary data_1/Supplementary_material_1-3 RPANDA/Rpanda_PCA/AIC_results_pca_evorates_Tragulina_Pecoran_families.csv
- Supplementary data_1/Supplementary_material_1-3 RPANDA/Rpanda_PCA/AIC_results_pca_Pecora_Tragulina.csv
- Supplementary data_1/Supplementary_material_1-3 RPANDA/Rpanda_PCA/parameters_sigma_beta_PCA_per-family_per_df.csv
- Supplementary data_1/Supplementary_material_1-3 RPANDA/Rpanda_PCA/RPANDA_PCA_VS_temperature_Pecora-Tragulina.pdf
- Supplementary data_1/Supplementary_material_1-3 RPANDA/Rpanda_PCA/RPANDA_PCA_VS_temperature_Tragulina_Pecoran_families.pdf
- Supplementary data_1/Supplementary_material_1-3 RPANDA/tree_191.tre
- Supplementary data_1/Supplementary_material_1-4 Raw dataset and R code/
- Supplementary data_1/Supplementary_material_1-4 Raw dataset and R code/code/
- Supplementary data_1/Supplementary_material_1-4 Raw dataset and R code/code/params_rpanda.Rmd
- Supplementary data_1/Supplementary_material_1-4 Raw dataset and R code/code/PCA_bgPCA_CVA_191sp.Rmd
- Supplementary data_1/Supplementary_material_1-4 Raw dataset and R code/code/PCA_bgPCA_CVA_306sp.Rmd
- Supplementary data_1/Supplementary_material_1-4 Raw dataset and R code/code/resampling_semilandmarks.Rmd
- Supplementary data_1/Supplementary_material_1-4 Raw dataset and R code/code/Rpanda_centroid.Rmd
- Supplementary data_1/Supplementary_material_1-4 Raw dataset and R code/code/Rpanda_pca.Rmd
- Supplementary data_1/Supplementary_material_1-4 Raw dataset and R code/code/RRPhylo_191.Rmd
- Supplementary data_1/Supplementary_material_1-4 Raw dataset and R code/code/tree_191.tre
- Supplementary data_1/Supplementary_material_1-4 Raw dataset and R code/Data_191 species/
- Supplementary data_1/Supplementary_material_1-4 Raw dataset and R code/Data_191 species/centroid_191_rum.csv
- Supplementary data_1/Supplementary_material_1-4 Raw dataset and R code/Data_191 species/curves_0322.csv
- Supplementary data_1/Supplementary_material_1-4 Raw dataset and R code/Data_191 species/family_191_0322.csv
- Supplementary data_1/Supplementary_material_1-4 Raw dataset and R code/Data_191 species/LEGEND_ALL_GRAPHS.pdf
- Supplementary data_1/Supplementary_material_1-4 Raw dataset and R code/Data_191 species/physignal.csv
- Supplementary data_1/Supplementary_material_1-4 Raw dataset and R code/Data_306 specimens/
- Supplementary data_1/Supplementary_material_1-4 Raw dataset and R code/Data_306 specimens/centroid_306_rum.csv
- Supplementary data_1/Supplementary_material_1-4 Raw dataset and R code/Data_306 specimens/classifier_family_species_0322.csv
- Supplementary data_1/Supplementary_material_1-4 Raw dataset and R code/Data_306 specimens/curves_0322.csv
- Supplementary data_1/Supplementary_material_1-4 Raw dataset and R code/Data_306 specimens/family_0322.csv
- Supplementary data_1/Supplementary_material_1-4 Raw dataset and R code/Data_306 specimens/LEGEND_ALL_GRAPHS.pdf
- Supplementary data_1/Supplementary_material_1-4 Raw dataset and R code/Data_306 specimens/ruminants_resampled_2d_array_0322.csv
- Supplementary data_1/Supplementary_material_1-4 Raw dataset and R code/Data_306 specimens/speclist_0322.csv
- Supplementary data_1/Supplementary_material_1-4 Raw dataset and R code/Data_306 specimens/time_frame_0322.csv
- Supplementary data_1/Supplementary_material_1-4 Raw dataset and R code/tree_191.tre
