# Supplementary material for: Ruminant inner ear shape records 35 million years of neutral evolution
Source: Nat Commun. 2022 Dec 6;13:7222. doi: 10.1038/s41467-022-34656-0 (PMC9726890; doi:10.1038/s41467-022-34656-0)
Supplement: Supplementary file 3 — Supplementary Data 1 [file 41467_2022_34656_MOESM3_ESM.zip › Supplementary data_1/Supplementary_material_1-1 Geometric morphometrics/bgPCA_306/bg_PCA_PCscores_306.csv]

	V1	V2	V3	V4	V5	V6	V7	V8
Hyemoschus_aquaticus_NMB_1930_R	0.204884424240969	0.0285168682885153	0.0279065561265535	-0.0116102128237867	0.00167762006762894	-0.0084882009148672	0.029807219962587	-0.00172779429529978
Hyemoschus_aquaticus_NMB_1930	0.191877151092519	0.0133789436330711	0.00860031722956297	-0.0376569075788246	0.00342903774326319	-0.00573559765810591	0.0222103494604034	0.000482970569800028
Hyemoschus_aquaticus_NMB_2985_R	0.194178016576244	0.0277057085708597	0.00819141729916125	-0.0297021001565123	0.00588021555207942	-0.00210276908282777	0.0132909695087035	-0.00777671524912259
Hyemoschus_aquaticus_NMB_8699	0.179461130583929	0.0134222504307597	0.00246729373229574	0.0222385279310548	0.00632079006323847	-0.00513713252377577	0.0173594278514515	0.000237391117124068
Hyemoschus_aquaticus_NMB_L11945_R	0.189995856602001	0.0321375740570633	0.0156867542436848	-0.0222800551666344	-0.00209996049914015	-0.00662422032018709	0.00701951371911606	-0.00932078034608702
Hyemoschus_aquaticus_NMB_L12132_R	0.176131175180681	0.0123855817265564	-0.00495964165225083	-0.00662186317960033	0.00800508004274987	-0.00969159815307755	0.0228375557792612	0.00146217696273497
Hyemoschus_aquaticus_NMB_Lxx23	0.192082452523279	0.0249506719557177	0.0029688703389587	0.0036925904787888	0.000911121466421438	-0.0137798536024102	0.0279671609561083	-0.00312925037981596
Mocholia_meminna_NMB_1429	0.206644312071427	0.0106701373497084	-0.0046666509069772	-0.018613643347263	0.00712019025674021	0.00966522082091594	0.00445318232892118	0.000685749967245671
Mocholia_meminna_NMB_1891_R	0.210590485429366	0.00188857019423685	-0.0142010753943498	-0.00728872274742572	-0.00448311899796833	0.0093578595676541	0.0132652373579465	-0.000754796978415441
Mocholia_meminna_NMB_2319	0.174337363705194	0.0025480981220295	-0.0055656240987983	-0.00362602241105318	0.0253324755699237	-0.0309141948262232	-0.00467320481578782	-0.00273544886634522
Mocholia_meminna_NMB_2588	0.149256854135082	0.0152918563578933	0.00269900866997514	-0.0125794068544081	0.0124320419804957	-0.0287564098443895	0.0135210556645392	0.00514576027306846
Mocholia_meminna_NMB_2589	0.206569375576671	0.00121592718606162	0.0192527662677573	-0.0463297113611974	0.0206476731279718	0.0124495874811911	0.00481216005093515	-0.00241989419717383
Mocholia_meminna_NMB_1366	0.178064297712635	0.0137584910870085	-0.000838661273296783	-0.019610797017185	0.00964644837638486	-0.00675382492736886	0.00897544698473274	0.00503265440446721
Mocholia_meminna_NMB_2453	0.232361425602981	0.0177856312661687	0.00268972841933175	-0.0218929537198237	0.0177988225238298	-0.00279655807690621	-0.0110465904189761	0.00404071154725317
Tragulus_kanchil_NMB_1532	0.213317963091156	0.00739368606030517	-0.0203397218379867	-0.00701366322891334	0.000832006695377121	-0.00877219651223972	-0.0112230413788049	0.0221998547757685
Tragulus_kanchil_NMB_2132	0.214651869643167	0.0230357248598351	-0.0191771605911746	0.00324447713632374	0.0013339551735172	0.00177996876340808	-0.0142727512463538	-0.00726649932813207
Tragulus_kanchil_NMB_3791	0.197179017672784	0.00716133740884741	-0.0349780057612527	0.0157691880573577	-0.00388535418601353	0.00425457378556655	-0.0127964830809717	0.00700746748889589
Tragulus_kanchil_NMB_3797	0.209544152631576	0.0359014953180649	-0.00480585382886709	-0.0336117882881761	-0.0164022214756536	0.00673149781632068	-0.0202473909684637	-0.00120805030608992
Tragulus_kanchil_NMB_3802	0.208518633664063	0.0158715835910897	-0.0326275633556467	-0.00155606888582613	-0.0120978245671012	0.00434196666138755	-0.0407819757373866	0.0172786333196024
Tragulus_kanchil_NMB_3806	0.223549492108524	0.00938578370451988	-0.0198478726973782	-0.0248192137570522	-0.00903523917030137	0.00690101858691545	-0.0117866691707233	-0.00876191660723609
Tragulus_kanchil_NMB_C3735	0.22544431597333	0.0181686253174431	-0.000886199995428344	-0.0375576285433155	-0.0158624695079738	-0.00992364827491095	-0.0323443139600206	0.00604707513875836
Tragulus_kanchil_NMB_C3795	0.212013930196075	0.0026653417914079	-0.0149190873908873	0.00973312159521999	-0.013150134680632	-0.00571015180088131	-0.0167368036810427	0.00631013139733872
Tragulus_napu_NMB_10085	0.178460856656758	0.00877541885774003	0.0105165340186662	-0.0170435475979014	0.00756337808038915	-0.012217868182527	0.0072779814512216	0.00297692299524927
Hyemoschus_aquaticus_NMB_2692	0.179456482437012	0.0380609503832162	-0.000724880714297567	-0.00295035468257616	-0.0255445259885788	0.0160285085894128	0.00319042960292357	0.00310382377606609
Tragulus_kanchil_NMB_2988	0.196143123722649	0.0124071666973654	-0.0302272286579541	0.0166922741446576	-0.00610863380203982	-0.00242087561599832	-0.023628368077034	-0.00102778281422502
Axis_axis_NMB_C3718_R	-0.0345369190059688	0.0260531392205648	-0.0466951575079076	0.0307748799724801	0.00695586208049657	-0.0040741919433152	-0.00315689852500317	0.0119088029396806
Capreolus_capreolus_NMB_6212_R	-0.0631076564520615	0.0336784493242999	-0.0208615364688547	-0.0248414286390937	0.0256802350573769	-0.0150391939840334	-0.0314117392562795	0.00169504127683276
Cervus_elaphus_NMB_111_47_R	-0.0519754519033288	0.0428523411173144	-0.057695624574042	-0.0248103010809084	0.0253209681886139	-0.0168955943743473	0.00274545651500834	-0.00212393244996251
Croizetoceros_pyreanicus_CCEC_Pp116	0.0446763850772548	0.0118023781759039	-0.0605166662332714	0.0291617389790887	0.0226220933027251	0.0163506823106121	0.0179168341761726	-0.0100384263513271
Dama_eurygonos_NMB_VA1711_R	0.0101045344771691	0.0109105190593754	-0.0672282670055848	0.0182957882339052	-0.0104716787367212	-0.0218376342784365	0.0144079156484699	-0.0198200003365903
Eucladoceros_ctenoides_NMB_Se557_R	0.00484770963466076	0.022014387993872	-0.0670939747465313	0.0199408091645486	-0.00842034761877957	-0.00359604393911641	0.0202827382332943	0.0101244826589328
Eucladoceros_ctenoides_NMB_981_R	0.0263051786379666	0.0231779318791532	-0.0683807204656465	0.0382836263416805	-0.0113003119775645	-0.0258117136826881	-0.00717949841409085	0.00543559101797665
Eucladoceros_ctenoides_NMB_Se1797	-0.0510257558432998	0.0188046489213512	-0.0698544010672235	0.00628960557331735	-0.015721564986387	-0.00943970066655321	-0.0114206671821666	0.020606811810038
Hydropotes_inermis_NMB_9892_R	-0.0290530910421661	0.0225642616200053	-0.0229367284843339	0.0241370161228091	0.0171805971876844	-0.0301323060882579	0.00663007154407663	-0.00519126901828463
Megaloceros_giganteus_NHML_M2326	-0.00506729672679634	-0.00495098541127923	-0.0842790824564965	0.00239409739804657	-0.00255050172790623	0.0150691959741784	-0.00336124588475658	0.00743932975300057
Metacervoceros_philisi_NMB_Se583	-0.0382202871672906	2.81867422425175e-05	-0.0681858590652188	0.0144667061876382	0.00074035807108513	0.00143821018349667	-0.0101852773612023	0.00515982926797067
Muntiacus_muntjiak_NMB_C2408	0.0221859273039915	0.017257175808868	-0.0521832527362177	0.0530166052707499	-0.00306410059139374	0.0140864656269951	0.0102143538509737	-0.0137533166428489
Odocoileus_virgianicus_MNB_9872_R	0.0167348616942235	0.0237134071045375	-0.0582191600046974	0.0225880408717611	0.00939586750273405	-0.0229483273124557	0.0221585520019561	-0.00363127874481682
Procervulus_praelucidens_NMB_3521_R	-0.0880855084356355	0.00992565210892154	0.0217087013298618	-0.0557756983428742	0.0181500519969355	0.0150667745642657	-0.0106174064050704	0.00651795981130243
Procervulus_praelucidens_NMB_SO652	-0.0898317159140071	0.00999496215064037	0.0272004582981912	-0.0344524032983776	0.0175404020681498	0.0137898448969606	-0.00154326251445442	0.010678175373718
Procervulus_praelucidens_BSPG_1937II23341	-0.0409285160069437	0.0452946698196456	-0.0262705902731095	0.00682140859605541	-0.0265362034727133	-0.0158243643381983	0.0125454715870452	-0.00206311737333242
Procervulus_praelucidens_BSPG_1937II23339	-0.0598956976067037	0.0524644739036913	-0.044429925432531	0.0081000588663909	0.00736518563070277	0.00549385177427207	-0.0130682858655813	0.00895306979417819
Procervulus_praelucidens_BSPG_1937II23340_R	-0.0592005629865681	0.0462325410192007	-0.0200672586666125	-0.0161136887373469	-0.0050670012183791	-0.00745630161556262	0.00524283475118901	-0.00593951674190868
Alces_alces_NMB_2198	-0.0427628167240646	0.0278449517141958	-0.0698622574769254	-0.0125465936590602	0.00868031096896945	-0.0133492221460363	-0.00262903212840102	0.00661114758218663
Capreolus_capreolus_NMB_2717_R	-0.0761179339475924	0.00059180852453278	0.0215987536474925	-0.0993038457333441	0.00165556630168663	-0.00280624752090978	-0.0300051914912741	0.00106104869089614
Cervus_ruscinensis_CCEC_Pp148_R	-0.0634636753265106	0.0317530622716098	-0.0580445720768318	-0.0290531436162035	0.0211930324840479	0.0105452334058987	-0.0103813652424176	-0.00715542685116963
Croizetoceros_ramosus_NMB_Pr_r_r_65_R	-0.0919872175072612	0.0250127250241839	-0.0540820246255316	-0.0406421665572049	-0.00365840470556943	-0.00837290405924156	-0.0274616197350774	-0.00107863444927956
Metacervocerus_philisi_NMB_Se213_R	-0.0548524249137406	0.0109964726060118	-0.0573438624126495	0.00235586662493485	-0.00753448181316031	-0.00631456122524303	0.00356602408493296	-0.00268818440703719
Procervulus_praelucidens_NMB_SO652_R	-0.0925945008932972	0.0202049060621679	0.0353203090370403	-0.0520086053542476	0.0142240664004566	0.00834460190574203	-0.00659661497907856	0.00725145491686356
Mazama_americana_NMB_2315	-0.048115972397534	0.030680489979668	-0.0827131804679832	0.0181682967051276	-0.000730619566489484	0.0339371537417801	-0.00672798739526223	-0.00724268309959646
Pudu_puda_NMB_C2209	-0.0609717206401153	0.0288588238662946	-0.0118744132973584	-0.050215184114943	0.0424865795233463	-0.00234165799201023	-0.0364471665198847	0.0174728787426352
Cervus_nippon_NMB_6106	0.00499976331249724	0.000865984175213341	-0.0505096251883621	0.0122828861580177	0.012270680353614	0.00208211588627441	0.029759737005431	0.00581018835895834
Dama_dama_NMB_3186_R	-0.069031757848113	0.00990562537955364	-0.0355470377392402	-0.0107751217383086	-0.0162879366955611	-0.00958015522298674	-0.0134748630050179	0.0153869699707884
Redunca_arundinum_NMB_1948_R	0.0694681162176505	-0.0725107891774154	-0.00878151793808766	0.0319544784593858	-0.00298461529619487	0.0159952859814202	-0.00852144446731235	-0.0154324632218492
Tetracerus_quadricornis_NMB_10472	-0.00685571349640764	-0.0167057018230364	-0.00624227516924194	-0.0205403466237682	0.0159408300829612	-0.0472981814668611	0.0174214400919228	0.00464698009312633
Tragoportax_sp_FSL_520020e	-0.0554413325037982	-0.0222140007475646	-0.0141834363471866	-0.0074662285199413	-0.0220269621712348	0.00620559741110965	0.000625731484151003	0.0127134689580341
Aepyceros_melampus_NMB_9017_R	0.0400362904291962	-0.0516510773901537	-0.0106532115746593	0.0101748342122536	0.0171671604900594	-0.00466193035556695	-0.00629387725251411	-0.0126365714643439
Antidorcas_marsupialis_NMB_10853	-0.0773460263533843	-0.0654396384696155	0.0488469528535198	-0.0703064514169954	0.0162859938096811	-0.00792681684262589	0.00829889479072826	0.0156435067951796
Bubalus_depressicornis_NMB_3269	0.0418438953958732	-0.0101851839160742	-0.0268837505514868	0.0480473149571788	0.00615435695667575	-0.013995663048092	-0.0105140853845441	-0.00562571713274492
Capra_ibex_NMB_5837	-0.0658227874854895	-0.0524583289414224	0.0610738423795586	-0.0483818094565944	-0.0242379362379073	-0.0378610281018822	0.0245000052034772	0.0120832771399255
Cephalophus_callipygus_NMB_R12713	0.0617459168051624	-0.0675921718776323	-0.0117032689114944	0.0316204016915141	-0.0235682278137404	0.0342607386478086	0.0266157543755487	-0.0200660911572407
Cephalophus_callipygus_NMB_R12767	0.0620375645308624	-0.0419599683925974	-0.0498185261113458	0.0550325673873777	-0.0350503205928985	0.039871111560889	0.000557814911009376	-0.0138774819329676
Cephalophus_callipygus_NMB_L6755	0.068732009663232	-0.0555702797131856	-0.037112178473103	0.0505850761826065	-0.00317991071857578	0.0384049904185551	-0.0175141039572524	-0.00762893521584942
Gallogoral_meneghinii_NMB_Se313	-0.0685548225010798	-0.048150742761181	0.0188783086213632	-0.0282542521698091	-0.0201134167197593	0.00659484919846672	-0.0245010033750973	0.0441631684187167
Micromeryx_flourensianus_NMB_Sth865	0.0379390466646271	0.0139330424516402	0.0197889864161234	0.0524875226196536	0.00316270870838358	-0.028639527010853	0.00482815685885366	-0.0248390018483352
Moschus_moschiferus_NMB_4201	-0.0508037883360578	0.0414319989741399	0.0672620551631176	-0.0603770649856737	0.00274092211053496	-0.0354088099238981	-0.0259651677915686	0.00392033252040318
Neotragus_moschatus_NMB_C2122	0.0190988238129578	-0.00900616280641393	-0.0216487058165008	0.0482305261035561	0.0174179823163939	0.00299525495197869	-0.0219825951604819	0.0181719992264146
Okapia_johnstoni_NMB_10811	-0.0144723266068953	0.00108260119500375	-0.0181171354546839	-0.0217781992842124	-0.0523841853249328	-0.0233776795096836	0.0628447959806852	-0.0335907845185055
Oreotragus_oreotragus_NMB_8401	-0.0396827010497979	-0.0527672251894996	0.0606916508468485	-0.054295226695092	0.0154014656946759	-0.0464916551845494	0.0234545348788711	-0.00374786384992583
Palaeomeryx_kaupi_NMB_2297a	-0.0267623834672686	0.0450861667553166	-0.0119927205320248	-0.00273654547745892	-0.0250937294483369	-0.0138945151928155	0.037326510054674	-0.000108013640264372
Palaeomeryx_kaupi_NMB_2342_1	-0.0722079452265257	0.0351721386843796	0.0135632382770997	-0.0550685668658146	-0.0177543223163169	0.00868475655694087	-0.00279733871859034	-0.00523210434375166
Paragelocus_suevicus_BSPG_1972XI8076	-0.00494051099603718	0.0371554859051889	0.0251172830872556	0.0652370228650253	-0.0259085770087082	0.0109046937440054	-0.00351172296784168	0.0106211197327282
Pomelomeryx_boulangeri_MNHN_F_SG947	-0.0224515828343297	0.0277963695635017	0.039578709984791	0.0440063014544305	-0.00909334082202412	0.0202674389329392	0.0105906007162818	-0.0104898955641537
Gelocus_communis_MNHN_RZN330	-0.0697544911712477	0.0341651708397646	0.0571130623110486	-0.0266517051402278	-0.0314642019821068	-0.00359227501745587	-0.00209590067601071	0.0257715672023328
Hoplithomeryx_sp_RGM_425006	0.0435241323812255	0.00245010482197095	0.02414398304899	0.0313409997656135	-0.0242688082677017	0.0178403253581277	0.0275377806109673	-0.0237868933800178
Hoplithomeryx_sp_RGM_261093	0.00757160495950717	-0.0176011095772141	0.0128213594847668	0.0077184692172028	-0.00829164300245747	-0.00292467178949055	0.0170876603428681	-0.00565149406262402
Hoplithomeryx_sp_RGM_261785	0.0189980444550862	0.000299396467877846	0.0330923148513323	0.00623318189657793	-0.0148715790080425	0.0297792485431768	0.024885373523176	-0.0169151750158707
Hoplithomeryx_sp_RGM_178427	0.0313402848943668	-0.00327057548937273	0.00948511094615999	0.0267135097796714	-0.0151600410640772	0.0216601748862982	0.0133500039904312	-0.0169979643373737
Hoplithomeryx_sp_RGM_178375	-0.0456254182452321	0.0107420235805496	0.0180564580273423	-0.00454638864842475	-0.00659335459822637	-6.36755157276245e-05	-0.00179687522000697	-0.00210757727207404
Decennatherium_pachecoi_MNCN_32368	-0.0123400720866884	0.0184791283915639	-0.0540563737704732	-0.0247636679998543	0.0310086766831021	-0.0265184861257061	-0.00720879292506455	-0.0114822159061113
Birgerbohlinia_schaubi_MGU_V7981	-0.0325880349802461	0.00511219040621894	0.0168995705265062	0.00196722151910193	-0.0270108816620562	0.00387483005037745	0.00927749374658205	-0.0178234509363151
Birgerbohlinia_schaubi_MGU_V7918	-0.0587365411521877	0.00942288779942039	-0.00196886897731835	0.00876177764176819	-0.0136051359170481	0.0037438870976504	-0.00444031091608697	0.0152558712888578
Ammotragus_lervia_NMB_2084	-0.074886791694687	-0.0591557613214111	0.0361845895562725	-0.0935282091706248	-0.0302082250156004	-0.0133219265836983	-0.0168815921333729	0.0273679955344774
Ampelomeryx_ginsburgi_MHNT_Beon91G4_261_R	-0.0339313995781456	0.0395720613389967	-0.0110918919546912	-0.00821053730346009	-0.0333524629213144	0.00320322577552655	0.0326295571936464	-0.0014604677317388
Amphimoschus_artenensis_NMB	-0.0396343975052088	0.0406391618021041	0.0347760346198112	0.00605890140820713	0.014108340558583	0.0129623197258164	0.00580526924410044	0.00359345508791377
Amphimoschus_artenensis_MNHN_F_AR3266	0.0576290429516348	0.0177494841280798	-0.00374442309915706	0.0302514879218204	-0.00815814528102442	0.0236758597567356	0.0121291807263684	-0.0278474103959067
Amphitragulus_elegans_NMB_MA5881	-0.0656768139031766	0.0305300272929539	0.0455525831624462	-0.0700879683854785	0.00122926014764767	0.0110953722314402	-0.0203778315204235	0.0109173979645993
Amphitragulus_elegans_NMB_MA5882	-0.0536409800984811	0.0321660431742242	0.0311652226452502	-0.0249144155545567	-0.0134821736176177	0.00715912066379647	0.0218881902835432	-0.00157826204336381
Amphitragulus_elegans_NMB_MA5883_R	-0.006648163522068	0.042195247719257	0.0166747994050087	0.0421668412124508	-0.0241122459550627	0.00981042682566058	0.00773024997025986	-0.0124698378079836
Amphitragulus_feningrei_NMB_cod628_R	-0.0576707630028547	0.029780498904922	0.0439401941145121	0.00111815508242426	0.004319688546906	0.025526685848568	0.00800851888918991	-0.00744399025338187
Amphitragulus_feningrei_NMB_cod631_R	0.0294313682204131	0.0389007245171139	0.0316893681885424	0.043785283427404	-0.0138222282031022	0.0297669071909764	0.0215118622771345	-0.0215943568670556
Amphitragulus_feningrei_NMB_cod632	-0.0673610042495677	0.0800712732876705	0.0513980866010194	0.0154752105378643	0.0254371334164332	0.0183521534265195	0.0160324911227559	0.00642479421942159
Amphitragulus_feningrei_NMB_cod635	-0.0618240552533402	0.0499484274894523	0.0388343495276723	-0.00101323857028863	-0.00703198030124314	-0.000958344111966381	-0.0139624723697872	-0.00284800139638921
Amphitragulus_feningrei_NMB_cod637	-0.0283292675152166	0.041378775838123	0.0223690866178633	0.0329973137445962	0.00846173858005005	0.00870949219624284	-0.00342806072234476	-0.0215473987469304
Antidorcas_recki_NHMUK_M_22370b	-0.0807928767155955	-0.0539203355867844	0.0416998247275695	-0.0467605813558905	-0.00903590157545874	-0.0214237455833722	-0.0025281611654159	0.0124795191237809
Antilope_cervicapra_NMB_C3251_R	-0.00981475932519734	-0.0654706417970093	0.0332458700534853	0.034403513518058	-0.0118184816455069	-0.00686990846990636	0.0165210988745108	-0.0078722540980298
Bachitherium_viretti_ITD1082	0.0122967711417318	0.056251573048024	0.0385733256760582	0.0236610854863038	-0.0230092669689433	0.0106109539936944	0.035218435115886	0.0203907238108184
Bison_latifrons_UF_256375_R	0.030626749176351	-0.02758322285657	0.00747544395492566	-0.00132217100641358	-0.00125083298357172	0.000299913617883147	0.020189888496288	-0.0202327042142086
Bison_latifrons_UF_286374	0.0868498444620817	-0.0282427065760242	-0.0102490428684969	0.00527461034249785	0.00323182263684736	0.01982634440217	0.0192095549411731	-0.0201776818811589
Bos_taurus_NMB_1037	0.0807304253529352	-0.0318316729373319	-0.0277815654914527	0.00791730289472894	-7.637083937659e-05	-0.0379641298323518	-0.0101792885917473	0.00545417626269608
Bos_taurus_NMB_3365_R	0.0922271984171579	-0.0343907770655254	-0.0158685932148477	0.00963692923140268	0.00113683106417895	-0.0300445492800025	-0.0231356770625779	0.000632204432324529
Bos_taurus_NMB_3367_R	0.112273479554913	-0.024100293925116	-0.0206892864091669	-0.0256806246285536	-0.00309231961430566	-0.0265928803468135	0.0028989678552849	-0.00277076182956159
Bouromeryx_nebrascensis_AMNH_F_AM53041_R	-0.0708155996044925	0.0415021069808823	0.00813729309304821	-0.0286515198741295	6.03889910998252e-05	0.00378281453886383	-0.0292238442373263	0.0140785964204796
Cambayella_watsoni_NHMUK_PV_M3683_R	0.0742175790729415	-0.0548941512349997	0.00467411895283684	0.0103551123610035	-0.0135280818348331	0.00577365796822221	-0.00390366288812273	-0.023020870452975
Capromeryx_arizonensis_UF_402857_R	-0.0476781901818214	0.0109466263107566	0.00990481732321477	-0.0350548497696312	0.0493085373522507	0.00922312445514025	0.00575735864951088	0.00458140797332948
Capromeryx_arizonensis_UF_402858	-0.0497289352281377	-0.00396938142550695	0.00960523504238024	-0.0423923650997328	0.0408219173663651	0.0212312993609162	0.0171821705875652	0.0123008439724336
Capromeryx_arizonensis_UF_402859_R	-0.0610338277342248	0.0351637380478923	0.0152242435160869	0.024928925675442	0.0622850186075525	-0.0270628050710463	0.0165410913735249	0.0134914361753842
Cariacus_rufus_NHMUK_PV_OR18701_R	-0.0469216403990334	0.0184722636524076	-0.0218172029031537	-0.0368022205058191	0.0150746703715708	-0.0284911096459965	0.0116630732512358	0.00399052166421134
Cephalophus_callipygus_NMB_R12820_R	0.034404417187843	-0.0333424668433724	-0.0531973627991048	0.0446451414454324	0.00211404658167212	0.027545161018717	-0.0037331967264791	-0.00516219418704011
Connochaetes_laticornutus_NHMUK_PV_100126	-0.056109694403274	-0.0538781768174874	0.0272178310585555	-0.0142483086504483	0.0291025495283221	0.0207782131468301	0.00865571511850747	0.0142231793808646
Cosoryx_furcatus_AMNH_F_AM_32426	-0.0323792239433096	0.0120496372826209	0.0539507325162152	-0.0297244556169564	0.0531756422664878	-0.0109098204122305	0.0176972658862998	0.00901814159400232
Dama_mesopotamica_NHMUK_PV_M_16180	0.0181336701904279	0.0317268212115737	-0.0540892118318804	0.0226535173391472	-0.0210879534954719	-0.0335463204586057	0.026900356972733	-0.0150483251729637
Dorcatherium_crassum_AP2014_0715	0.163267464318735	0.00228579100641213	0.0326773736047503	0.00801743685561602	-0.0242243803998185	0.0240870849729786	0.0084255180933138	-0.00509412608121275
Dremotherium_feignouxi_NMB_MA5885	-0.0411341491252352	0.0434260284218313	0.0228068149027147	0.0264495041674479	-0.00954532291062738	0.00840000415489346	0.00243570373497786	-0.0107273263585103
Eotragus_clavatus_SMNS_50Mu	-0.0271567635867774	0.0256833991154608	0.0154160126950918	0.043516469689205	0.00215216156287457	-0.013759386088141	-0.0331555689260916	-0.00139700549521603
Eudorcas_NMB_6414	-0.0108628315161491	-0.061902319738667	0.0177852722572846	0.0293585654081332	-0.0110292490373055	0.0010169651235964	0.0172366725125451	-0.00962794537181775
Germanomeryx_fahlbuschi_BSPG_1958II7801	-0.0811366103445804	-0.00196261785220984	-0.0109931233739126	-0.0511790754049187	-0.0436018785183002	-0.0041290539435287	0.0198279132630201	0.0122569411769682
Hispanomeryx_daamsi_MNCN_5001	-0.0475793140946377	0.0343198646110741	0.0569037857784748	-0.0415992193056281	0.00128843549323369	-0.0338065768122402	-0.0201242295415427	0.00710337135476884
Hypisodus_minimus_AMNH_F_AM_9354	-0.00179755136034092	-0.0276839237796653	0.0988138146099293	0.0688784644095626	0.00584437367264486	-0.0225984173861248	0.00537626767207056	0.0299474213725309
Litocranius_walleri_NMB_2543	-0.0547975297001102	-0.0680156911136792	0.0388195311851049	-0.0250815640811276	0.00616332019501993	-0.0240992800642456	0.0201268342509641	0.000751232977572673
Machaeromeryx_sp_UF_156239	0.0253353327124826	0.0518948425769442	0.00879484641968845	0.0599049055142598	0.0105880679798632	0.0137622339323175	-0.00148010715405448	-0.0205203776266221
Meryceros_joraki_AMNH_F_AM_31163	-0.0256551530577757	0.0590924342889846	0.0332185653438493	-0.0239504029865173	0.0540877677787096	0.011406809702398	0.0230670640280791	-0.0207587326602534
Merycodus_sabulonis_AMNH_F_AM_51103	-0.0505854897368898	0.0291499072278165	0.0568660558327671	-0.0148145553171866	0.014243998810277	-0.0139067044697355	0.00953082575898492	-0.00165900767356297
Myotragus_balearicus_NMB_416	-0.0782230348484172	-0.0420001719697428	0.0386839924533195	-0.0536281010304111	0.000346663020292266	-0.0276017999294715	-0.0163502848828858	0.00199868653410387
Nanotragus_oreotragus_NMB_C4228	-0.074148339790715	-0.0454835838182185	0.0732414145167029	-0.0691312880183369	-0.00900718513475216	-0.023612446650818	-0.0158282745060901	0.00618435082174273
Neotragus_pygmaeus_NMB_2719	0.0934835644024035	-0.0472301668014778	-0.0172833213540081	0.0299435320633267	0.0101209650008408	0.0158695497519944	0.00524064571688574	-0.0164669125556167
Odocoileus_sp_UF_206565	0.00385332657410704	0.0279734591359182	-0.061003267056372	0.0288321168573773	0.000840687149293706	0.0191709992752042	0.0184166064210956	-0.0060409034348502
Ovibos_moschatus_NMB_11175	-0.0884409156542557	-0.073463164274218	0.0329685627797265	-0.117915718799993	-0.0370463486549718	-0.00739402243459798	0.00870336121020796	0.0325702347939536
Ovis_aries_NMB_9037	-0.070702193436237	-0.0556676111023866	0.0481029948507754	-0.0728007543885319	0.0287757622752605	-0.0353093911469034	-0.0183159960176886	0.0114388257870074
Ovis_sp_NHMUK_PV_M7405_R	-0.00500981936287088	-0.040686847831347	0.0383268031685635	0.0245492147242941	0.000628048726371604	-0.0371540315254941	0.0161720709363312	-0.00781078001177786
Parablastomeryx_gregorii_AMNH_F_AM_31361	-0.0533460362181197	0.0748933735921174	0.0126709173511584	-0.0333522902907901	0.0109600282499407	0.0304752633157544	-0.000596750907765483	0.00339368564560204
Parablastomeryx_primus_AMNH_F_AM_13822_R	-0.0555429387913848	0.0372410027211087	0.0445115986702416	-0.0222286728409488	0.0332400882868069	0.00557250780455067	0.00691306970656939	-0.00356082171625451
Paracosoryx_wilsoni_AMNH_F_AM_32470	-0.0215904365344221	0.0269108629690261	0.0385405903774074	0.000491740367253857	0.0263129014643988	-0.0224909505609057	0.0137115491302934	0.00693046878388521
Pediomeryx_hemphilliensis_UF_69945	-0.074747994109556	0.0125981927372733	0.0178707694142397	-0.0854838362366392	0.000524624668681482	0.0181814443920362	-0.0311318371240729	0.016321735584996
Plioceros_dehlini_AMNH_F_AM_32101_R	-0.0647014984241679	-0.00323171697204363	0.0608255113831413	-0.0605453460140677	0.0337333452123229	0.0166962248253866	-0.0155069576785774	0.0149789314698925
Prolibytherium_magnieri_NHMUK_PV_M21901	-0.0835871372600291	0.0479277431477541	0.0123038488619838	-0.0268999667587753	-0.0300447256857563	0.013475331012822	0.0234838104217613	-0.012045530174427
Pseudodama_nestii_NHMUK_PV_M5656	0.01955235478915	0.0278029895132111	-0.0460986555452444	0.0155092273624321	-0.0302422664343696	-0.0336644726836149	0.0257271169301815	-0.013665222972246
Pseudois_nayaur_NMB_1919	-0.075821384065792	-0.0577509963468778	0.0716816801210135	-0.0849010097681319	0.0135410868489496	-0.0354594677039496	-0.0233363474178682	0.0302060665905089
Rangifer_tarandus_NMB_7552	-0.0654224265443572	0.0128208995198631	-0.0119368941769269	-0.0414700357185278	0.0163908317260546	-0.0328803195383644	-0.00309319212209449	-0.00478197910515898
Rupicapra_rupicapra_NMB_C1969	-0.0683404058569047	-0.0764055859783091	0.0657474077535893	-0.138550418123477	0.00421928542827724	-0.000164775667626792	-0.0392168975319507	0.0168755560064483
Saiga_tatarica_NMB_10065	-0.0907722154069458	-0.0508233406064966	0.0416968069777469	-0.0542815829423063	-0.0177229004378986	-0.0157417267615572	0.0275943875916343	-0.00627395796533619
Stockoceros_osborni_AMNH_F_AM_42553	-0.0768827693782695	-0.0250876476381236	0.04520934702294	-0.0800401463795187	0.00914987406126247	-0.0102003580476366	-0.000676717782946346	0.00982626366762921
Capra_sibirica_NMB_4219	-0.0432540468130835	-0.0578764327491115	0.0321640539844298	-0.020221900450865	-0.00509103371902148	-0.0203262279233502	0.0140088816912176	0.0206492729926618
Antidorcas_recki_NHMUK_M_22370c_R	-0.0526075546485762	-0.05471186494175	0.0303610408461181	-0.0174949553025724	0.00133388178617545	-0.024168322015119	0.0265704761693393	0.013480904211619
Antidorcas_recki_NHMUK_M_22371b_R	-0.00989979959077685	-0.0748205493855227	0.0307864532087793	0.0165927645808	-0.0336126404258197	0.0179876684772997	0.0349595123053194	-0.0210957608347182
Cephalophus_silvicultor_NMB_16225_R	0.090086664992928	-0.0349866064005508	-0.0518065664843413	0.011201922376156	-0.0271672294166846	0.0332009858099549	0.0171846749698648	-0.0219360773104268
Connochaetes_gnou_NMB_7591_R	-0.0601425847743259	-0.0593441034773037	-0.0145880996669155	-0.0343920846274802	0.0136634101654464	0.00315185266984646	0.00247639357248851	0.0164544300254829
Dorcatherium_crassum_NMB_San15053_R	0.16190332186602	0.0336317740390376	0.00921026707790782	0.0147728702938804	-0.0361174996440308	0.0183523084983779	0.0109043024225236	0.00237507445163452
Dremotherium_feignouxi_NMB_MA5886_R	-0.00647986651299221	0.0315512985516861	0.0308193758378981	0.0227514658161037	-0.0177245883075827	-0.0119699343932924	0.0167696305674282	-0.00959320431585805
Eocoileus_gentryorum_UF_95999_R	-0.0670079538107296	0.044949971169541	-0.0240334555208738	-0.00927930043545413	0.0179722758530717	0.000476313065270914	-0.0240786546163338	0.00238470874059882
Eostyloceros_blainvillei_AMNH_F_AM_144949_R	-0.0127972036290512	0.0401897519722927	-0.0193786890405993	0.0484068891843206	0.011422480609771	0.0177068454138037	0.0151940475500885	-0.00677421492042165
Gazella_depereti_UCBL_162134_R	-0.0592901153679082	-0.0726095691357517	0.0347299465719981	-0.0200386778516651	0.00160899547510854	-0.0241640859932584	0.0087578912279035	0.00267124684863061
Gazella_gazella_NMB_11029_R	-0.0684090104791743	-0.0605837133058083	0.0543142359834164	-0.00969552348686136	0.0125521001854596	-0.01841820263882	-0.0172653236626921	0.020291909024104
Giraffe_camelopardis_NMB_12075_R	-0.0487058617919933	-0.0188980878154007	0.0274524170797404	-0.0609553150249898	-0.0107267781598619	-0.0412723311042626	0.0304624487350019	-0.00579041568018694
Hippotragus_leucophaeus_NMB_2149_R	-0.0255274980645907	0.00988762893406681	-0.0523797460931534	0.0110300741261115	-0.00140330311639572	0.00851040958058931	0.00455619436203358	-0.00565052940380266
Hoplithomeryx_sp_RGM_178540_R	0.0435060018440714	0.00137631577439279	0.0228233766945178	0.00701879613975064	-0.0266611479092193	0.0309642547971776	0.0143026651258409	-0.0283841862636529
Hoplithomeryx_sp_RGM_261092_R	0.0148272273882817	-0.0158809752720632	0.000767318735148079	0.0140252062443507	0.00471033603017186	-0.0119710454944532	-0.00254153727986562	0.0118807474997319
Hoplithomeryx_sp_RGM_261100_R	0.0454687038573461	-0.00964398051183627	0.0349489897527753	0.00553584297195443	-0.00831764717811051	0.0178213606652099	0.0138080736428357	-0.0377641432093023
Leptobos_etruscus_NMB_Se1712_R	0.0144772882322873	0.0131049229400877	-0.0291229813172296	0.0551607543466488	-0.0112941462927277	0.0249743660628744	0.0109244520342491	-0.0105755350964763
Leptomeryx_evansi_NMB_R	-0.0549649667292785	0.0223082196397765	0.0794841499945468	-0.0158693080089392	-0.0142649568697124	-0.0124263217213111	-0.010670111320774	0.0484227230864936
Longirostromeryx_lorddensis_AMNH_F_AM_52837_R	-0.0298726179165995	0.00214078433475452	0.0588415577029208	0.0180565607693651	0.0199237678952449	0.016862277001496	0.0224687956206345	-0.0287563366731089
Madoqua_kirkii_NMB_7572_R	0.026399613272974	-0.0713991849005197	0.0198123845657638	0.022877819951605	0.00965133715527152	-0.0196972485201177	0.0265598212819679	-0.00530408624433528
Micromeryx_flourensianus_NMB_Sth866_R	0.0376000145868227	0.00780206328168845	0.0267949881390026	0.0445231738471104	0.0043228655684244	-0.0271442404177433	-0.00114872917246987	-0.0280177912440315
Micromeryx_eiselei_NMB_Sth833_R	0.00864734607394991	0.0329717760011664	0.0258409112597501	0.045216923209606	-0.013037548637119	-0.0178092765199136	-0.0114765188693839	-0.0151245004485537
Micromeryx_flourensianus_SMNS_46123_R	0.0270127256042468	0.0405689076434466	0.0157539511935758	0.0472360809846322	-0.00201637495693196	-0.0419966332246454	0.00349678839062377	-0.0291750644215316
Micromeryx_flourensianus_SNMS_43062_R	-0.00560160538078931	0.0379690465901107	0.0419257967889077	-0.0116198609916255	0.0272144473450323	-0.0233736386486568	-0.0246610923734877	-0.0188097855444035
Myotragus_balearicus_NMB_247_R	-0.0826934972743487	-0.0173310359773134	0.0059850387201914	-0.032992685547791	-0.017988097396076	-0.0259518523641702	-0.0162338924979765	0.00622765171228589
Myotragus_balearicus_NMB_G1462_R	-0.0713606746726354	-0.044667009774448	0.0345394132880677	-0.0148923825306369	-0.0152579410958847	-0.0419357745849892	-0.0339378462655154	0.0273103731746945
Odocoileus_sp_UF_402854_R	-0.011708394307725	0.011242873704729	-0.0469241208674026	0.0349788073281824	0.0121363664375587	0.00427777699649091	-0.00374136046105152	-0.00605321485881719
Odocoileus_sp_UF_402855_R	-0.00386622548581586	0.0193744358817657	-0.0354441092608109	0.0378684882246763	0.0080041035760029	0.00201090688797866	0.016080058529098	-0.00857853155495102
Odocoileus_sp_UF4_02856_R	0.0474775757329392	0.0182772836826562	-0.0664229753597886	0.0298619517567634	-0.0151546768188316	0.00498901618960605	0.0156023722769233	0.000797929554072053
Ourebia_ourebi_NMB_8772_R	-0.0742379379707925	-0.0427222818542705	0.0119838826723392	-0.0383047022792712	0.0120756356403051	-0.0308950272785714	0.0031395708611905	0.0149320065503536
Palaeomeryx_eminens_NMB_Sth409_R	-0.0861810805570381	0.011031209396826	0.0140414003425594	-0.130011606238341	-0.0247611190750886	0.00953892547082299	-0.0350266723619501	0.0157622676204402
Palaeomeryx_eminens_Steinheim_MeteorkraterMuseum_R	-0.0928820849731899	0.0231892805993606	-0.00856842279856564	-0.108869858566099	-0.0156067053559975	-0.00758374247622166	-0.00797580460746725	-0.00142913541643374
Parablastomeryx_gregorii_AMNH_F_AM_31360_R	-0.073957152551733	0.063244865888047	0.00668306911297112	-0.0629401622537333	0.00393429819212739	0.0431687191904576	-0.0163934073883332	-0.00529103469462478
Parablastomeryx_gilchristensis_UF_248895_R	-0.0217998911671205	0.0725538146076863	-0.00123065128965089	0.0423495559239054	0.0080874928637757	0.0193120507119238	-0.0119516323021578	-0.0174646488175185
Parablastomeryx_gilchristensis_UF_265266_R	0.0696005128599403	-0.0256620472550231	0.0207352568463288	0.088492160595894	-0.00507934885861881	0.0793830274115837	0.0274924363876328	-0.012432312440611
Parabos_cordieri_NMB_MP239_R	0.0688338772686779	-0.0380472813506974	-0.0150385522043281	0.0240627669954782	-0.00349381058226982	0.0294535616718147	0.00889623351028302	-0.0232225372780207
Paragelocus_suevicus_BSPG_1972XI8209_R	-0.00364677427257096	0.0567814055053191	0.0517050553053623	0.0685163021445459	-0.0209924902463569	0.00343878733024182	0.00266057206321794	0.000386084979422285
Pelea_capreolus_NMB_2147_R	0.0352429347275416	-0.0549020509304104	0.0176542756081553	-0.0167996507123623	0.0118543365689607	-0.0240887662406618	0.0475436918534451	-0.0117629585760686
Procapra_gutturosa_NMB_10435_R	0.0520991337663457	-0.0682255519292727	0.0258404171544758	-0.00406158754047667	-0.00649499235954125	-0.00226957271419692	0.000302797821158995	0.000886257198338945
Prodremotherium_elongatum_MNHN_Qu4596_R	0.0144762007988673	0.0253900027924517	0.0306231841508928	0.0515977057040664	-0.0264788768016028	0.00258895080334655	-0.0117235715348503	-0.0236810171602453
Protragocerus_chantrei_CCEC_L_G_R_2383_R	-0.0743850533695664	0.0150030132081155	0.0447751366471721	-0.0575469687255896	-0.0201379473311532	0.00813896430760344	-0.0415582562490599	0.00549585727382215
Sivatherium_maurusium_ANK_II_106_R	-0.0874724847448392	0.0172052110933782	-0.0317992337365189	-0.0567899130722706	-0.019497381319318	-0.0127459713488246	-0.0211747832861003	0.021994721254628
Tragoportax_sp_FSL_520020a_R	0.00423128256732522	-0.0170574361749807	-0.049986596810259	0.0366796726761714	-0.0125202145540013	0.0130207030382431	-0.00125080823977162	0.0110292460645208
Tragoportax_sp_FSL_520020b__R	-0.0537391740173272	-0.0325479536282493	-0.0166848489782965	-0.00606746800949806	-0.0165746286284492	-0.000256372260396151	0.00163260606028896	0.0119440122731155
Zarafa_zeltinii_NHMUK_PV_M6670_R	-0.0847867486153303	0.0102744454909501	0.0555202479894913	-0.0624834473074014	-0.0380490747525011	-0.00452446134836839	0.00556121152164945	0.0150872616764261
Antilocapra_americana_NMB_C1618_R	-0.0560252152199333	-0.0120948030921609	0.0498624141164955	-0.070249456843123	0.0281806102680544	-0.0201907764098669	0.010280259177577	0.0158637040798959
Protragocerus_sp_NHMW_KOH_III_oben_2	-0.0245213963190117	0.031346894096949	-0.0235548446497728	0.00876733377950272	0.0087693304444495	-0.000452993746056579	-0.00122493630563943	-0.00227091346049201
Eotragus_clavatus_MHNT_PAL_2015_0_2261_9	-0.000455038429392945	0.0310080378656192	0.00462310432130154	0.0434215819148181	0.0174232538592887	0.00131841812393648	-0.00902238092455622	0.00322612822631521
Procervulus_dichotomus_MHNT_PAL_2015_0_2261_7_R	-0.0221758334195812	0.047946089993937	-0.0221678881481222	0.025653213505238	-0.00351079522049481	0.004003668472928	0.013025958538276	0.000384353356310609
Hispanomeryx_sp_NHMW_KOH	-0.032152199963457	0.00700607565829546	0.0352781261509262	0.0366868301390541	0.0025069921490345	-0.0431453197361061	-0.0215360224444677	-0.0117597706802065
Tragelaphus_scriptus_NMB_C3568	0.087186822795931	-0.029840538386827	-0.0390173800111047	0.00929953689627662	0.00597853306006956	0.0216340349602304	-0.0108069817620718	-0.03341526431663
Cephalophus_natalensis_NMB_3572_R	0.0189730494647094	-0.0336222332518093	-0.0196282999625708	0.0317363589285138	0.0105784234824816	0.0140030459956643	0.0104859871321602	-0.0151302973389467
Dromomeryx_scotti_AMNH_F_AM_33800_R	-0.0765389153764556	0.0384820258571702	0.0405932280405352	-0.112204377559351	-0.0172780114513581	0.0583956209294906	-0.068792177707326	0.0131365270530093
Damaliscus_pygargus_NMB_1948	-0.0779586824269335	-0.0292094453826191	0.0373585071400397	-0.0586580410804522	-0.010004858379595	-0.0122234071408993	-0.0120593127681752	0.00258260513662508
Eotragus_clavatus_MHNT_PAL_2015_0_2261_4_R	-0.0707213977367794	0.0375695557217938	0.0445092681497695	-0.0909207444311606	-0.0170677672589056	-0.00296862240033533	-0.0262264209485805	-0.00178398812283696
Micromeryx_grandeavus_AMNH_F_AM_103369	-0.00551035078494515	0.022736547619453	0.048290487847467	0.0538022059365696	-0.0164944656694777	-0.0475370125178553	0.000864733433434447	-0.00777404630573592
Palaeomeryx_kaupi_NMB2342_2_R	-0.0770003725573679	0.0227309628774715	0.0282273351290087	-0.0485229026966533	-0.0250106710002214	-0.00680218873855362	0.00418601442217252	-0.00571955488194157
Procervulus_dichotomus_MHNT_PAL_2015_0_2261_13_R	-0.0553574621873593	0.0448773647195763	0.00375841561483547	-0.0378774785554124	0.00691364339202469	-0.00681640916455312	-0.0133143192551049	0.00376788862452193
NHMW_TGR_C_2_NMW_Mongolie_R	0.0142569926156271	0.0376755002602561	0.0369020615472735	0.042472796382391	-0.000647861434097523	-0.0133571177699574	0.00540417549436163	0.0101093111533275
Miotragocerus_sp_NHMW__KOH_III_1965_2	-0.00555678520909172	-0.00886049099480467	-0.0215665041581662	0.02263879844077	-0.0115780025227389	0.0186416756495899	-0.000139120042697763	0.00962122147546806
Giraffidae_NHMW_KOH_1974_1686_1	-0.0723503834216985	-0.0174310337945461	0.0328572869293281	-0.0337371008748098	-0.0241712777395868	-0.0213488477072366	0.00524891962796622	-0.00940795943797958
Procervulus_dichotomus_BSPG_1979XV555	-0.0216036724709037	0.027948638797139	-0.0356673805885338	0.0123093729246388	0.00684181915773379	0.0134090091017508	0.0150935270040672	0.00667060412621259
Euprox_furcatus_NMB_Sth2394c	-0.0131886384343073	0.065872243906789	-0.0253238755062549	0.0712472049204616	-0.0106598791611896	0.0163498293131326	0.0143252060777914	-0.00439171113086761
Rusa_timorensis_NMB_3657	-0.0356191661727143	0.0223140892724203	-0.0533145365189063	0.00858841893563282	0.00573110868602043	-0.00593579886303881	-0.00800233086126762	0.00964447794876501
Dicroceros_elegans_MNHN_SA10193	-0.056867086672842	0.0287862640100742	0.00473909139421148	0.0059899934037248	0.00431637625347285	-0.00263604908850806	-0.00458086383317399	0.00211659175315704
Heteroprox_laterti_NMB_Sth2394a_R	-0.0445544576160586	0.053882070035657	-0.0130783187708367	-0.016593847001713	0.00857808831398978	0.0168027594536056	0.0195232803411539	-0.00646974652810432
Dicroceros_elegans_MNHN_SA9954	0.0364802943421895	0.0398382117194852	-0.037018544451551	0.0449917469785546	-0.00607054293572869	0.0140098282585892	0.0308976193976183	-0.00687984427982342
Odocoileus_lucasi_BSPG_2012I77	-0.0270145169467033	0.0147555201465198	-0.0519667538007521	0.015802887658464	0.0375426663219846	0.0203561175579418	-0.00197045831997557	0.0105941022757975
Odocoileus_sp_BSPG_2015I37	-0.0712243060784391	0.00674495152785004	-0.0418695345721607	-0.00502911863192511	0.00329329735609657	0.00584698534809928	-0.0227978147170273	0.00422202393004664
Heteroprox_laterti_MNHN_F_Sa9956_R	-0.00751302334719547	0.0392807313951547	0.00821821402105471	0.0580753988304393	-0.0371852022612403	-0.00891825197756861	0.0114666600082179	0.00804673779345509
Dicrocerus_elegans_MNHN_F_Sa9911	-0.0197521504130421	0.0294583879792734	-0.00266484029987668	0.0393241214751504	0.0118753295199022	0.00286494473930313	0.018783396778212	-0.0135649143208706
Capra_hircus_NMB_6920	-0.0343312886767209	-0.0298544528191483	0.0345256216864087	-0.0100284140033562	0.00622831337196775	-0.0122752628131736	-0.00184344808562978	0.0102392163728884
Capricornis_sumatraensis_NMB_4987	-0.0922587599861558	-0.041061184825217	0.0176572126090591	-0.111997089153353	-0.0226438000668872	-0.00143360640231468	-0.0357254813441151	0.00445416567378395
Cephalophus_dorsalis_NMB_15928	0.0990129315321327	-0.0382575170085393	-0.0496087208395589	0.0533601218192957	-0.0299610717607071	0.028026894018726	-0.017019540677522	-0.0210149926970527
Cephalophus_rufilatus_NMB_16169	-0.0174879155145994	-0.0253316947276365	-0.031175869061873	0.017133336093116	0.0404815805244257	0.0142982657512409	-0.00346027269612459	-0.00905013690340084
Cervus_astylodon_OPM_FV_10296	-0.0283709743714272	0.0251275000108598	-0.0220200248581163	0.0204384243173407	-0.0056527439656095	-0.00620543773716472	-0.0244024010676267	-0.00357029543008374
Cervus_nippon_MGK_84	-0.0214746977871557	0.00479138625989355	-0.0537060861524126	0.0115907549429942	0.0286409110533807	-0.0105298336235762	-0.00367249308203183	0.00692348913182921
Elaphodus_cephalophus_NMB_2067	-0.00129427188174119	0.0173582302295726	-0.00679387913545991	0.0112266582695821	-0.00330367753205665	-0.0106426588284324	0.0239726861947559	-0.00130835813793269
Muntiacus_sp_OPM_FV_10538	-0.00520590605573437	0.0239568012380116	-0.0177669881522868	0.0320968452501768	-0.0221225927473177	0.0121354809409435	0.0141570550866915	-0.0153057265379727
Gazella_dorcas_NMB_C1724	-0.0733418911604896	-0.0540035296976753	0.0446812178525843	-0.0167520435547812	0.0139864009194517	-0.0325715619763415	0.00849754351417944	-0.00986433874252605
Moschidae_nov_gen_nov_sp_IVPP_Halamagai_Pet3	-0.0493639203864034	0.0187112411910518	0.0443472770991188	-0.00129481519268799	-0.00313782822279553	-0.0178301153989937	-5.20186355878162e-05	0.000688215081018059
NHMW_IKH_A_1	0.0473895583727845	0.0459518992334605	0.0254945838537485	0.067199406448322	-0.0264912334106402	0.00392479611103158	-0.0051979106816389	0.00395719859018816
Bovidae_type2_NHMW_KOH_1374_1676_1	-0.0744447191254105	-0.0199013258685526	0.0441924309258879	-0.031283540263844	-0.012473046135789	-0.0143018515299937	-4.32857014027061e-05	-0.00584489871296344
Gazella_aff_pilgrimi_NHMW_KOH_I_1	-0.0368565465057549	0.00612406259367828	-0.011379905914682	0.033922723419054	-0.0103268103660353	0.0131492052151006	-0.0171871060367913	0.0125741974960009
Gazella_aff_pilgrimi_NHMW_KOH_I_2	-0.0306714248149674	0.00558295953145163	-0.0337901518721659	0.0260607595027048	-0.00974350662877525	0.0295315468647825	0.0023853044328134	0.00999354861575756
Gazella_aff_pilgrimi_NHMW_KOH_III_1965_1	-0.0581722426702447	-0.00130487863320619	-0.0167310129548743	-0.0228718052766571	0.0187670413467949	0.0131622052200061	-0.0124360081935277	0.0132746384272404
Euprox_dicranoceros_NHMW_KOH_III_1965_3	-0.0714137817860317	0.0498795120180546	-0.0280019242814267	-0.0187380175387621	-0.00323826035627402	0.0283666098442477	-0.0248875631051377	-0.0149465568182707
Bovidae_type2_NHMW_KOH_III_1970_1	-0.0621700447462388	-0.0193639550525793	0.0317563611449392	0.00312389700744324	0.0120943752702522	-0.00765771745931747	-0.00271481647112634	0.00484024472416658
Gazella_aff_pilgrimi_NHMW_KOH_III_oben1_1	-0.0488670736034421	-0.0284524238934687	-0.0021239424732774	0.00570437318654476	-5.28452745448224e-05	0.000444669469667092	0.00452073725048208	-0.01052367893477
Bovidae_NHMW_KOH_III_oben1_5	-0.00249170810442591	-0.000669408436623969	-0.0316013367604875	0.0444629704642493	0.001647912138059	0.00759884076646155	-0.000320071968734746	0.00237095848972112
Bovidae_NHMW_KOH_III_oben1_7	-0.040910942745626	0.024145901268019	-0.00869011182914509	-0.0328426886751876	0.0035519858229687	-0.00511804741660904	-0.0110109864404844	0.00283842568698532
Bovidae_NHMW_KOH_III_oben2_10	-0.0181571940268863	-0.00495428737564178	-0.0165796205301615	0.0181531722157745	-0.0105875335901123	-0.00838485611755281	0.00448129377309145	-0.00153883979779656
Bovidae_NHMW_KOH_III_oben2_11	0.0380334268734959	0.0110917997448582	-0.0361654708675288	0.038602366643756	-0.00967720633158945	0.0118508510669152	0.000434707690322083	-0.00637172766865576
Bovidae_NHMW_KOH_III_oben2_16	-0.0417611330834523	0.0148569169215681	-0.0190849318686121	0.0019703679035561	0.0104572111551051	0.00970381645946576	-0.0035190677607784	0.00718047088049545
Bovidae_NHMW_KOH_III_oben2_18	-0.0678017079986398	-0.0307728369092966	0.0122514211483542	-0.0155178726314183	-0.0111581236818177	-0.00549906474696878	0.00242414414541807	0.00357150413956528
Procervulus_dichotomus_MHNT_PAL_2015_0_2261_12	-0.0311718157432828	0.0312069020899984	0.00430231219582049	0.0257134215131432	0.00634438525899365	0.00893041726622192	-0.0155914550829657	-0.0127198635341999
Procervulus_dichotomus_MHNT_PAL_2015_0_2385	-0.067635798159408	0.0438278490302898	0.00800449643400232	-0.0231271657765137	-0.00489705137690305	-0.00561018578698303	-0.0123587805165897	0.00882691166071695
Oreamnos_americanus_NMB_11149	-0.0730612377757024	-0.0439213314209458	0.0553084225093259	-0.0542843444485189	-0.0100268655023813	0.000114768539218046	0.00346323099618051	0.0203736035647221
Philantomba_monticola_NMB_15224	0.0364628299908468	-0.0557184050149925	0.00184637384144729	0.0517636458050177	0.0252120136412122	0.032886214325619	-0.0187247542872696	-0.0122982874274369
Philantomba_walteri_NMB_15551	-0.00695893702218722	-0.0374156042879552	-0.0394032802419944	0.0489415706449036	0.0366951700887833	0.0370710829220048	-0.00495714485302462	-0.011035024855027
Rusa_unicolor_NMB_9597	-0.0434565397488438	-0.00710147823169892	-0.0453490293565828	0.00295191408214394	-0.00482054186996137	-0.0118152693691403	-0.0121119185713084	0.0134313617524067
NHMW_TGW_A	-0.0212403734491113	0.0137778636300147	0.0477088452621205	0.0451194239549285	-0.00630940426685126	-0.00672084298457995	-0.000834088495414229	0.00656163825617866
Alcelaphus_buselaphus_NMB_82_R	0.00984604848430858	-0.0462539825101466	-0.0133701605939602	0.0274153625027447	-0.0175571608636197	-0.00313866961927516	0.0316666204251725	-0.00914191326014361
Bison_bison_NMB_6918_R	0.102008215991785	-0.0156005557129861	-0.0221249795065581	0.0170831664642649	-0.00371265130072412	0.0350663047461105	0.021232831484361	-0.013279560601797
Boopsis_breviceps_IVPP_V05559_1_R	-0.0777900377020934	-0.0166058140731936	-0.00999389725952087	-0.00758260118548353	-0.0065928539465295	-0.0242453440384655	-0.00928137391068336	-0.0206946564791082
Capreolus_pygargus_NMB_5708_R	-0.0641962202732286	0.0079036465887875	-0.0270916958277404	-0.0388964638620445	0.0201100362398698	-0.00692576083719618	-0.0157270216653147	0.00161254809907938
Cephalophus_niger_NMB_16115_R	0.081793074996355	-0.0525194967088811	-0.0394065431464902	0.0277970341340981	-0.0197761317215063	0.0335504294068373	-0.00167680893631058	-0.0187797469771376
Cephalophus_nigrifrons_NMB_16119_R	0.0832966884168895	-0.0369509971830726	-0.0456974246835873	0.0519954693214191	-0.0114154365660326	0.0295241181504857	0.00991122388988425	-0.0142105120951002
Cephalophus_ogilbyi_NMB_16151_R	0.0634723539752971	-0.0237476015114772	-0.0700648900448168	0.0661801685907134	0.0106935893294035	0.0176285060762644	0.00919436334908409	-0.01306548400496
Cephalophus_weynsi_NMB_16242_R	0.0139256873105961	-0.054725286137374	-0.0320122296540362	0.0586250326958603	0.0135384567707181	0.0500572757555266	0.00702668513064806	-0.00724692319153135
Cephalophus_zebra_NMB_C2784_R	0.112107055008148	-0.038506376413018	-0.0554086143666059	0.0689107485668383	-0.0175138796953829	0.0290715679765079	0.00395777554638104	-0.0150108987623394
Cervus_astylodon_OPM_GJB_1R_R	-0.00200696941258845	-0.00140383860091627	0.0037273691032716	0.0231569891524738	-0.00729640412992448	-0.0103621197932547	-0.0118415152952742	0.0228960791649197
Elaphurus_davidianus_NMB_2067_R	-0.0770772557353228	0.00155285735573534	-0.0238363965768	-0.0655355198724367	0.0163799846507032	-0.00647954577292214	-0.0360615488616682	0.0186588995558446
Gazella_depereti_NMB_RN160_R	-0.0227764703716754	-0.0606528393441951	0.041353665647066	-0.00539871094047764	-0.00363499926284874	-0.0166443535538047	0.00838368132808128	-0.0128742701183461
Gazella_aff_pilgrimi_NHMW_KOH_1374_1676_2_R	0.0282129071137189	-0.0196927827846881	-0.0327467403893812	0.0412858650910343	0.0109071426706257	0.0101407727607918	-0.0024608951365324	-0.0047781832133388
Bovidae_type3_NHMW_KOH_III_1965_4_R	-0.00473339524466369	0.0325095233303999	-0.0265235006430374	0.0504339448045041	-0.00864727337360402	-0.00135610232739313	0.0017018648871146	-0.0135304386304675
Gazella_aff_pilgrimi_NHMW_KOH_III_1965_5_R	-0.0467643305936307	-0.0106712966339875	-0.0649896970698291	0.0212461255822811	-0.00469198793591183	0.0103246470122108	-0.00214537759958669	0.00638047071704874
Gazella_sp_NHMW_KOH_III_1970_4_R	0.0146814891787202	-0.00168634095286629	-0.0363876126230678	0.0469475031756473	-0.0145678497634824	0.0199132970080451	0.00617983672281219	-0.00097170751400067
Gazella_aff_pilgrimi_NHMW_KOH_III_1970_5_R	-0.0784883532003116	-0.0249333510671647	0.0411365612020259	0.00860903756011308	0.0147477653784114	-0.0304135162171692	0.00196016498204619	0.0187831313888367
Bovidae_NHMW_KOH_III_oben1_3_R	0.00850122901268624	0.0172629076222288	-0.0216810847541174	0.042928952605593	0.00827786152492605	0.020393330447048	0.00112386608140973	-0.00927030282019767
Bovidae_NHMW_KOH_III_oben1_4_R	0.00370114674839756	-0.00192429012557731	-0.0378377514486905	0.0279972582671527	0.00321680950019265	0.00426501045453261	0.0130903023253901	-0.00326425859094158
Bovidae_NHMW_KOH_III_oben1_6_R	-0.0175917281046418	-0.00410439525898963	-0.021892051965052	0.0347953207279281	0.00187118428512457	0.0114920225334551	-0.00739382707693775	0.0021303117579064
Bovidae_NHMW_KOH_III_oben1_8_R	-0.0252553404942722	-0.00416288985365431	-0.0271915267482553	0.0169632627623095	0.012417987546639	0.00353327674366566	0.00146757574745567	0.00377236915027865
Bovidae_NHMW_KOH_III_oben1_9_R	-0.00232606828962185	-0.00607607384881797	-0.0122755564032884	0.0340639929967132	0.00664584774012777	0.0168415067035342	-0.011143498818729	0.00982842795137055
Bovidae_NHMW_KOH_III_oben2_12_R	-0.00623102310394297	0.00095512304900137	-0.00478329283822418	0.0305693593151018	0.00522544522319662	0.0162880917827703	-0.0208632103516283	0.00375991498670323
Bovidae_NHMW_KOH_III_oben2_13_R	-0.0324540678512909	-0.00612217480960296	-0.0171221090162579	-0.0031225620537885	0.00853348325370515	0.0114337555874327	-0.00489463774164685	0.0107166907172552
Bovidae_NHMW_KOH_III_oben2_14_R	-0.0335148645148714	-0.000270106658494531	-0.00974943413153708	0.00687102086957132	-0.00449109048711114	0.00151422292602152	-0.00420579960546381	0.0165470269506574
Bovidae_NHMW_KOH_III_oben2_15_R	-0.0241297202796504	-0.00202063224675311	-0.0255697030260288	0.0232756787048314	0.0164075465872877	0.0234004651251579	-0.00884733622257974	0.00383785191532283
Madoqua_saltiana_NMB_8064_R	-0.0187864489591614	-0.0570246173604434	0.0127148701474523	0.0320337135926376	0.0133839540223196	-0.00291223766801981	0.0109510847445068	0.0150482090477225
Mazama_gouazoubira_NMB_6672_R	0.100874637223623	0.0120933824506073	-0.100680513216256	0.0579602088545769	-0.0325962448645263	0.0126004239695727	-0.0047052901475406	-0.0197603962323636
Procervulus_dichotomus_MHNT_PAL_2015_0_2248_R	-0.00843400568635436	0.0449074455034857	-0.0054121526687002	0.0669060128075173	-0.00474953478878118	0.00570784952369275	-0.00492422235444269	-0.00104045764699246
Procervulus_dichotomus_MHNT_PAL_2015_0_2261_10_R	-0.0563064908386598	0.0409689872895757	0.016973197726568	-0.00944537081966305	0.0320382372530935	0.00196666742894258	-0.0174410518928225	0.0162964345233792
Procervulus_dichotomus_MHNT_PAL_2015_0_2261_11_R	-0.00157885944246774	0.0234334645639581	-0.0302061240863039	0.0526958168320062	0.00834211885097253	0.0145915907771001	0.00436828782771809	0.0077837359712924
Procervulus_dichotomus_MHNT_PAL_2015_0_2261_14_R	-0.0138455325404781	0.0211094793335185	0.00381021255040407	0.00820762034817849	-0.00730464796001982	0.0123542813403325	0.0243154664543045	-0.0109004379447226
Procervulus_dichotomus_MHNT_PAL_2015_0_2261_8_R	-0.0143299034522742	0.0475252649962026	-0.0101535373426149	0.029612395601543	0.000485249050168085	0.0056959231042319	0.00972109321905493	0.00651745351617038
Dorcatherium_crassum_MHNT_PAL_2015_0_2707_R	0.150748871894803	-0.00244200131968364	0.00267611579857435	0.0223038486910697	0.00332705640934118	0.0174520025285035	0.00486036089862905	-0.00958717754099416
Nanger_granti_NMB_16368_R	-0.0121872127355703	-0.0722003183866703	0.00656172939958127	0.0357370190411107	0.0167118382695189	-0.00821972069830886	0.00997061670043329	0.00475127401783869
Naemorhaedus_goral_NMB_1923_R	-0.0301401247392297	-0.0168256559063479	-0.0160992913814931	-0.00371928414100318	-0.0153160702786752	-0.0155060674340783	0.0128584088178943	0.00212788706731194
Oryx_gazella_NMB_R	-0.0344573945061228	-0.0583722351486587	0.0043134630665853	0.00902674787757023	-0.000915393247950733	0.00145585837709204	0.0035034443578343	0.0117870173746426
Ozotoceros_bezoarticus_NMB_2312_R	-0.0961636234768566	0.0327691157028196	0.0092891166770897	0.00177234746179194	0.00677163385849607	-0.0110623532279924	-0.0141829151802251	0.0227755937216796
Neotragus_batesi_NMB_Z1536	0.0556292164787085	-0.0100376784490855	-7.40290257193468e-07	0.0447368696540234	0.0164031128731682	0.00851825471715209	0.0132902459425756	0.018663880588753
Philantomba_maxwellii_NMB_15180_R	0.00396527042659481	-0.0351622184808154	-0.0303592132943975	0.0360362511908576	0.00743858300902866	0.0123601586853356	-0.0185572747968442	0.0028507038469149
Praemegaloceros_obscurus_NMB_Ch135_R	-0.0226166726029173	-0.000147363593762803	-0.0593154618882714	-0.00159106925332739	-0.0113980622492891	-0.0193618693862151	-0.00524860279574555	0.00223099871264822
Dorcatherium_crassum_MHNT_PAL_2015_0_2261_5	0.147616877549123	-0.00467288972380054	0.0164647937925252	0.0017254563436619	0.0285884086787978	0.0288414932652716	-0.00620251610930363	-0.0126556085747612
Raphicerus_campestris_NMB_SCM_028_R	-0.0227360671213034	-0.0433433335685292	0.00620334415314479	0.0266312723803101	0.022385783258779	-0.00419353382871222	0.0145223542058488	-0.00296232657540307
Redunca_fulvorufola_NMB_15091_R	0.043778701567553	-0.0730661850839781	0.0219280667402151	0.00686060731541193	0.0193332763435382	-0.00738230207758965	0.015256927712384	-0.00528051684406979
Rupicapra_pyrenaica_NMB_C1830_R	-0.0763665481921942	-0.0604229201162923	0.0528026690624811	-0.116056029673532	0.0074577797567384	-0.00772525302098303	-0.0498760464287738	0.0136417602107907
Sylvicapra_grimmia_NMB_15123_R	-0.00512706760963339	-0.0556120719464836	-0.0238433911285916	0.0526275304926536	0.0134635391980562	0.0185014506221736	-0.0169922986553807	-0.00397565675470476
Tragelaphus_imberbis_NMB_10779_R	0.0105611413012777	-0.0233303888012257	-0.0381016315669756	0.0310188787952145	0.0253718153430463	0.0140917268701988	0.00251654030765741	-0.000240036119811929
Tragelaphus_spekii_NMB_16297_R	0.125101640585009	-0.0257303023636153	-0.0275283647618219	0.0226113462575708	0.0037121683120876	0.0121155281936334	-0.0187447800733613	-0.0184585692730515
Bos_taurus_NMB_2747_R	0.0347696959921439	-0.0196740048575493	-0.0200654607969848	0.0223699994092108	0.0160571363935713	-0.00382967153217933	0.00706624006051339	0.000277481152615389
Boselaphus_tragocamelus_NMB_10258_R	-0.0245081268179967	-0.030249804212839	-0.0166411964223665	0.00836456981497821	0.00481680441248906	-0.0108836929551244	-0.000157286478583051	0.0043921333305106
Cephalophus_leucogaster_NMB_16094_R	0.0516337975255498	-0.042791746766848	-0.0646703421803116	0.0526522292309083	0.000767784288776549	0.00750947982833843	0.0079995761601713	-0.00757522179283854
Hemitragus_hylocrius_NMB_2389_R	-0.0744402820481886	-0.0179294698110666	0.012035242636259	-0.0524508238572499	0.0492229061590865	0.00309012442499652	-0.0204674109763528	0.00146018448539692
Hemitragus_jemlahicus_NMB_10074_R	-0.0703303447966341	-0.0733593234438681	0.0466730463954138	-0.0804898480428184	0.0114630551465014	-0.0167542266104888	-0.0302587452284567	0.0479342959433791
Hispanomeryx_nov_sp_IVPP_V25831	-0.0819864982312494	0.0368971625497033	0.0415366930458579	-0.0393180152416767	0.0123422336805466	-0.0250662384823208	-0.0403206570726476	0.0196758547022661
Lagomerycidae_IVPP_V25830	-0.0415437093376085	0.0107959750142508	0.0220691704287389	0.00200941906359147	-0.00403250917159371	0.00549397961671785	0.0047603814463099	-0.00142903269100688
NHMW_UNCH_A_R	-0.0820784841804477	0.0450993558446587	0.0612551378224466	-0.0696005434606335	-0.0104361934883794	0.0285656770385151	-0.0500695585837007	0.00917374282587952
Raphicerus_melanotis_NMB4228	-0.0714507595770701	-0.0486706861394566	0.0647252678264181	-0.0550660746814549	0.00304242521006165	-0.0159693840424753	-0.0167065771552848	0.00963047714464967
Tragelaphus_strepsiceros_NMB3564	0.0370352344208521	0.0511896168341274	0.02603030392044	0.0458708399795003	-0.0319114972871789	-0.039291887688754	0.00656782356403735	-0.0057221487416746
Lophiomeryx_mouchelini_PNRL_2390	-0.0363206393897097	0.0276814413183668	0.0126006729748117	0.0666715826433457	-0.00320907389445295	0.00757373539710482	0.00819546997698342	0.0325757540414741
Namacerus_gariepensis_AD_435_98_R	-0.07145075957707	-0.0486706861394566	0.0647252678264181	-0.0550660746814549	0.00304242521006165	-0.0159693840424754	-0.0167065771552848	0.0096304771446497
Redunca_redunca_NMB_4882_R	0.0667234476512686	-0.0786528094483006	-0.0157752157659959	0.0364552743006916	0.000752593612505221	0.0249191849627312	-0.0109547891501311	-0.00769687368461895
Gazella_subgutturosa_NMB_2497_R	0.111021840515065	-0.038398103484196	-0.0363396264714501	0.0229649725137055	0.0243046998086879	0.0248196418438568	-0.0217510113583954	-0.0211127536712212
