# Supplementary material for: Ruminant inner ear shape records 35 million years of neutral evolution
Source: Nat Commun. 2022 Dec 6;13:7222. doi: 10.1038/s41467-022-34656-0 (PMC9726890; doi:10.1038/s41467-022-34656-0)
Supplement: Supplementary file 3 — Supplementary Data 1 [file 41467_2022_34656_MOESM3_ESM.zip › Supplementary data_1/Supplementary_material_1-1 Geometric morphometrics/bgPCA_306/gpca_cross_validation.csv]

cross-validated classification results in frequencies
Antilocapridae Bovidae Cervidae Dromomerycidae Giraffidae Moschidae Stem Pecora Stem Ruminantia Tragulidae
Antilocapridae 6 0 0 1 0 2 1 0 0
Bovidae 15 69 20 5 16 1 3 1 5
Cervidae 3 1 46 4 7 0 6 2 1
Dromomerycidae 0 0 0 2 1 0 0 0 0
Giraffidae 1 1 4 2 7 0 1 0 0
Moschidae 2 0 0 1 0 4 2 2 0
Stem Pecora 1 2 0 3 1 0 9 6 0
Stem Ruminantia 1 0 0 0 1 0 1 7 0
Tragulidae 0 0 0 0 0 0 0 0 29
cross-validated classification result in %
Antilocapridae Bovidae Cervidae Dromomerycidae Giraffidae Moschidae Stem Pecora Stem Ruminantia Tragulidae
Antilocapridae 60.00000 0.00000 0.00000 10.00000 0.00000 20.00000 10.00000 0.00000 0.00000
Bovidae 11.11111 51.11111 14.81481 3.70370 11.85185 0.74074 2.22222 0.74074 3.70370
Cervidae 4.28571 1.42857 65.71429 5.71429 10.00000 0.00000 8.57143 2.85714 1.42857
Dromomerycidae 0.00000 0.00000 0.00000 66.66667 33.33333 0.00000 0.00000 0.00000 0.00000
Giraffidae 6.25000 6.25000 25.00000 12.50000 43.75000 0.00000 6.25000 0.00000 0.00000
Moschidae 18.18182 0.00000 0.00000 9.09091 0.00000 36.36364 18.18182 18.18182 0.00000
Stem Pecora 4.54545 9.09091 0.00000 13.63636 4.54545 0.00000 40.90909 27.27273 0.00000
Stem Ruminantia 10.00000 0.00000 0.00000 0.00000 10.00000 0.00000 10.00000 70.00000 0.00000
Tragulidae 0.00000 0.00000 0.00000 0.00000 0.00000 0.00000 0.00000 0.00000 100.00000
overall classification accuracy: 58.49673 %
