# Supplementary material for: Ruminant inner ear shape records 35 million years of neutral evolution
Source: Nat Commun. 2022 Dec 6;13:7222. doi: 10.1038/s41467-022-34656-0 (PMC9726890; doi:10.1038/s41467-022-34656-0)
Supplement: Supplementary file 3 — Supplementary Data 1 [file 41467_2022_34656_MOESM3_ESM.zip › Supplementary data_1/Supplementary_material_1-1 Geometric morphometrics/bgPCA_306/Grandmean_bg_PCA_306.csv]

	V1	V2	V3
1	0.0564808361331489	-0.0114023080073827	0.029152250085433
2	0.0330032386415133	-0.0322605111004457	-0.0262623075044643
3	0.0330013652881918	-0.0322624305688199	-0.0262582488550666
4	0.025067078497819	-0.0308587928577149	-0.0321341256628662
5	0.0510247164998574	-0.0114438746341506	0.0332509088336373
6	0.0261993863969818	0.0352698314809162	0.0080164779209404
7	0.0261993863969818	0.0352698314809162	0.0080164779209404
8	0.0170926293461772	0.0374710171088526	0.00484691196438725
9	0.0510247164998574	-0.0114438746341506	0.0332509088336373
10	0.032350732910982	-0.00683950258217679	-0.0324734513024041
11	0.032350732910982	-0.00683950258217679	-0.0324734513024041
12	0.0298344826192231	-0.0137540909947721	-0.0368563913909681
13	0.0305005211615122	0.0236472174707877	0.0095467880141912
14	0.0144333580256766	0.00560578389552298	-0.0159566360931282
15	0.0144333580256766	0.00560578389552298	-0.0159566360931282
16	-0.0362203355954294	0.0107718510532907	0.0279916194151201
17	-0.0542712076866615	0.0189466468465072	0.0115551819703943
18	-0.0492631724223894	-0.0209535146727121	0.0218300748287826
19	-0.0624887844732438	-0.0179124656215943	0.00937342517002312
20	-0.0296401640349104	-0.0273778599386661	0.00341505107408012
21	-0.040371253127547	-0.0266335201669757	-0.0102486488670559
22	0.00811213628899803	0.0251213611249601	-0.000207203645282029
23	-0.0567768448822729	-0.00607912597347163	-0.0134112778049498
24	-0.00619620024372737	0.0261923520352437	0.0218294739897107
25	0.0178568672216205	0.0190029316336612	-0.00787257542322677
26	0.0160553596647804	0.0183966302519457	-0.0102103646772406
27	-0.0567792984580792	-0.00608113589287787	-0.0134120742063434
28	0.00421691985025127	-0.0170104947135931	-0.0161940741211797
29	-0.0567827913172385	-0.00607454346621045	-0.0134211114326975
30	0.0106142986216594	-0.00236414620756452	0.0194362044460541
31	0.0522863402778223	-0.00627041882323026	0.0382433857161086
32	-0.0362203355954294	0.0107718510532907	0.0279916194151201
33	-0.0394154704008194	0.0146260802750966	0.0290150750075825
34	-0.0430108208716346	0.0180702595355446	0.0281680211961227
35	-0.0467463566678224	0.0212009003097269	0.0266534381000075
36	-0.050391695908752	0.0235446026908075	0.0240821927784294
37	-0.053276415055028	0.0238854298469577	0.0199469655545482
38	-0.0547684855387402	0.0221344968206075	0.0154372109484613
39	-0.0542712076866615	0.0189466468465072	0.0115551819703943
40	-0.0492631724223894	-0.0209535146727121	0.0218300748287826
41	-0.0524903106958488	-0.0221037058999388	0.0221837749619636
42	-0.0558296016400148	-0.0226766583498649	0.0215924496509905
43	-0.0590242220216223	-0.0228602134014312	0.0203655955323409
44	-0.0615727225303802	-0.0223403409258935	0.0181734960794395
45	-0.0630268703590592	-0.0211916939500401	0.0152700205168325
46	-0.0633691804358709	-0.0196679064555075	0.0121942611963255
47	-0.0624887844732438	-0.0179124656215943	0.00937342517002312
48	-0.0296401640349104	-0.0273778599386661	0.00341505107408012
49	-0.0299024718505353	-0.0297386026744264	0.00128581447916316
50	-0.0308148441175646	-0.0314666842466059	-0.00123754421284223
51	-0.0322108222937282	-0.0325135266337004	-0.00388407123240515
52	-0.034161895032636	-0.032376446536813	-0.00637106264119095
53	-0.0363507911232388	-0.0311025897370269	-0.00833120398365349
54	-0.0384973250582971	-0.0291560516774944	-0.00970637753796385
55	-0.040371253127547	-0.0266335201669757	-0.0102486488670559
56	0.0330032386415133	-0.0322605111004457	-0.0262623075044643
57	0.0408582827522981	-0.0356375295578825	-0.0309581528222291
58	0.0502684521907001	-0.0389945211705847	-0.0308197367274246
59	0.059201578760847	-0.0416613589703564	-0.0271654351186024
60	0.0665913946540987	-0.0434440863100309	-0.0207377650550071
61	0.0719429019034357	-0.0437298779474123	-0.0123055575674632
62	0.0748389643261777	-0.042151807699039	-0.00284382381516025
63	0.0750031947327799	-0.038838262056481	0.00661967414485308
64	0.0723862254909139	-0.0341163883735075	0.0149971837909088
65	0.0672365645676887	-0.0284736976691088	0.0212643465717609
66	0.0601139812388	-0.0227369417335687	0.0250961780873272
67	0.0519858799010826	-0.0172123948253197	0.026170506182693
68	0.0433118203342703	-0.0128947543426054	0.0241094801501772
69	0.0348879478092431	-0.00955810408662606	0.019856944918874
70	0.0272237553177372	-0.00757072663864686	0.0138827681284926
71	0.0230369788941324	-0.0107194344696295	0.00611724869431081
72	0.0231393371263441	-0.0170206201368213	-0.00151060124517134
73	0.0269257507633899	-0.0237127138843477	-0.00716182758522772
74	0.0320184402182938	-0.0293983786587748	-0.0132863540628154
75	0.0327722081142677	-0.0314960130524317	-0.0228754004459938
76	0.025067078497819	-0.0308587928577149	-0.0321341256628662
77	0.0310981675654282	-0.0333627620030814	-0.0350831351906509
78	0.0376853294281471	-0.0358467564648134	-0.0366703290065497
79	0.0444767765073876	-0.0382770066441653	-0.0369319599012099
80	0.05122367804052	-0.0404855937378841	-0.0358087682356801
81	0.0576806904136124	-0.0424334424111584	-0.033325851541027
82	0.0636100324156162	-0.043972383786208	-0.0295368036426159
83	0.0688301143724335	-0.0450551662114653	-0.0246653757287819
84	0.0731449676437285	-0.0455449428329212	-0.0188853465625608
85	0.0763794208778567	-0.0454340234379232	-0.0124535970977256
86	0.0785286608705814	-0.0445658479458089	-0.00566241195287723
87	0.0795050718424765	-0.0428916812794301	0.00123628393535681
88	0.0791864819112521	-0.040435978367344	0.0079432525019814
89	0.0775906205267751	-0.0373389334969319	0.0141612262446528
90	0.0747267788397865	-0.0337563142992979	0.0195986974531268
91	0.0707990049886505	-0.0297948568649828	0.0240741859339796
92	0.0661840326417932	-0.0254563454096987	0.0274608166403912
93	0.0612204287580785	-0.0208589706403651	0.0299000305120954
94	0.0561386755558119	-0.0161242270036653	0.0316324887058478
95	0.0510247164998574	-0.0114438746341506	0.0332509088336373
96	0.00811213628899803	0.0251213611249601	-0.000207203645282029
97	0.00367044539889064	0.0227861166278256	3.08688956266048e-05
98	-0.00106992138845265	0.0212240350866622	0.000882215991945549
99	-0.00555348182945108	0.0192567953104886	0.00278511751258078
100	-0.00983023810567018	0.0170026982794747	0.00530118255391147
101	-0.0141662594664977	0.0150381870195389	0.00795952655075527
102	-0.0186765566014119	0.0135014476496394	0.0105640511193539
103	-0.0232088704804845	0.0119516630997841	0.0131489266342691
104	-0.0276503174650882	0.00997389747862395	0.0155514594364796
105	-0.0319115478268251	0.00731161688144351	0.01763804936898
106	-0.0358572599788365	0.00383358076008983	0.0192199829328763
107	-0.0392671090732332	-0.000388325616319542	0.0200834295216651
108	-0.0418862471249207	-0.00511926821803879	0.0200309882267397
109	-0.0434257342754514	-0.00996942583168633	0.0189596654975543
110	-0.0435731557764524	-0.0144717027573339	0.0169343158046195
111	-0.042290920996268	-0.0181258372299164	0.0141524463034324
112	-0.0397589685304017	-0.0203338880641632	0.0108974233960954
113	-0.0365682467536335	-0.0206608073226711	0.00752616467807503
114	-0.0334236165781793	-0.019019949404321	0.00451204428271709
115	-0.0311309979238316	-0.0157195738833775	0.00207626486294397
116	-0.0302637905820093	-0.0114108350725829	0.000344346230540714
117	-0.0310078875751582	-0.00680190294869987	-0.000560141618190557
118	-0.0332377884125222	-0.0026956435892271	-0.000446051903520695
119	-0.0367618030951301	0.000128995242152607	0.000429763606222616
120	-0.0410898790216658	0.000964488560271408	0.00163895781967175
121	-0.0452029539259729	-0.000401328903784312	0.00289515024077717
122	-0.0482655872509899	-0.00336028354045586	0.00362508005860639
123	-0.0496319112046579	-0.00730617440383059	0.00278978621386456
124	-0.0485642458814747	-0.0107188764752377	0.000197730164156982
125	-0.0453544237726561	-0.0120877656557669	-0.00236570482136327
126	-0.00619620024372737	0.0261923520352437	0.0218294739897107
127	-0.0121778646475706	0.0247987719168201	0.0201969520730422
128	-0.0182886850608221	0.02226765707919	0.0208688504680818
129	-0.0240234729438135	0.0191262063969288	0.0226710777616855
130	-0.029416396353486	0.0155737450704259	0.0249578730326974
131	-0.0345575413223386	0.0115496036893762	0.0271181458722952
132	-0.0393457152017498	0.00691812200776383	0.0287178069738207
133	-0.0434888832286419	0.00156248478551387	0.0293161797563574
134	-0.0466850300869419	-0.00438264177709696	0.0287274415539564
135	-0.0486361592041729	-0.0106257656802786	0.0269668315570307
136	-0.0489981734136752	-0.0167007191363071	0.024108727113164
137	-0.0476340251088436	-0.0221323643645012	0.0204513752239214
138	-0.0446008982232255	-0.0263267341879591	0.0162740378586693
139	-0.0402357916860321	-0.0287137524994279	0.0118918536124029
140	-0.0351705832656129	-0.0288296172688345	0.00767493455208162
141	-0.0302431645598701	-0.0264462838336813	0.00403647547939956
142	-0.0261309647374142	-0.0221423018401685	0.00103333878655543
143	-0.0234631682321348	-0.0165046155071088	-0.00122472043786177
144	-0.0227986072560188	-0.0101074157718461	-0.00255802073748574
145	-0.024461635130085	-0.00375018738719888	-0.0027381977883776
146	-0.0280896060680162	0.00175211812980744	-0.00182758735985701
147	-0.0329511192837594	0.00581191963791698	-4.07383785218951e-06
148	-0.0385491865008367	0.00740489079198906	0.00281683007538592
149	-0.0443325881352655	0.00664235352376317	0.00589931627087962
150	-0.0495286927022114	0.00351588946254986	0.00817696200285426
151	-0.0530105387174317	-0.00179214521842792	0.0088430020798353
152	-0.0539291206786579	-0.0080462055675429	0.0075660049251478
153	-0.052527912717703	-0.0137656541716862	0.00477746636103259
154	-0.049117283187063	-0.0174790507826549	0.000780893717554094
155	-0.0444212285875527	-0.0176805309326973	-0.00363864420692353
156	0.0178568672216205	0.0190029316336612	-0.00787257542322677
157	0.0104535151043659	0.0172898468867832	-0.0150292642450701
158	0.00144179691408371	0.0181344651416399	-0.0205046108807847
159	-0.00787960086628215	0.02174044024204	-0.0233831817036767
160	-0.0166350789585839	0.0272292471241319	-0.022446484139727
161	-0.023943092826571	0.0328385058770472	-0.0175833135737203
162	-0.0298882592280025	0.0368617190871985	-0.00990769066421481
163	-0.0352600435484802	0.0382040437129866	-0.000957165378012252
164	-0.0402184709528401	0.0365768824076273	0.00813272173118861
165	-0.0450081030326722	0.0321479621189193	0.0162444177698317
166	-0.0499428126110293	0.0252517331082113	0.0223491401781838
167	-0.0547206669462588	0.0166825660681894	0.0260767850570249
168	-0.0587562070769115	0.00710251427001168	0.0273679720625629
169	-0.061340785989854	-0.0029264444255597	0.0263463077306613
170	-0.0618341166655081	-0.0127777774102616	0.0233282828794593
171	-0.0598559706105329	-0.0216403508890241	0.0187408682166165
172	-0.0553893544161429	-0.0286217087680699	0.0130401891038866
173	-0.0488578091187634	-0.0327402951952839	0.00674515609046931
174	-0.0412386853096291	-0.0333237231221335	0.000512591211671424
175	-0.0338662096213487	-0.0302740980744368	-0.00505293362890628
176	-0.028033073392766	-0.0239752799480979	-0.00935172197157883
177	-0.0247301194218347	-0.0154680864126723	-0.0119361435987923
178	-0.024642050347463	-0.00616763767915615	-0.0127214573285228
179	-0.0277886769449853	0.00241753121645892	-0.0116378941037822
180	-0.0335049515202751	0.00887861274022294	-0.00876161823988544
181	-0.0408113679375625	0.012030673664647	-0.00468770376919927
182	-0.0483603894059598	0.0113269790312126	-0.000339868437341347
183	-0.0548725467844478	0.00703961614271202	0.00311904573793056
184	-0.0592537902134729	0.000185475630124572	0.00463429574173537
185	-0.0606932707900066	-0.0076216420919291	0.00376062588131609
186	-0.0591467462401628	-0.014535755232355	0.000631161784271961
187	-0.0551644875877513	-0.0189169187547382	-0.00407118537265424
188	-0.0500821006285406	-0.0197322425477542	-0.00916440761794787
189	-0.0456102440407458	-0.0170389380353875	-0.0135482588624256
190	-0.0431815991963074	-0.0118216022740973	-0.016312311162159
191	-0.043575527980909	-0.00575399914298794	-0.017030200880943
192	-0.0464767231434496	-0.00117246456015151	-0.0163835482795688
193	-0.0510236812637546	0.000435031672307427	-0.0143097170298562
194	-0.0555208606188127	-0.00122818095769921	-0.012818564693153
195	-0.0580035349741147	-0.00460203452536018	-0.0131493876662147
196	0.00421691985025127	-0.0170104947135931	-0.0161940741211797
197	-0.003187332673929	-0.0144096883828678	-0.0149853060993471
198	-0.00886576044583419	-0.00898371377583574	-0.0146564092861401
199	-0.0116323525825847	-0.00154736556126639	-0.015185652835947
200	-0.0139159988666316	0.00566645221024785	-0.0173824216169551
201	-0.0181947670996777	0.0119943804282141	-0.0198252859311408
202	-0.0239406830216395	0.0175867380809426	-0.0200404018809158
203	-0.0299164851398039	0.0223030560423439	-0.0174324176284261
204	-0.0355040517174286	0.0256900795307988	-0.0126475654562727
205	-0.0405820836418429	0.027262040389148	-0.00653115544342843
206	-0.045274814873416	0.0265393260779574	-2.16059501225528e-06
207	-0.0497701736909685	0.02352564112163	0.00594722549196983
208	-0.0540069718355715	0.0185009555279729	0.0105783102307317
209	-0.0577836694402457	0.0120222385964281	0.013496357664745
210	-0.0607090226782237	0.00465683388370141	0.0146643320489876
211	-0.0623624016487288	-0.00310047637854334	0.0141415635938751
212	-0.0623509157509771	-0.0106526322142078	0.0120760716605118
213	-0.0605295080382195	-0.0173390012350182	0.00872639659542213
214	-0.0571188872572948	-0.0225585997783226	0.00446647166895308
215	-0.0523546747384109	-0.0256752618801932	-0.000290205385818717
216	-0.046910142058004	-0.0261566523614355	-0.00510204186959782
217	-0.0416432513693724	-0.0239432687500364	-0.00942547524428067
218	-0.0374624597793795	-0.0194974731324414	-0.0129046528183369
219	-0.0351493143510553	-0.0134246135378303	-0.0151592781853365
220	-0.0351228573890405	-0.00677199457934211	-0.0160214314427851
221	-0.0373425681210888	-0.00062539070082895	-0.0154927627041028
222	-0.0414006824676601	0.00404880723082516	-0.0135876178109896
223	-0.0465094686146401	0.00637402243198312	-0.0108266620336028
224	-0.0517877916490688	0.00587926411585488	-0.00784855633848043
225	-0.0563468012948428	0.00285611267840726	-0.00552527372314709
226	-0.0593090746401531	-0.00202181146557368	-0.00469424532230489
227	-0.0600848752314587	-0.00743201365361112	-0.00573830966362543
228	-0.0585879981579567	-0.0119862090839673	-0.0084340841757531
229	-0.055442424459832	-0.0142884667574806	-0.0121575269469872
230	-0.0519759477557064	-0.0135129051532531	-0.0158987929762087
231	-0.0496644031560118	-0.0101870128832747	-0.0184091015356219
232	-0.049725846706105	-0.00555991485623957	-0.019265335932322
233	-0.052477062758133	-0.00273625383784851	-0.0184529180593445
234	-0.0561191337165929	-0.00376306339926691	-0.0166084894554487
235	-0.0575289204327405	-0.00546336522074967	-0.0146938497078345
236	0.0144333580256766	0.00560578389552298	-0.0159566360931282
237	0.0109040253112653	0.00789642172620286	-0.0160078585287417
238	0.00690334864241907	0.00845846718786042	-0.0167647212711311
239	0.00308902506758495	0.00771779050021537	-0.0176062093462657
240	-0.000555307293974837	0.00622828286512891	-0.0181720913171434
241	-0.00369306163917183	0.00373286198511918	-0.0186556729871311
242	-0.00543834427910011	0.000124496864181067	-0.0195362553021931
243	-0.00484424383804401	-0.00372904084492991	-0.0206704260640906
244	-0.00205776781408724	-0.00641522666855631	-0.0219002411488389
245	0.0017439429754804	-0.00733100993928722	-0.0226791855798821
246	0.0055643012232323	-0.00646466106749895	-0.0227428744199904
247	0.00902664877464074	-0.00464479023278511	-0.022112297905813
248	0.0121766589841216	-0.00225050160621326	-0.020687935312674
249	0.0144937365290908	0.000775377448557913	-0.0187149321503716
250	0.0148987872738116	0.00443162057731789	-0.0165846043326748
251	0.032350732910982	-0.00683950258217679	-0.0324734513024041
252	0.0363799900196002	-0.00157295835223452	-0.0366549302303507
253	0.0403063496859045	0.00534306279180733	-0.0381779725372188
254	0.0437097904387745	0.0126288477048083	-0.0382235826447722
255	0.0467624178148965	0.0198737391864824	-0.0366711825935952
256	0.0492251710597761	0.0266515119093743	-0.0331652482561937
257	0.0506201148501815	0.0325114940388292	-0.0279127289419842
258	0.0505349270666123	0.0366661926491362	-0.0212396412877671
259	0.0485676165986537	0.0381904271288065	-0.0139365759580148
260	0.0450320282331208	0.0364749627544612	-0.0071133197814267
261	0.0406454171846499	0.032664279770836	-0.00170344050956186
262	0.0360182056927356	0.0275047770783707	0.0022367257478197
263	0.0316815860992768	0.0213179710797107	0.00442518955140298
264	0.0282439269756589	0.0144357801227489	0.00461254537503107
265	0.0262651331426605	0.00728205561138345	0.0026142020396354
266	0.0251340331755149	0.000923920780403228	-0.00183297209272342
267	0.0248805519217946	-0.00323216550713366	-0.00829833909187611
268	0.0274347970237076	-0.00355363130245087	-0.0153697458931898
269	0.030377697812625	-0.00380598000990327	-0.0228002286107978
270	0.0312762017329368	-0.00633610751659788	-0.0303357397945704
271	0.0298344826192231	-0.0137540909947721	-0.0368563913909681
272	0.0334684475488456	-0.0096762713810067	-0.0396167470717667
273	0.036770990635832	-0.00475419038355182	-0.0414240545756916
274	0.039797935336718	0.000590495887215847	-0.0425494206596315
275	0.0424769137350593	0.00618374812676991	-0.0430902091469319
276	0.0448947437394415	0.011879351019849	-0.0429672180052949
277	0.0471576010731436	0.017516562848723	-0.0419505527113313
278	0.0491717720003861	0.0229717032442635	-0.0399720666872062
279	0.0507755999733313	0.0280852424001967	-0.0369933899841167
280	0.0519376242578864	0.0327342805653119	-0.0331937776750162
281	0.0525894694888571	0.0367337320925499	-0.0286679285382994
282	0.0525529561236853	0.0398286212477509	-0.0235073966684514
283	0.0517438488880144	0.0417273143811118	-0.0179627521223678
284	0.0501085409829748	0.0421210380596157	-0.0123515455692457
285	0.0477758919189234	0.0410484594991104	-0.00709715188184199
286	0.044871220949399	0.0388020363037763	-0.00245039677245047
287	0.0415089237200292	0.0357833629006044	0.00161417401744064
288	0.0378707764757746	0.0321400371133523	0.00492549636386783
289	0.0341095563394708	0.028022166875483	0.00745513088154782
290	0.0305005211615122	0.0236472174707877	0.0095467880141912
291	0.0261993863969818	0.0352698314809162	0.0080164779209404
292	0.0330551851762919	0.0403029578696556	0.00455051762490823
293	0.041569500134365	0.0437901660405213	0.00285775066860129
294	0.0507496113698911	0.0456251131843334	0.00246315811017243
295	0.0599435627006557	0.044920425598966	0.00371764728211741
296	0.068007262622743	0.0411187976663166	0.00649841219286842
297	0.0739988102832624	0.0350105869394632	0.0103752100694507
298	0.0775698886869447	0.0275546184835424	0.0148347133410724
299	0.0784438309102481	0.0195013771791085	0.0195355328965832
300	0.0762954577957895	0.0116086135151925	0.0240632875894179
301	0.0711235635494343	0.00469674332660753	0.0276448354453279
302	0.0635147100754677	-0.000278729344257747	0.0296772527465196
303	0.054589931898097	-0.00246031877524136	0.0298238099411285
304	0.04556483163618	-0.00192863426074513	0.0277864285572842
305	0.0368044373712005	0.00022184785609157	0.0250442561559747
306	0.0285498654899414	0.00346846316366451	0.0219125724919957
307	0.0227125796624766	0.00960353864988004	0.0190674869962572
308	0.0231756093526333	0.0181522246661339	0.0190932937839506
309	0.0257349260678917	0.0266600680536767	0.0171636519411761
310	0.0258756886608913	0.0329401398756162	0.010564324324388
311	0.0170926293461772	0.0374710171088526	0.00484691196438725
312	0.022776297656726	0.0412586778902876	0.00292004824257776
313	0.0291619739031417	0.0442258575178503	0.00152221805358187
314	0.0358159947672749	0.0467606480388403	0.000469650865046814
315	0.042689414614498	0.0487838631748681	-0.000155645191139478
316	0.0497783392714292	0.0499662382870514	-0.000132776965680394
317	0.0569231130360756	0.0498290809376631	0.000633607605191506
318	0.0637501660514007	0.048161627694329	0.00215614885624485
319	0.0698194539719213	0.0449974404661224	0.00438677332576745
320	0.0748821780209215	0.0406713581679334	0.00714326952436526
321	0.0788027306832559	0.035488463875691	0.0102772165209772
322	0.0814870853720428	0.0297367813640766	0.0137041775044165
323	0.0828065168334348	0.0236546477084717	0.0173243707882723
324	0.0826726245374635	0.0174861171912707	0.0209722096095358
325	0.0809799250416081	0.0115561596510126	0.0245700000644455
326	0.0777965530505605	0.00610274805915456	0.0279087738794041
327	0.0733774270431892	0.00121192584823989	0.0306465129169231
328	0.0679798995456069	-0.00304970507518403	0.032503353957795
329	0.061901708653788	-0.00662538677149843	0.0333290395980694
330	0.0555426459704714	-0.00966817412377911	0.0333745670079355
331	0.0106142986216594	-0.00236414620756452	0.0194362044460541
332	0.0164418946153004	-0.00411972072941181	0.0225679432254084
333	0.0224220544790441	-0.00540077525141677	0.0253257573525377
334	0.0283186145761579	-0.00637006646745257	0.0281819441685021
335	0.034273001892298	-0.0071158928999214	0.0310420875660864
336	0.0403327415419531	-0.00741789755361277	0.0335598338315706
337	0.046296172466604	-0.00710458145558531	0.0359726455976767
338	0.0522863402778223	-0.00627041882323026	0.0382433857161086
