# Supplementary material for: Ruminant inner ear shape records 35 million years of neutral evolution
Source: Nat Commun. 2022 Dec 6;13:7222. doi: 10.1038/s41467-022-34656-0 (PMC9726890; doi:10.1038/s41467-022-34656-0)
Supplement: Supplementary file 3 — Supplementary Data 1 [file 41467_2022_34656_MOESM3_ESM.zip › Supplementary data_1/Supplementary_material_1-1 Geometric morphometrics/bgPCA_306/groupmeans_bg_PCA_306.csv]

	X1.Antilocapridae	X2.Antilocapridae	X3.Antilocapridae	X1.Bovidae	X2.Bovidae	X3.Bovidae	X1.Cervidae	X2.Cervidae	X3.Cervidae	X1.Dromomerycidae	X2.Dromomerycidae	X3.Dromomerycidae	X1.Giraffidae	X2.Giraffidae	X3.Giraffidae	X1.Moschidae	X2.Moschidae	X3.Moschidae	X1.Stem.Pecora	X2.Stem.Pecora	X3.Stem.Pecora	X1.Stem.Ruminantia	X2.Stem.Ruminantia	X3.Stem.Ruminantia	X1.Tragulidae	X2.Tragulidae	X3.Tragulidae
1	0.0598170272086173	-0.0116652024568143	0.0290036541596965	0.0555057941985082	-0.0119318928080682	0.0290190774506242	0.0561310470467395	-0.0108940592427009	0.0292543696370311	0.0553994653713612	-0.0118970645120865	0.0291397212657719	0.059833656660732	-0.0125284649351858	0.0297237414725441	0.061016787926312	-0.0108988090246905	0.0295762282712513	0.0562001580899718	-0.0101419421129267	0.0317947614358336	0.0556905409201822	-0.0089094711577713	0.0296245611592268	0.057740676466572	-0.0114073648199915	0.0269345776757485
2	0.0319899127002103	-0.0323927068163953	-0.0275821224662896	0.0332787297394755	-0.0316648337042374	-0.0271115499118534	0.0337778553168621	-0.0308169358980868	-0.0248788116157887	0.0325601643232109	-0.030610496126061	-0.0298329928567197	0.0324828084526185	-0.0307479424019196	-0.0248293501689872	0.0340582549368214	-0.0337119099233569	-0.0288918658325372	0.0309535241208083	-0.0331979625866193	-0.0280152971599712	0.0329027683186736	-0.032971013121618	-0.0295226196176278	0.0317228297907016	-0.0379709097085057	-0.0221629993575945
3	0.0319899184424588	-0.0323927009327938	-0.0275821349069612	0.0332744863345867	-0.0316691815661114	-0.0271023565085064	0.0337778652901875	-0.0308169256792549	-0.0248788332231547	0.0325601606551281	-0.0306104998844385	-0.0298329849097607	0.0324828084204132	-0.0307479424349177	-0.0248293500992138	0.0340582647337613	-0.0337118998852525	-0.0288918870577613	0.0309535318076616	-0.033197954710544	-0.0280153138136595	0.0329027741491617	-0.0329710071476047	-0.0295226322494719	0.0317227792502151	-0.0379709614931127	-0.0221628898608367
4	0.023423931243857	-0.0305443021844923	-0.0333397674869966	0.0253449144112388	-0.0297167954356321	-0.0330470749862236	0.0263313065344853	-0.0301282732957269	-0.0305692840972391	0.0245096012552064	-0.0288350964756333	-0.0351194061068938	0.0249430426034807	-0.0293542859264684	-0.0300316507095808	0.0253118391411577	-0.0319165218109773	-0.0348572990396565	0.0237470858403522	-0.032706934622244	-0.035204040177686	0.0244050807776359	-0.0307331791327319	-0.034279996367876	0.0225516342318859	-0.0373262455488548	-0.0279950345283493
5	0.0540954650712117	-0.0122600832365723	0.0345315761036352	0.0505174180998278	-0.0118833192968364	0.0330529383819713	0.0499837641503699	-0.0108724030881797	0.0327483217294689	0.0493390913534011	-0.0122781855784366	0.0334835859014975	0.0530363782375637	-0.0133791266757137	0.0345479894503027	0.0558650379942916	-0.0101873979500209	0.0345963639730038	0.0509002624072561	-0.0110079867002523	0.0353141069105604	0.0503644609515742	-0.00922091637405509	0.0338031428654643	0.052390639240269	-0.0109159190446829	0.0319383712458056
6	0.0267901360572316	0.0357490783696849	0.00896959750686763	0.0264801756910591	0.0363352068492255	0.00815919638668477	0.0276186660984837	0.0329505741998085	0.00816030136899691	0.0245226558307665	0.03410226475477	0.00937831207698094	0.0251159100100216	0.0325766975014475	0.00967003055689281	0.0240072527193882	0.0359526945032251	0.00691517328007488	0.0253916018775078	0.0348127997746163	0.00929991673981652	0.023755775199988	0.0346518691184348	0.00717092619179849	0.0243208700291834	0.0376507120959522	0.00535875514796068
7	0.0267901360572316	0.0357490783696849	0.00896959750686763	0.0264801756910591	0.0363352068492255	0.00815919638668477	0.0276186660984837	0.0329505741998085	0.00816030136899691	0.0245226558307665	0.03410226475477	0.00937831207698094	0.0251159100100216	0.0325766975014475	0.00967003055689281	0.0240072527193882	0.0359526945032251	0.00691517328007488	0.0253916018775078	0.0348127997746163	0.00929991673981652	0.023755775199988	0.0346518691184348	0.00717092619179849	0.0243208700291834	0.0376507120959522	0.00535875514796068
8	0.016306149711097	0.0381480991418076	0.00643497074417501	0.0173253770153238	0.0388690466425008	0.00456154452740593	0.0188457872411621	0.0352050977311631	0.0057779555080586	0.0154719404504819	0.0349478276563045	0.00501962096331886	0.0169268852417702	0.0339737814791219	0.00606747617440218	0.015065356448576	0.0371101097276847	0.00399566530612964	0.0170876900935016	0.0370107315743461	0.00446638229115829	0.0151511836570592	0.0357806807362835	0.00395210102241031	0.013749867382326	0.0394584141494462	0.00360923228342905
9	0.0540954650712117	-0.0122600832365723	0.0345315761036352	0.0505174180998278	-0.0118833192968364	0.0330529383819713	0.0499837641503699	-0.0108724030881797	0.0327483217294689	0.0493390913534011	-0.0122781855784366	0.0334835859014975	0.0530363782375637	-0.0133791266757137	0.0345479894503027	0.0558650379942916	-0.0101873979500209	0.0345963639730038	0.0509002624072561	-0.0110079867002523	0.0353141069105604	0.0503644609515742	-0.00922091637405509	0.0338031428654643	0.052390639240269	-0.0109159190446829	0.0319383712458056
10	0.032442580387579	-0.00304839712962012	-0.032610823179353	0.0329625565906367	-0.00631606310723232	-0.0328283872144794	0.0319753839800784	-0.00772197989316151	-0.0322007389350152	0.033228844906364	-0.0071249696149757	-0.0341123848567668	0.031169490682429	-0.0070690575322001	-0.0311779810290074	0.033283946339417	-0.00524897055158403	-0.0324284965279925	0.0310589568305564	-0.0071029104222039	-0.0339634099786939	0.0330383096730245	-0.00835531376071445	-0.0334987541007925	0.0313267071092834	-0.00817796670789806	-0.0305104480674078
11	0.032442580387579	-0.00304839712962012	-0.032610823179353	0.0329625565906367	-0.00631606310723232	-0.0328283872144794	0.0319753839800784	-0.00772197989316151	-0.0322007389350152	0.033228844906364	-0.0071249696149757	-0.0341123848567668	0.031169490682429	-0.0070690575322001	-0.0311779810290074	0.033283946339417	-0.00524897055158403	-0.0324284965279925	0.0310589568305564	-0.0071029104222039	-0.0339634099786939	0.0330383096730245	-0.00835531376071445	-0.0334987541007925	0.0313267071092834	-0.00817796670789806	-0.0305104480674078
12	0.0303980398922425	-0.0110593459234366	-0.0372058455380871	0.0301518698897055	-0.0131691285940884	-0.0372795466604261	0.0293993578275866	-0.0144652911983734	-0.0358466415423391	0.0305125678803515	-0.0132846864361973	-0.0378097019187745	0.028623895935097	-0.0135339923692343	-0.035049062899403	0.0308437602936419	-0.012340133398848	-0.0378207025542069	0.0299011465372288	-0.0137895850129567	-0.0395994051228417	0.0311263627657226	-0.0152409367316014	-0.038235722265565	0.0289318464210207	-0.0158564137542451	-0.0351795733632033
13	0.0313016684937854	0.0279923490062841	0.00969601197041244	0.0295980719064595	0.0208077193387572	0.0103680264241343	0.0320364184182244	0.0281630619966549	0.00586226808861776	0.0345754745705609	0.0394027771992782	0.00516802549473105	0.0300583337658359	0.0278524378543439	0.00660143856015204	0.0301005790239251	0.0240028882081913	0.0105335964200279	0.0321130601236066	0.0311243755962709	0.00812690158494053	0.029509833030719	0.0241325392840251	0.0110896670375337	0.0298104140545647	0.0145423393787747	0.0168148110298639
14	0.0112361177362098	0.00708280493976584	-0.0153145808274848	0.0146321663806142	0.00562268013080266	-0.0164007898274294	0.0154898564339807	0.00596261600210657	-0.0160625179049461	0.012476927416486	0.00688206041819477	-0.0156086210489408	0.0142079706360349	0.00559946356174047	-0.0152361205977208	0.0148909940434643	0.0059516244687222	-0.0161479623729085	0.0121324571440298	0.00636771755506466	-0.0165749482072893	0.0116289442009223	0.00577097053863528	-0.017705141642015	0.014925904160392	0.00326179054587599	-0.0131438034613906
15	0.0112361177362098	0.00708280493976584	-0.0153145808274848	0.0146321663806142	0.00562268013080266	-0.0164007898274294	0.0154898564339807	0.00596261600210657	-0.0160625179049461	0.012476927416486	0.00688206041819477	-0.0156086210489408	0.0142079706360349	0.00559946356174047	-0.0152361205977208	0.0148909940434643	0.0059516244687222	-0.0161479623729085	0.0121324571440298	0.00636771755506466	-0.0165749482072893	0.0116289442009223	0.00577097053863528	-0.017705141642015	0.014925904160392	0.00326179054587599	-0.0131438034613906
16	-0.0377118378151601	0.0084851504497858	0.0268511837101458	-0.0366404365450451	0.0106465596286718	0.0276788121444543	-0.0372689721966729	0.010288201394844	0.0287078731986223	-0.0358769852224944	0.0103159560378407	0.0286279844526894	-0.0352613838684967	0.00873563426623708	0.0277970421633169	-0.0333896801359166	0.0078958263189261	0.0277637931872585	-0.0319637584857421	0.0100379000580661	0.0285655237416222	-0.0310979666839834	0.0080432591231473	0.0286344053651874	-0.0378529446247215	0.0170702335140994	0.0275830693628227
17	-0.0552990600873843	0.0154137071932015	0.00917463778470196	-0.0545752276925574	0.0181601927222446	0.0111575017930832	-0.0542216023224845	0.0188119070113481	0.0131118646891191	-0.0545073380122566	0.0180181005153056	0.0111804150857773	-0.0525057684944735	0.0190781345483211	0.0114382391249386	-0.0541171561020935	0.0187226358201072	0.011348174786318	-0.0533201545211022	0.0182498478231084	0.011357133977011	-0.0526851003056189	0.0196719758668666	0.011183900029648	-0.0548977110546069	0.024538189506362	0.0109298997618105
18	-0.0495099667574491	-0.0206348068556782	0.0211171715111322	-0.0498343511626532	-0.0210524559267027	0.0220158094241216	-0.0504229119142215	-0.0222654850879336	0.0210444105687224	-0.0479404812998671	-0.0212276282512596	0.0218139560202435	-0.0497564679428981	-0.0218687881371648	0.0202816410372148	-0.0461849129781231	-0.0201639699781315	0.0213800105573122	-0.0449326399985626	-0.0207581431378352	0.0212575989964593	-0.0426768117323473	-0.0202531937508446	0.0223262449158639	-0.050308437299511	-0.0175918504753187	0.0243975966400625
19	-0.062227711433144	-0.0178492822706681	0.00764744983112344	-0.062065225140705	-0.0181295315117247	0.00983456150750796	-0.062819372627096	-0.0187655850019941	0.00885531567966318	-0.0633298456001067	-0.0186169007261653	0.00901303465086695	-0.062405718786346	-0.0171654379111313	0.00717112233916676	-0.0638568540187585	-0.0160249221976206	0.00817828039896428	-0.0618211883412296	-0.0174482812971092	0.00893453951033054	-0.0616422841890328	-0.0161560352898889	0.00987640769660061	-0.063990828951851	-0.0168775709970017	0.0109377107125755
20	-0.0301791449824841	-0.0264528303110449	0.00442982132329647	-0.0302940209234312	-0.0274187144369258	0.00305396053844193	-0.0301171734965165	-0.0279739372351451	0.00231991523573777	-0.0293351557826535	-0.0275756669478921	0.00157692547021352	-0.0318221778885379	-0.027612540497438	0.00176854855640734	-0.0283742102485985	-0.0265768800150056	0.00464679037075629	-0.027679405710336	-0.0264088206888452	0.00346877822005257	-0.0270160220205262	-0.0261641310054182	0.00434067515814865	-0.0269593104588474	-0.0273753823620592	0.00766091573896996
21	-0.0409539802097275	-0.0265419528681189	-0.0100787341837723	-0.0400680692208933	-0.0264182541682037	-0.00952403106477707	-0.0405949776219128	-0.0267319031968098	-0.0111083546741417	-0.0412311960848718	-0.0270910409746349	-0.0128078509442676	-0.0421222852395219	-0.0260258019425188	-0.0117390942278011	-0.0428908660933557	-0.0256244220857429	-0.0125409131544151	-0.0418430017019092	-0.0264067392181489	-0.0126811820977558	-0.0438246273819403	-0.0266625085963208	-0.0114948601334774	-0.0367235822828393	-0.0282624882834246	-0.0073736716512063
22	0.00712796418382077	0.0256063588558715	0.00340683456865805	0.00763977774666893	0.0248589641074719	-0.00076148179432885	0.00925608935628089	0.0260119502437335	-0.000494757811532318	0.00692518775634529	0.025198554583468	0.00140912193308146	0.00708988491122476	0.0262759926919459	0.000969790896690659	0.00607486587233826	0.0239576055091479	0.00289811719129489	0.00647022058552263	0.0252954534902384	0.00267882875808353	0.00637863027967857	0.0250426755785957	0.00190517157728402	0.0111920486114685	0.0237173897970914	-0.00309133895870485
23	-0.0558142885244306	-0.00214279524839089	-0.010831525082275	-0.0553241433950057	-0.00774994047472903	-0.0128539792666532	-0.0580882082384363	-0.00516864294656741	-0.0110269106598621	-0.0508908501503344	-0.00238425113031512	-0.0148368916917261	-0.0575081560483952	-0.00258071955440775	-0.0117209975874679	-0.0598710086664428	-0.0042482027283176	-0.013741129330232	-0.0595428468370277	-0.00459171544846836	-0.0128992129382855	-0.0653740657037645	-0.00681422621700956	-0.0118826349378946	-0.0546748373691881	-0.0057380388531348	-0.0242260936956867
24	-0.00301251619027478	0.0249273202878594	0.0225146820843761	-0.00653671090820735	0.0260895495620265	0.0211751893555101	-0.00731608653222685	0.0238026443525052	0.0222548698737111	-0.0067284053956853	0.0252451001464165	0.0238644257257139	-0.00754368855202229	0.0251976859430897	0.0267310633377499	-0.000729065714241023	0.024636889923333	0.0255453823509904	-0.00373804657492493	0.0253140740081723	0.0241617803898431	-0.00251427437475275	0.0285365374862794	0.0237534368876132	-0.00741539167386266	0.0339701088492789	0.0168550942054957
25	0.0169536391526679	0.019396003583171	-0.00685651195108277	0.0184757792152888	0.0187183075673167	-0.00806469190490825	0.0168172214130615	0.0197533638977346	-0.00759029595590094	0.0152220104583954	0.0183341958001158	-0.00565996564761034	0.0159831372775973	0.0163822961903789	-0.00728124408626623	0.0183414965958244	0.0188582687959479	-0.00749679673967754	0.0169947825239339	0.0192290861714048	-0.00754462557846688	0.0179208725195371	0.0191632424252481	-0.00737633038500295	0.0195511260075235	0.0197240498763526	-0.00912755872017383
26	0.0150110140491881	0.018885036915242	-0.00901069780722915	0.0165927572227927	0.0180009493474145	-0.0104165033200309	0.01526302487391	0.0193754041568334	-0.00987869687906037	0.0135420073156156	0.0179141665130696	-0.00809078560910679	0.0139317201987495	0.0162093903913523	-0.00951941486480863	0.0164252831485391	0.0182302210014287	-0.00979647280874841	0.0152980686017938	0.0188648828749839	-0.00979191008208819	0.0163884211357587	0.0185679186620459	-0.010013735999648	0.0175773300111167	0.0186131120129997	-0.0116077346917938
27	-0.0558142810036698	-0.00214278908753664	-0.0108315226411259	-0.0553241396457375	-0.00774993740340475	-0.0128539780496855	-0.0580989208075143	-0.00517741846531265	-0.0110303878318009	-0.0508908549545104	-0.00238425506579849	-0.0148368932511043	-0.0575081560905753	-0.00258071958896083	-0.011720997601159	-0.0598709958351556	-0.00424819221718801	-0.0137411251653495	-0.0595428367693715	-0.00459170720124913	-0.0128992096704446	-0.0653740580674343	-0.00681421996148314	-0.011882632459233	-0.0546749035632762	-0.00573809307798569	-0.0242261151814968
28	0.00132119407800469	-0.0162929075430677	-0.0175224344797996	0.00464264895570376	-0.0165174603636456	-0.0156469962274161	0.00467850106758386	-0.0168075675453009	-0.0160949155528357	0.0052542348649299	-0.0159080489908201	-0.0208348177319118	0.00430559135685252	-0.0162358528628299	-0.0178183826849164	0.00434006542246118	-0.0188861716668025	-0.0173702559643909	0.000808893374495	-0.0177451943213352	-0.0188963594836111	0.00250184828386461	-0.0174555782281954	-0.0189785455326203	0.0050933043661008	-0.0191620583172996	-0.0136895517639642
29	-0.0558142702972723	-0.00214280929480452	-0.0108314949399981	-0.0553241343083577	-0.00774994747718186	-0.0128539642400509	-0.0581050722994565	-0.00516491045927056	-0.0110525824112752	-0.050890861793635	-0.00238424215762644	-0.0148369109462685	-0.057508156150622	-0.00258071947562859	-0.0117209977565205	-0.0599288783689181	-0.00414465711383657	-0.0138509327081421	-0.0595428224372668	-0.004591734251681	-0.0128991725883672	-0.0653740471965144	-0.00681424047927061	-0.0118826043324295	-0.0546749977957944	-0.00573791522341504	-0.024226358993388
30	0.00993737458682566	-0.00446306819680458	0.0205220121118068	0.0106114678570662	-0.00132457374212872	0.0197326578466822	0.0102888674091269	-0.00206748413718137	0.0171584116229792	0.0118247876462173	-0.00445482210209258	0.0201854626848965	0.0110917499882431	-0.00445829426839761	0.0201636156043173	0.00962070233229605	-0.0023691053502632	0.0197489401350101	0.0103099189221271	-0.00404939093067906	0.0199966513027064	0.0104167033815613	-0.00445987920618615	0.0182022947618312	0.0119337039485691	-0.00382117195745822	0.0225827227923143
31	0.0602657042124984	-0.00912373272892649	0.0395659302418379	0.0460630586999895	-0.000811409927195602	0.0374763066168375	0.0537300036630702	-0.0107658233966542	0.0394825963774732	0.0635239450124655	-0.0135706707772729	0.0430424796629567	0.053919630805862	-0.00965746275835067	0.0433315368652518	0.0574516082099487	-0.00624515648951143	0.03873137446878	0.0623205134700536	-0.00976399557166213	0.0413322299412379	0.0597831765246207	-0.00673675008817135	0.0373190442582535	0.0608004559361079	-0.0144227349439192	0.0328536875081174
32	-0.0377118378151601	0.0084851504497858	0.0268511837101458	-0.0366404365450451	0.0106465596286718	0.0276788121444543	-0.0372689721966729	0.010288201394844	0.0287078731986223	-0.0358769852224944	0.0103159560378407	0.0286279844526894	-0.0352613838684967	0.00873563426623708	0.0277970421633169	-0.0333896801359166	0.0078958263189261	0.0277637931872585	-0.0319637584857421	0.0100379000580661	0.0285655237416222	-0.0310979666839834	0.0080432591231473	0.0286344053651874	-0.0378529446247215	0.0170702335140994	0.0275830693628227
33	-0.0411887967912645	0.0119311030215869	0.0280131832337976	-0.0398284493575532	0.0145260864120735	0.0286989814170953	-0.0403096527493663	0.0138998367750294	0.0296725256695767	-0.0394293119022378	0.0143705285917096	0.0292777869024586	-0.038052816627035	0.0126347130772598	0.029136605076439	-0.036898289146471	0.0119974787120582	0.0291721457914929	-0.0356615615016705	0.0139940782449847	0.0294727168929048	-0.0345454787330958	0.0125882331933301	0.0295265913040719	-0.0409553895274001	0.0210782062039594	0.0285677069476758
34	-0.0450002887906148	0.0153109317421224	0.027429142811301	-0.0434516393685933	0.0179435101618297	0.0278336162189914	-0.0437073726741448	0.0171904285499286	0.0289563377291424	-0.0433169724562951	0.0181488930365574	0.0286403638183305	-0.0412112917803063	0.0163309333760755	0.0283056163468406	-0.0407873440676212	0.015757673261513	0.0284630517762702	-0.0396649907721987	0.0174276700632728	0.0283985913360907	-0.0384742744346723	0.0165351124660744	0.0285221783659259	-0.0444984822390035	0.0245810463812809	0.0275429624724154
35	-0.0488309254704437	0.0182700890321362	0.0256942994460844	-0.0472118190124776	0.0210056521595556	0.0262352681985935	-0.047229688986987	0.0201926534581358	0.0276577658123476	-0.0473522723730679	0.0216827291355481	0.0275512309569867	-0.0445543632401819	0.0197439024804033	0.0266495659958656	-0.0448139045752735	0.0194828713459522	0.0271635681126062	-0.0438733512047047	0.020685234328922	0.0270598476152638	-0.0425425269783977	0.0200562248597966	0.0268675512827318	-0.0482028798033807	0.027745731210784	0.0258402100710481
36	-0.0522767635079407	0.0201513681306425	0.0223721393695	-0.0508819801728211	0.0231976329997617	0.0235414426166101	-0.0506245497102291	0.0224360262231326	0.0252418030165895	-0.0512485179181193	0.0240689167856744	0.0246832019240001	-0.0479649163159694	0.0225929421773129	0.0241518148518289	-0.0487983415020046	0.0226142244213376	0.0249648248134945	-0.0480685223444463	0.0231658353785812	0.0246720349460882	-0.046424980996785	0.023336473711895	0.0248008010613991	-0.0518821461060077	0.0301885876626581	0.0232594529766599
37	-0.0550160432868668	0.0201887502835368	0.0179986795148023	-0.0537659770308617	0.0233749832813382	0.0193764093789354	-0.053299070740463	0.0229318234647582	0.021344300802	-0.054017430830373	0.0239499496676825	0.0199625439379731	-0.0508056069183431	0.0235143245034504	0.020059974811409	-0.052137356962554	0.02349501354157	0.0207058521224234	-0.0514208960758294	0.0233929805575754	0.0203995383331124	-0.0498271550670585	0.0245260843826574	0.020564119633604	-0.0546585009951597	0.0303370013348692	0.0189939896703387
38	-0.0562359240194166	0.0184938039720156	0.0132480748638695	-0.0552196911694195	0.0214618623487604	0.0149239946582523	-0.0546811949655821	0.0215702797115209	0.01697631803587	-0.0553417572340046	0.0217450513054608	0.0151473980079072	-0.0524258215982355	0.022059041035438	0.0154809829418146	-0.0541454731250238	0.022020913902596	0.0157745986196681	-0.0534214610559358	0.0215670141302524	0.0156464308246687	-0.0521397118692749	0.0229692871989952	0.0157162260876759	-0.0557706032974337	0.0281506877320405	0.0144890350098942
39	-0.0552990600873843	0.0154137071932015	0.00917463778470196	-0.0545752276925574	0.0181601927222446	0.0111575017930832	-0.0542216023224845	0.0188119070113481	0.0131118646891191	-0.0545073380122566	0.0180181005153056	0.0111804150857773	-0.0525057684944735	0.0190781345483211	0.0114382391249386	-0.0541171561020935	0.0187226358201072	0.011348174786318	-0.0533201545211022	0.0182498478231084	0.011357133977011	-0.0526851003056189	0.0196719758668666	0.011183900029648	-0.0548977110546069	0.024538189506362	0.0109298997618105
40	-0.0495099667574491	-0.0206348068556782	0.0211171715111322	-0.0498343511626532	-0.0210524559267027	0.0220158094241216	-0.0504229119142215	-0.0222654850879336	0.0210444105687224	-0.0479404812998671	-0.0212276282512596	0.0218139560202435	-0.0497564679428981	-0.0218687881371648	0.0202816410372148	-0.0461849129781231	-0.0201639699781315	0.0213800105573122	-0.0449326399985626	-0.0207581431378352	0.0212575989964593	-0.0426768117323473	-0.0202531937508446	0.0223262449158639	-0.050308437299511	-0.0175918504753187	0.0243975966400625
41	-0.0526748066043837	-0.0218910076029175	0.0213996169590233	-0.0528891050937843	-0.0222164397973448	0.0224399593159381	-0.05352252942537	-0.0233359819803255	0.0211516008689646	-0.0513213356500146	-0.0227261559764165	0.0227512926314028	-0.0531374418369722	-0.0228109840663255	0.0205501846747458	-0.0500962793750783	-0.0213936294231125	0.0220482086193756	-0.0485283021909041	-0.0220502912993495	0.0217632419474899	-0.0466663761692504	-0.021295154504722	0.022730235927676	-0.0537645586237671	-0.0188118526831084	0.0247776410574708
42	-0.0559905105998874	-0.0225735758175142	0.0207246295543507	-0.056083838888253	-0.0228083197856679	0.0219257275768909	-0.0566827233909222	-0.0238277745633914	0.0203940272815033	-0.05501510312124	-0.0234236635307698	0.0223309733744567	-0.0565993521064587	-0.0230567273332653	0.0198319502663995	-0.0541571942836959	-0.0218337524512262	0.021502498859877	-0.0522951928838163	-0.0227850505398227	0.0214192590615149	-0.0507058597916704	-0.0217723685450154	0.0222560558756205	-0.0572733512765022	-0.0195830897988503	0.0240645619006948
43	-0.0590681117794783	-0.0227060627582677	0.0191698756488951	-0.0590924093596509	-0.0229042787717061	0.0206182690149651	-0.0596998690986724	-0.0239849177387609	0.0191361416920277	-0.0586401138591864	-0.0236712863094401	0.0211639661275139	-0.0598797303650433	-0.0229787797798511	0.0185049280647463	-0.0581893862314394	-0.022108534204926	0.0206421410352228	-0.0560119724855772	-0.023153422683086	0.0205073592883159	-0.0547035789746931	-0.0220598929812566	0.0214709741641007	-0.0607202158609648	-0.0201827709262445	0.022919699867422
44	-0.0613370401910558	-0.0221329807246582	0.0167042019740151	-0.0614019746939043	-0.0223130773449978	0.0183653866483396	-0.0621032266873468	-0.023434428448136	0.017019917588428	-0.0616100724803687	-0.0231387282637408	0.0188925840919544	-0.0622935785777053	-0.022158224553183	0.0161039319362806	-0.0616392571742398	-0.0215159179741652	0.0185377459809825	-0.0591975356625492	-0.0226541678737865	0.0184433293701444	-0.058340669469142	-0.021628465583354	0.019653385123053	-0.063657877852617	-0.0202358571971657	0.0207856339804025
45	-0.0626109796938314	-0.0210314115524606	0.0136730277345067	-0.0627105806222942	-0.0212056503565466	0.0155252558507054	-0.0634602480082131	-0.0222192818501933	0.0142830765529213	-0.0634753541775353	-0.0219914697301143	0.015749689051151	-0.0634607771666833	-0.020805813820972	0.0130487326341236	-0.0637247106184989	-0.0200321238806144	0.0153026362738108	-0.0612613298045098	-0.0213296066103663	0.0154691623849636	-0.0606981348672989	-0.0201937106704783	0.0166646273055034	-0.0651884782749636	-0.0195111193239598	0.0175463954627719
46	-0.0630140068111018	-0.019588927547881	0.0105380109169366	-0.0629688030215678	-0.0197721378102752	0.0125495098181766	-0.0637171822161489	-0.0206020575337219	0.0114267408394901	-0.0640812004245683	-0.0204451246298165	0.012293900532494	-0.0635004318993109	-0.0190365315133449	0.00998360180931384	-0.0645921065878527	-0.0181498614963237	0.0116744168435121	-0.0622029814295164	-0.0195341047311411	0.0121627177696767	-0.0619015870027821	-0.0183333702298024	0.0132219673033617	-0.0652963047109365	-0.0183605209383842	0.014040370789532
47	-0.062227711433144	-0.0178492822706681	0.00764744983112344	-0.062065225140705	-0.0181295315117247	0.00983456150750796	-0.062819372627096	-0.0187655850019941	0.00885531567966318	-0.0633298456001067	-0.0186169007261653	0.00901303465086695	-0.062405718786346	-0.0171654379111313	0.00717112233916676	-0.0638568540187585	-0.0160249221976206	0.00817828039896428	-0.0618211883412296	-0.0174482812971092	0.00893453951033054	-0.0616422841890328	-0.0161560352898889	0.00987640769660061	-0.063990828951851	-0.0168775709970017	0.0109377107125755
48	-0.0301791449824841	-0.0264528303110449	0.00442982132329647	-0.0302940209234312	-0.0274187144369258	0.00305396053844193	-0.0301171734965165	-0.0279739372351451	0.00231991523573777	-0.0293351557826535	-0.0275756669478921	0.00157692547021352	-0.0318221778885379	-0.027612540497438	0.00176854855640734	-0.0283742102485985	-0.0265768800150056	0.00464679037075629	-0.027679405710336	-0.0264088206888452	0.00346877822005257	-0.0270160220205262	-0.0261641310054182	0.00434067515814865	-0.0269593104588474	-0.0273753823620592	0.00766091573896996
49	-0.0300946376274095	-0.0290028467855757	0.00228368995504754	-0.0304048341320031	-0.0297165209690388	0.0011619665951788	-0.0303746864687108	-0.0301541187917743	7.03273207808493e-05	-0.0293666411564864	-0.0304655057059336	-0.000504431763329794	-0.0321391306658009	-0.0298936729421886	-0.000345480331012922	-0.0291418786788983	-0.029270337178104	0.00184496670617387	-0.028330636471641	-0.0290872706228498	0.000744660004355778	-0.0280673814514	-0.0291451688195622	0.00185019224020177	-0.0272929259613542	-0.0298077472146209	0.00554123560655497
50	-0.0308060383851546	-0.0308834369047625	-0.000351794452241642	-0.0311622027076667	-0.0314018794805065	-0.00116149413160912	-0.0312592596904808	-0.0317132202242823	-0.00253223550669856	-0.0303692781557302	-0.0325536755156002	-0.00318637882852402	-0.0330599038736746	-0.0315721317067359	-0.00281614844947074	-0.0305866723840866	-0.0311325276741757	-0.00132722223061864	-0.0296782671514352	-0.0310941854194287	-0.00227915841839355	-0.0300087175186652	-0.0311913058451392	-0.00104047435133662	-0.028162331967773	-0.0317080616860798	0.00305692391588815
51	-0.0321273919896037	-0.0320798737561828	-0.00311255857694982	-0.0325310899175911	-0.0322105088086774	-0.00363434936304635	-0.0325566279060994	-0.0326964524138566	-0.00522553248867369	-0.0321239668253245	-0.0336533023547353	-0.00605859840087353	-0.0345055958685654	-0.0324990392742321	-0.00543518036234838	-0.0324024310419882	-0.0325243173508291	-0.00459961678278396	-0.0313772716364667	-0.0326204689773054	-0.00536775533172262	-0.0321651897003933	-0.0329492649538068	-0.00397418168621206	-0.0292322952014463	-0.0332867262365264	0.00043417678078536
52	-0.0340869000391161	-0.03198122002503	-0.00567829749817521	-0.0343856656358458	-0.0318942576430204	-0.00592958057481503	-0.0344340362224586	-0.0325444940111832	-0.00771468818210239	-0.0343740035728255	-0.0336299887822748	-0.00880483216158924	-0.0364245823264279	-0.0321569910190022	-0.00784604896352106	-0.0348544344652365	-0.0326584714762592	-0.00769900277242892	-0.0338211333992421	-0.0327561592150389	-0.00827531207376236	-0.0350727071444448	-0.0332183683100589	-0.00678751325075038	-0.0309005989619813	-0.0336578235414742	-0.00226442532232358
53	-0.0363413784088095	-0.0306533184263007	-0.00768915916703849	-0.0364022841827087	-0.0306574654553377	-0.00776076416717288	-0.0366050678793318	-0.0312424663853695	-0.009590395442736	-0.0368404205928077	-0.0322099326156869	-0.0108933451764523	-0.0384843632084639	-0.0307104669523381	-0.00974430949164998	-0.0376865766631035	-0.0311078889374459	-0.0100820278165648	-0.0366394966850871	-0.0314214853660623	-0.0105210383789914	-0.0382111806550676	-0.0318591783734536	-0.00903664992868483	-0.0329055528749487	-0.0325889752633273	-0.00455535678500335
54	-0.0387041397272011	-0.0288416113090823	-0.0092387604104357	-0.0383639117550354	-0.0287980789401917	-0.00903236416467597	-0.0387419344712238	-0.0292425956523451	-0.0107822577686648	-0.0392279771508569	-0.029987201483669	-0.0123420001606866	-0.0404293573785398	-0.0286156259169687	-0.0110744426395703	-0.0404408022058985	-0.0287327058379056	-0.0118153408286318	-0.0394399504220731	-0.0293497155575238	-0.012189912346023	-0.041250892228173	-0.0297448233577488	-0.0107866643103214	-0.0349133194934498	-0.030744827187929	-0.00632435068720479
55	-0.0409539802097275	-0.0265419528681189	-0.0100787341837723	-0.0400680692208933	-0.0264182541682037	-0.00952403106477707	-0.0405949776219128	-0.0267319031968098	-0.0111083546741417	-0.0412311960848718	-0.0270910409746349	-0.0128078509442676	-0.0421222852395219	-0.0260258019425188	-0.0117390942278011	-0.0428908660933557	-0.0256244220857429	-0.0125409131544151	-0.0418430017019092	-0.0264067392181489	-0.0126811820977558	-0.0438246273819403	-0.0266625085963208	-0.0114948601334774	-0.0367235822828393	-0.0282624882834246	-0.0073736716512063
56	0.0319899127002103	-0.0323927068163953	-0.0275821224662896	0.0332787297394755	-0.0316648337042374	-0.0271115499118534	0.0337778553168621	-0.0308169358980868	-0.0248788116157887	0.0325601643232109	-0.030610496126061	-0.0298329928567197	0.0324828084526185	-0.0307479424019196	-0.0248293501689872	0.0340582549368214	-0.0337119099233569	-0.0288918658325372	0.0309535241208083	-0.0331979625866193	-0.0280152971599712	0.0329027683186736	-0.032971013121618	-0.0295226196176278	0.0317228297907016	-0.0379709097085057	-0.0221629993575945
57	0.039835711946352	-0.0366298931765429	-0.0318837652287034	0.0413018855330902	-0.0349705069975479	-0.0318429543138925	0.0415506425849345	-0.0335763381259067	-0.0293970495241021	0.0411167517518085	-0.0344804954696944	-0.0341122935144149	0.0397050264036664	-0.0327267004807457	-0.0301165018588681	0.0420144819135878	-0.03840705647289	-0.0328329885927815	0.0392085787437931	-0.037125471694486	-0.0323636908181055	0.0417228804589092	-0.0371898242676978	-0.0340217583167271	0.0385989779003796	-0.0423868298001968	-0.0275924912510725
58	0.0490748652538348	-0.040583716540425	-0.0311948683859809	0.0507685950802598	-0.0384410518224486	-0.0318084011413621	0.0508153998277451	-0.0363551805367634	-0.0292989755806184	0.0511367233051102	-0.037773340610943	-0.0334710651819296	0.0487494060657122	-0.035175516776715	-0.0311577696125158	0.0514422908615911	-0.0422955677810632	-0.0317677516056507	0.0489074986680854	-0.0407157762376906	-0.0316728793421351	0.0517012810737029	-0.041290709400575	-0.0332580152600594	0.0478729567641209	-0.04627751627944	-0.0274504149954891
59	0.0578020173264506	-0.0435088003498741	-0.0271087266013566	0.0596710296888973	-0.0413255682554988	-0.0282040703202989	0.059610700847693	-0.0384829053648979	-0.0258344576878385	0.0607537039928402	-0.0400995515172752	-0.0298252784674607	0.0579190487083516	-0.0378372714244572	-0.0284440851620224	0.0602473211280285	-0.0448931444458488	-0.0270488418712936	0.0579907424470467	-0.0432255799736189	-0.0273142661046121	0.0609380882203471	-0.0447823908241811	-0.0286303542867347	0.0569814213950376	-0.0490422930167663	-0.0240082239014455
60	0.0653836417217662	-0.0451452194806646	-0.0206077560145405	0.0668537453485779	-0.0433249985005418	-0.0216807260645918	0.0669311936076505	-0.0399471545523758	-0.0196552652653046	0.0689575862500659	-0.0412862538649049	-0.0232915704790346	0.0660182766048885	-0.0398164195093201	-0.0231820010571744	0.0673732136902442	-0.0464854399579457	-0.019730775894261	0.0654949631370844	-0.0447031334550505	-0.0203059238522412	0.0683865986809715	-0.0470819946251981	-0.0210450146568315	0.0649539814309073	-0.0507142208372079	-0.0179967663754885
61	0.0709802728616542	-0.0450126489202806	-0.0121248011736596	0.0718942825754901	-0.0437608709776394	-0.0130769212525735	0.0721770020630307	-0.0402564281158541	-0.0115093068481479	0.0747341391170367	-0.0414038712658377	-0.0145356302396712	0.0724038667059747	-0.0405033816975387	-0.0156670337864084	0.0725656815070359	-0.0464617572281611	-0.0107909860296605	0.071005015839166	-0.0446915175616483	-0.011506720302963	0.074051160639898	-0.0473471554493309	-0.0117449672175192	0.0711413181257492	-0.0505351248723026	-0.00998755030935026
62	0.0741079659135117	-0.042837203047408	-0.00272673256366378	0.0744089249650921	-0.0422315380868412	-0.00347129272311253	0.0749798925112457	-0.0389558833204118	-0.00230546010299211	0.0782496860664974	-0.0399587748783156	-0.00478970734405273	0.0763112001238058	-0.0396177271449731	-0.00659408615030967	0.0754342470133874	-0.0444542077816379	-0.00103699075642547	0.0742159017507278	-0.0429130290199565	-0.00180203671430359	0.0772634336801728	-0.0457606157626551	-0.00145839920416588	0.0749985146881117	-0.0481883658848737	-0.000945718567538963
63	0.0742666088698012	-0.0388641248437712	0.00655926051615848	0.0742603283456844	-0.0389212217477886	0.00604027738426101	0.0750623693136971	-0.0360508235471236	0.00695783596472469	0.0782518146811967	-0.0367974711773506	0.00522049479119595	0.0774186016178301	-0.0374046019383422	0.00306478351937773	0.0755138250903535	-0.0407636786617266	0.00857438332496775	0.0746091030880828	-0.0394529346909591	0.00795376987000552	0.0771348874863891	-0.0419469864131365	0.00872690830751836	0.0762740355924817	-0.0439049454978756	0.00814736073392799
64	0.0715042424641069	-0.0332962051335624	0.0145791411548435	0.0714822649977513	-0.0342300247971794	0.0144038523108985	0.0722968325857719	-0.0319033939512854	0.0152352936478517	0.0746138061215288	-0.032684926088092	0.014108766717265	0.0755668577045932	-0.0337712654863087	0.0120678061323915	0.0727328398641244	-0.0352800469411268	0.0168290492047692	0.072082119699811	-0.0343943275530936	0.0165990020807368	0.0737071470683919	-0.0364882727436303	0.0174915098378782	0.0747726908846523	-0.0380802893360863	0.0162666319817664
65	0.0661920345009216	-0.0273614315922702	0.0208757133335741	0.0663065513192459	-0.0287382535549745	0.0206678500806055	0.0669988283604959	-0.026747661495919	0.0213968078240089	0.0685153244373224	-0.0279721863134159	0.0212812097688053	0.070605044872911	-0.0289290252006071	0.0191275665476645	0.0678570844656544	-0.0285110828381621	0.022887449606856	0.0669478555973602	-0.028317094437585	0.023178719817472	0.0674885622007112	-0.0296567710847098	0.0231738482819258	0.0704059632352012	-0.0312893094601725	0.0223061948452629
66	0.0591456978337625	-0.0212939114043283	0.0249895387417502	0.0592868315582132	-0.0231537067965018	0.0246636118690276	0.0598441203012562	-0.0212897169928816	0.02493012606737	0.0607841869039447	-0.0229444842113643	0.0262805842512931	0.0633890873613606	-0.0239728578750212	0.0239913621295243	0.0608203271442654	-0.0218732270421633	0.0263557573903435	0.0596078325711227	-0.0220833669867817	0.0269940106126323	0.059554692021795	-0.0228477115328727	0.026434237748334	0.0633824070836301	-0.0248696063539006	0.0256555583168516
67	0.0507959630307077	-0.0157510769420398	0.0261039466883264	0.0513212746474384	-0.0176656717319407	0.0260704569446852	0.051860532932554	-0.0159204214962262	0.025668632319707	0.0515496688598851	-0.0183031748532854	0.0277370422469415	0.0549128605910787	-0.0190024008501997	0.0259332279365187	0.0527487642109173	-0.0156887604371097	0.0267552616573423	0.051126134850814	-0.0161994356853447	0.0276661071071032	0.0512519890712035	-0.0157603398624459	0.0271661506954307	0.0548387654122169	-0.0194714335140102	0.026139757235943
68	0.0417103162082451	-0.011780267364104	0.0240736790163314	0.0427536360141924	-0.0133098055523124	0.0242005721714983	0.0435397126280376	-0.011606150824115	0.023338725182779	0.0420409786256873	-0.0145707737168388	0.0256162740873169	0.0457356615825394	-0.0151326075939998	0.0245139850447769	0.0437376311546759	-0.0118021787020301	0.0236726763190722	0.0420937409481955	-0.0119739671138569	0.024865698742822	0.0420321925790424	-0.0107946791115305	0.0244857358664376	0.0459103939233039	-0.0148864059292761	0.0246414267706712
69	0.0328823359512841	-0.00878853243392774	0.0200254399233574	0.0344289124334776	-0.00989085676379366	0.0199483290417201	0.0355350999900629	-0.00843008298196628	0.0187963188301811	0.0334008954024893	-0.0109154495421326	0.0207072388842307	0.0369258960252266	-0.0117947861262249	0.0208958535973113	0.0350139296876772	-0.00896046562805252	0.018804489810767	0.0334444785494722	-0.00865660484607986	0.0201068571286771	0.0328733508697141	-0.00762168069395222	0.0194046281876642	0.0369257312527788	-0.0112011342141607	0.0216380036676321
70	0.024857528138604	-0.00673625039658202	0.014237150973445	0.0268807501223159	-0.00782164317328724	0.0139031685665442	0.0282222252661318	-0.00664212162986896	0.0127872092833037	0.0254005157097258	-0.00764391444617732	0.0146009167057431	0.0287723396149503	-0.00981295758503672	0.0152984845491382	0.0272987066393537	-0.00784116886051037	0.0123866339124313	0.0255234614691855	-0.00686752298975197	0.0137930044009844	0.0243611350861404	-0.00604108929311026	0.0128648632731517	0.0288091225349966	-0.00864555807259089	0.0164412733026274
71	0.0220423328441492	-0.0102836933987287	0.00568878385838669	0.0229424957478896	-0.011165127467387	0.0061441822156754	0.0237935206368735	-0.00932439782884385	0.00519998246552843	0.0212922409437412	-0.0101504693179592	0.00576868073544789	0.0224658179322708	-0.0105304588640904	0.00805762474517168	0.0238937040293928	-0.0128960745837246	0.00466236307679882	0.0212448630793003	-0.0104265314763702	0.00564972045503728	0.0198656531178528	-0.0102118702736024	0.00514359885824995	0.0246174058490614	-0.0118969652478125	0.00856148343465089
72	0.0231787269285993	-0.0164177222949917	-0.00225280242417771	0.0232947638519786	-0.0174210899681418	-0.00147430283745891	0.0234440837499728	-0.015395413417492	-0.00225359250702463	0.0216635242458941	-0.0163665092743939	-0.00279593086137186	0.0210742623122473	-0.0156557420508622	-0.00014803264933518	0.0241063524096366	-0.0196023719127132	-0.00312053357400839	0.0211984777471858	-0.0171651519019263	-0.00223805010725554	0.0208687878422301	-0.0172140434289034	-0.00293336971000257	0.0248471680606916	-0.0189522477995028	0.0014041167419049
73	0.0274763266277619	-0.0228333198875854	-0.00815326956845852	0.0273146550369572	-0.0239248859757627	-0.00722849914370613	0.0266856330775036	-0.0221188525550819	-0.00765352558682549	0.0244707128229455	-0.0227108391355308	-0.0102019589250709	0.0238869432678055	-0.0217969466789011	-0.00707710570583685	0.0291379370988506	-0.0265797747730102	-0.00808307341840791	0.0249359788431328	-0.024108643845413	-0.00815504728728882	0.0267319884394413	-0.0236687776055918	-0.00842947305565664	0.0281728194524416	-0.0266634081628868	-0.00351493873686123
74	0.0324217292994923	-0.028008539145774	-0.0149327279202164	0.0322698994002077	-0.0294304316655777	-0.0137581972377964	0.0321532115003742	-0.0279067074732867	-0.0126905184305492	0.0313826639377171	-0.0273702553521645	-0.0161996946794518	0.0296343709769257	-0.027311278438708	-0.0129162405073883	0.033645904474854	-0.0317579111959574	-0.0153864698720834	0.030309990314476	-0.0298440893629295	-0.0145811109110673	0.0326488516401875	-0.0296130980033664	-0.0149388984391102	0.0322259658538292	-0.0333831548239596	-0.00951450419290804
75	0.0321688192088221	-0.0311372151897348	-0.0244024783768193	0.0329764686975859	-0.0309917114757012	-0.0235645254238084	0.0334312960634233	-0.030179102523719	-0.0218216265499989	0.0322244742934942	-0.029586922745932	-0.0262398772310588	0.0319658205189329	-0.029844592081952	-0.0220686175799532	0.0336247142883542	-0.0326496334419978	-0.0254258479408998	0.0309631943099011	-0.0323300577030926	-0.0244250325059552	0.0331959384982635	-0.0323961225220836	-0.0253401094644114	0.031842945658903	-0.0368740314540309	-0.0187885969618755
76	0.023423931243857	-0.0305443021844923	-0.0333397674869966	0.0253449144112388	-0.0297167954356321	-0.0330470749862236	0.0263313065344853	-0.0301282732957269	-0.0305692840972391	0.0245096012552064	-0.0288350964756333	-0.0351194061068938	0.0249430426034807	-0.0293542859264684	-0.0300316507095808	0.0253118391411577	-0.0319165218109773	-0.0348572990396565	0.0237470858403522	-0.032706934622244	-0.035204040177686	0.0244050807776359	-0.0307331791327319	-0.034279996367876	0.0225516342318859	-0.0373262455488548	-0.0279950345283493
77	0.0293462207078549	-0.0335084117902824	-0.0360352296619524	0.0314040730970735	-0.032261541625804	-0.0360292371589229	0.0323059615207892	-0.0321840783965538	-0.0333179192306955	0.0306940070272063	-0.0314437868990107	-0.0380313539896574	0.0309727641245732	-0.0315795122159856	-0.0331407093639721	0.0313279259641603	-0.0350466918712285	-0.0374688211575318	0.0301834793007603	-0.0353173456550793	-0.0374810988813343	0.0307001301862342	-0.0334959995010937	-0.0379955672314222	0.0282178832490581	-0.0402989200565093	-0.0316497729961182
78	0.0357298211613088	-0.0363927611620531	-0.0375002698017851	0.0380000083601129	-0.0348342590923247	-0.037661090787281	0.0387934160626779	-0.0341240979826055	-0.0347847327782201	0.0373477720975151	-0.034415857309736	-0.0399887594387233	0.0374528276424735	-0.0338214581032676	-0.0353460590124888	0.0378120754275345	-0.0380821158060271	-0.0388396977987392	0.0370185430560459	-0.0379381246704081	-0.0384968768369928	0.0377564136710303	-0.0365128498516645	-0.0397775628982752	0.0348165126958246	-0.0431312625397497	-0.033430779638941
79	0.0422750881938031	-0.0392546267476949	-0.0377137987031952	0.044787981702544	-0.0373895555942307	-0.0379833029909254	0.0454806085815047	-0.0359822589498725	-0.0349988909560941	0.0444757523674915	-0.0369516019611491	-0.0399276685501605	0.0442118909613397	-0.0360484440484003	-0.0364273131155327	0.0445226291805964	-0.0409707999890266	-0.0388257370293762	0.0439564073177691	-0.0404944152345227	-0.0382257029562349	0.045004795041292	-0.039566796955414	-0.0400532289473121	0.0417057673758444	-0.0458281316784354	-0.0336266411967012
80	0.0488032969802855	-0.0419063126694711	-0.0364994774689501	0.0515038970331982	-0.0397261692204067	-0.0369783779234583	0.0521351359775593	-0.0376616072500274	-0.0338499077930889	0.0516061425683231	-0.0391039801798279	-0.038642500825683	0.0511538512883037	-0.0380179876106778	-0.0360784160317836	0.0511944908089351	-0.0435563029607965	-0.0373427747880877	0.0507810526743892	-0.0428255987384189	-0.0366144950063013	0.0521521856984245	-0.0425355050406504	-0.0385875092783722	0.0485793941258087	-0.0482050312865587	-0.0322609336437455
81	0.0550665452500228	-0.0442483677303877	-0.034061375274931	0.0579282757833983	-0.0418393513485241	-0.0345927136824326	0.0584751513124282	-0.0392117537147497	-0.0314302891467961	0.0585096546482271	-0.0406766069256112	-0.0360705847184435	0.0579690856612687	-0.0395198326056194	-0.0341520443519417	0.057526426506815	-0.0456767839132973	-0.0343682437057798	0.0572393606940014	-0.0446815617223309	-0.0335292100046636	0.058970154915519	-0.0452196073271287	-0.0356580191780293	0.0552157062383887	-0.0502424935086818	-0.0296566301713094
82	0.0609637953450876	-0.0459788768465858	-0.0304230764663616	0.0638169194209723	-0.0435107944523488	-0.0308202957249913	0.0642300166886213	-0.0405104194669263	-0.0277339591553706	0.0649227173459713	-0.0416463664219972	-0.0321976934630853	0.0643412426189284	-0.0408305670343565	-0.0309162024699667	0.0633988976816226	-0.0473156588325398	-0.0303186748214104	0.0631158024499944	-0.0460293820291372	-0.029252154624306	0.0651238514999632	-0.047110071422023	-0.031150935018076	0.0614567102880971	-0.0518491902940343	-0.0259344686678394
83	0.0663789368578224	-0.0471315902049832	-0.0258513252037936	0.0689677768361175	-0.0447100745107021	-0.0258983772977529	0.0692431439205215	-0.0414456538601567	-0.0229970294329328	0.0706202417938614	-0.0425231191841217	-0.027332073568471	0.0699566281594656	-0.0418014638538641	-0.0264555157275932	0.0685947670302761	-0.048232990078249	-0.0252200908218193	0.0683068503272053	-0.046907526769098	-0.0240582869717939	0.0705773942511876	-0.048821028206507	-0.0257402777823801	0.0671145454861245	-0.0528061237394017	-0.0211595918233519
84	0.0709986465279602	-0.0475788928915508	-0.0203517824601749	0.0731672336925834	-0.0453015097991319	-0.020032318268104	0.0733961742709081	-0.0419276832832404	-0.0174271377859433	0.0753509824946322	-0.0429022581817446	-0.0214741434588162	0.0745916932490865	-0.0422009653991304	-0.0209265199209388	0.0729018491120601	-0.0485141363206718	-0.0192798384901928	0.0725958060644409	-0.0471641533713606	-0.0180247679067587	0.0750850848026979	-0.0496623157869137	-0.0193465085975916	0.0719884801755996	-0.053052057681068	-0.0155103675828818
85	0.0747222225604636	-0.0473000481402109	-0.0142218710400007	0.0762249523066349	-0.0453565947061947	-0.0135260487643011	0.0764592537375792	-0.0418021767619299	-0.0111805464269192	0.0789653974006827	-0.0428773850188443	-0.0149438985770763	0.0782008084842262	-0.0421860274619293	-0.0146732040055459	0.0763574141243887	-0.0482669343909305	-0.0128129072691722	0.075995406855082	-0.0468509157185381	-0.0114547234792675	0.0783653083775432	-0.0495784000285465	-0.0121932725539421	0.0758197076582098	-0.0523954832100022	-0.00915329608878808
86	0.0774342058297487	-0.0462617509404068	-0.00763867806342848	0.0782210389798941	-0.0446794940973305	-0.00670972638301288	0.0783800057964346	-0.0410003972221669	-0.00453475161661922	0.0813378896818538	-0.0419311633378339	-0.00799187728039238	0.0806895452798078	-0.041514293127579	-0.00791634466363703	0.0786597408832295	-0.0475039888979893	-0.00587741777163457	0.0783061570584397	-0.0456765261638368	-0.00452726527166543	0.0810141518206569	-0.0485347601616699	-0.00483083200731699	0.0784761028735873	-0.0506888006264961	-0.00240926565789328
87	0.0790855389196737	-0.0444242992837061	-0.000914533973202162	0.0790341089418633	-0.0431502291335759	0.000203228574261766	0.0791847441395697	-0.0395233480213734	0.00221938773313024	0.0825310584185519	-0.0406670888329701	-0.000732904096978006	0.0820187497944921	-0.0401431168273403	-0.000955650482137212	0.0798598627753125	-0.0458400462148421	0.00117716309068241	0.0793820474774897	-0.043755665649054	0.0025350562432629	0.0819824724804455	-0.0464256637239533	0.00266455683127692	0.0800199436508434	-0.0480442502938384	0.00437168087758006
88	0.0793150733678144	-0.0417259167671744	0.00570430278017175	0.0785561098715368	-0.040806842804197	0.00688694557175771	0.0787300821575265	-0.0373617229748304	0.00882431932944335	0.0818965010063156	-0.0384768621458876	0.00640270437258748	0.0819615903122269	-0.0381681419333987	0.00595214740829274	0.0798975819163745	-0.0433547907166284	0.0080347996363721	0.0791641335663687	-0.0410192786500446	0.00941378288225213	0.0814284165429866	-0.0435006622629593	0.00996270445593942	0.0803409894653797	-0.0445328109567329	0.0109171274805788
89	0.0781420450251103	-0.0383667942753974	0.0119145621149364	0.0768472260813309	-0.0378587716020668	0.0130802273222861	0.0770234251578112	-0.0346378890542464	0.0149856121734236	0.0800004662728401	-0.0358902754306873	0.0131630034532571	0.0804265807649262	-0.0355300036181771	0.0124734474878688	0.0786958284100965	-0.0399768975160917	0.0143905182998402	0.0775587468684323	-0.0376234060887583	0.0157916965248007	0.0792962074581861	-0.0397984350642288	0.016595020209927	0.0794330634365469	-0.0401676988198643	0.0168496093778392
90	0.0757922861959632	-0.0344097486369104	0.0174090534415145	0.0739540243429368	-0.0344222991165633	0.0185582950714344	0.073987398294197	-0.0314665686496798	0.0203446176409503	0.0762643243933181	-0.0328054865638483	0.0188764516460277	0.0772709021581689	-0.0325809862263559	0.0180738226006474	0.0763158970831092	-0.0358678546257743	0.0199408905786928	0.0747817892656486	-0.0338144035457031	0.021467136193238	0.0757567024211172	-0.0355448671655851	0.0221345409405205	0.07717902180843	-0.0352427694187707	0.0218908654538269
91	0.0724340229208722	-0.030056379855451	0.0220231191649093	0.0700477073202116	-0.0305528289390662	0.0231480436406862	0.0699005959942241	-0.0278967005460567	0.0246462612710772	0.0716416241079876	-0.0293786653712226	0.0237542920546637	0.0730960161667546	-0.0293971226789476	0.0228656184098312	0.0729643625433716	-0.0313321956871665	0.0245798235364497	0.070901422243444	-0.0296960940475323	0.0261669507982733	0.0710972174254918	-0.0308583602053451	0.0263341632151879	0.0735448450660087	-0.0301455060171558	0.0258531084256719
92	0.0683391316466318	-0.0255443231013899	0.0258806226375293	0.0655137081144506	-0.0262231210989522	0.0267273796002301	0.0651782278460314	-0.0239502762201079	0.0278409670752343	0.0663735334962832	-0.0256287867479517	0.027562950892611	0.0683160314876273	-0.0258535860562751	0.0267584881101673	0.0689739971906141	-0.0263713271691556	0.0281191960645973	0.0661905567603906	-0.0252154676036092	0.0296164122792733	0.0658910139745146	-0.0255604609899259	0.0289298576565675	0.0688311263926892	-0.0250546395656606	0.0284877330491785
93	0.0638256048036422	-0.021001811003976	0.0291585096224994	0.0606201267888724	-0.0215695672538667	0.029370074791505	0.0601669940307566	-0.0197017793460769	0.0300964758733326	0.0608418010619207	-0.0212206548867143	0.0300230596481429	0.0632037440581936	-0.0220153319774822	0.0298617364024325	0.0647265062762711	-0.0211267167317257	0.0309559702162242	0.061202819222526	-0.020468649849187	0.032036031426959	0.0606213074094545	-0.0200212851285361	0.0304913350420206	0.0634943613496178	-0.020102981520629	0.0299321433418832
94	0.0589292997849553	-0.0165100468654239	0.0317043923453018	0.055597131465703	-0.0167255942141122	0.0313107136225478	0.0550595941788653	-0.0152609893176139	0.0314220711243139	0.0550824002190843	-0.0168317778619197	0.0319956147468366	0.0580646711990056	-0.0177153189935516	0.0322607894129559	0.0603028472058147	-0.0156422386202493	0.0328192870522789	0.0560564296763459	-0.0155939056087532	0.0335489470371456	0.0556627512560976	-0.0146204436734356	0.032423674811093	0.057995695079052	-0.0154280379619642	0.0310524512910166
95	0.0540954650712117	-0.0122600832365723	0.0345315761036352	0.0505174180998278	-0.0118833192968364	0.0330529383819713	0.0499837641503699	-0.0108724030881797	0.0327483217294689	0.0493390913534011	-0.0122781855784366	0.0334835859014975	0.0530363782375637	-0.0133791266757137	0.0345479894503027	0.0558650379942916	-0.0101873979500209	0.0345963639730038	0.0509002624072561	-0.0110079867002523	0.0353141069105604	0.0503644609515742	-0.00922091637405509	0.0338031428654643	0.052390639240269	-0.0109159190446829	0.0319383712458056
96	0.00712796418382077	0.0256063588558715	0.00340683456865805	0.00763977774666893	0.0248589641074719	-0.00076148179432885	0.00925608935628089	0.0260119502437335	-0.000494757811532318	0.00692518775634529	0.025198554583468	0.00140912193308146	0.00708988491122476	0.0262759926919459	0.000969790896690659	0.00607486587233826	0.0239576055091479	0.00289811719129489	0.00647022058552263	0.0252954534902384	0.00267882875808353	0.00637863027967857	0.0250426755785957	0.00190517157728402	0.0111920486114685	0.0237173897970914	-0.00309133895870485
97	0.00415622135420221	0.0227154809357149	0.00243257226357791	0.00297446671187847	0.0226684773370738	-0.000964196772952883	0.00515340112530012	0.0232041125886972	0.000288970857184513	0.00245573097951213	0.0227767003266329	0.00103471537157516	0.00285110769464923	0.0239419219136769	0.00145036586836078	0.00244501399115605	0.0214720910228324	0.00301313216908302	0.00279759386744025	0.0224781360313008	0.00293710669959881	0.0030098626575961	0.0231901538832236	0.00289648494248282	0.0050957666216767	0.0223051783680335	-0.00199920299699061
98	0.000590928560460432	0.0203016530422858	0.00222974475585558	-0.00208822440930235	0.02140094695109	-0.000436693815995997	0.00074306804794303	0.0210527150135133	0.00124032181532744	-0.00240084274101706	0.021523084635217	0.0012895449435111	-0.00155866478272922	0.0216000114267138	0.00238838644660764	-0.00145959539784406	0.0194122277614578	0.00405125293903779	-0.000970987133195618	0.0201027904651602	0.00355964508393645	-7.99957135731626e-06	0.0212335098264763	0.00468021296979611	-0.00116452661394586	0.0224282719360444	0.000276926283209876
99	-0.00329404261915669	0.0179108821989506	0.00368428659494114	-0.00678444273941701	0.0196151888864651	0.00143711797566534	-0.00360172727821926	0.0187269077632181	0.00296123563674401	-0.00691467973949753	0.0197853076065766	0.00276443600783642	-0.00574551794425422	0.0190847112171465	0.00391054244535032	-0.00478374107457928	0.0164647070775732	0.00574209865126825	-0.00459529815275726	0.0176059169741393	0.00470227391177974	-0.00286652447729441	0.0190499462475709	0.00692671170614327	-0.00701203627735454	0.0217546132368206	0.00370218814412944
100	-0.00685907886930891	0.0150067183956448	0.00593618315463247	-0.0111805356072951	0.0174937893157317	0.00405761350905794	-0.00775569839620593	0.0160775774951851	0.00537885360157118	-0.0110302792737445	0.017469949732228	0.00486863686737985	-0.00995963563648469	0.0166875720722262	0.00565731953064782	-0.00809911250469294	0.0136989445308448	0.00774355789706201	-0.00822560723296193	0.0152284327768637	0.00647582914168033	-0.00598346797822942	0.0167059514203771	0.00911924512252916	-0.0125812962916783	0.0204648993030934	0.00739791730397706
101	-0.0103010650110273	0.0121510378389454	0.00864606850326281	-0.0155592724303567	0.0157007690672568	0.00690909050737845	-0.0119850100995899	0.0136501771062449	0.00794862931010729	-0.0152607220500433	0.0162661269563375	0.00735598088221596	-0.0142988777809462	0.0148772042481323	0.00745985538845656	-0.0117840830179495	0.0115295989001337	0.00971606311983745	-0.0117536341833659	0.0129805143157582	0.0086187070255375	-0.00970809404470881	0.0147555509648971	0.010763911174334	-0.0183642153532665	0.0192507781633233	0.0108437993037777
102	-0.0145394276537986	0.0104083239124557	0.0107660818270525	-0.0199992101522216	0.0141135537983122	0.00976658697777932	-0.0165072455131386	0.0122082518075435	0.010536630208453	-0.019641238129383	0.0143627976516612	0.00936674773420098	-0.0187839642558481	0.0131583715147501	0.00945549211112975	-0.0155412764842563	0.0103219369560144	0.0112017072498183	-0.0156102690118344	0.0115014667135159	0.010872819732713	-0.0136384911630695	0.0134937771547347	0.0122388406516923	-0.0242758439077531	0.0176661610142432	0.0139547631136058
103	-0.0192373086226868	0.00922552277485511	0.0124433745878896	-0.0244201729883363	0.0123427429346168	0.0125384085728096	-0.0210893309001659	0.0113524878997678	0.0131288442082908	-0.0241498786216783	0.0127174043886723	0.0114525207820356	-0.0230922408425502	0.0113344478648405	0.0117581549576241	-0.0196898877082135	0.00901227442097527	0.0133920211759071	-0.0196398129152789	0.0102947357666916	0.0132676456986755	-0.0175318358717982	0.0119096416612757	0.0136936791820848	-0.0300226299094507	0.015165180362559	0.0168554579483795
104	-0.024106410199399	0.00824478871043411	0.0139384752626513	-0.0287349268920165	0.0100468834371608	0.0150989696759934	-0.0257341620068311	0.0102881585854507	0.0155145021063801	-0.0283594400448654	0.0105764643553893	0.0136794774922198	-0.0271713855313181	0.00915287579780969	0.0143033139915695	-0.0237692437845638	0.00793331318266552	0.015446170646741	-0.0236514047419274	0.00861385634941382	0.0154672530827325	-0.0211501135868863	0.00990547906998451	0.0152150704434941	-0.0353866331367391	0.0116918239699635	0.0194053853627431
105	-0.0288227387717784	0.00692670874374117	0.015294505253381	-0.0329331851826488	0.00717624642946408	0.0172879511737377	-0.0301859177722824	0.0082925065801434	0.0177674082199675	-0.0320790091263406	0.0075393947646691	0.0157028825398896	-0.0310955651287985	0.00653443772084616	0.0166256697015335	-0.0276305082493057	0.00623712283605906	0.0173726538451287	-0.0275818801709896	0.00653556081625949	0.0172535153059268	-0.0245404480588411	0.00710189017193986	0.0170979687232392	-0.0402691206565858	0.00718069555156248	0.0211010514282192
106	-0.0330718101959012	0.00458034835368833	0.0161764942360314	-0.0368541957374983	0.00360476075057507	0.0189783549969536	-0.0344907172758189	0.00521896839284696	0.0195734902094999	-0.0355577184137241	0.00390739887662809	0.01718829696616	-0.034769385989952	0.00331875964335045	0.0185510185849598	-0.0313763255102216	0.00383148765418156	0.0188233385222675	-0.0313015617373278	0.00386235930050959	0.0186358636758187	-0.0277584935957466	0.00376712256942727	0.0184731979294857	-0.0440549866146157	0.00157551361374871	0.0219713346096714
107	-0.0368778860941355	0.000619785851106808	0.0172171684436277	-0.0402229810595293	-0.000635700084956258	0.0199910939659656	-0.0384371526844618	0.00125794176798373	0.0205916961638452	-0.0386765852640393	0.000130919041408471	0.0188242888200568	-0.038272714580966	-0.000363350595899379	0.0196047132718097	-0.0347739915491346	0.000591658536542008	0.0198260706629926	-0.0345405387064075	0.000288955470011235	0.0192108710759026	-0.0306653068226759	0.000194260968423664	0.0193397961940086	-0.0465103920214986	-0.0047120321003757	0.0216851431243705
108	-0.0399906574382027	-0.00403415810262348	0.0177968973331454	-0.0429141954382366	-0.00536229161648091	0.0200934945552579	-0.0417107002798835	-0.00331750887651487	0.0205944253812947	-0.0412172215540955	-0.00416968138381247	0.0198128668992774	-0.0411786200335028	-0.00457454310537227	0.0197878908635401	-0.0378192163250548	-0.00307872768962388	0.0199910037820831	-0.0370514494177	-0.00396009777726341	0.0191061288143789	-0.0333853870661584	-0.00358683341880216	0.0193461526744847	-0.0467797558436207	-0.0112917682897102	0.020259987090409
109	-0.0418533402448024	-0.00875455348709367	0.0173521926695426	-0.044566588299749	-0.0103293219113242	0.019101337342956	-0.0440752409122763	-0.00813654629123899	0.0196234926714955	-0.0431477568801902	-0.0086753906937758	0.0192579156797285	-0.0434319181327692	-0.00903175380259599	0.0188725196460311	-0.0401905005600066	-0.00702048236821458	0.0191170133985538	-0.038898974821717	-0.00821101616530716	0.0182265028160225	-0.0352863529897343	-0.00762306047755276	0.0186933223394172	-0.0445825709867096	-0.0170499852353128	0.0178576963153796
110	-0.0420482932415062	-0.0128303853885687	0.0159645487278497	-0.0448688197414627	-0.015059562344051	0.0170659775425413	-0.0450149916808888	-0.0129273024721494	0.0177341185759445	-0.0442059355075987	-0.0131555179151221	0.0170444816798261	-0.0445949086968381	-0.0135573580108567	0.0170450658133945	-0.0415043975992724	-0.0109759771036558	0.0173754522660093	-0.0396324912502939	-0.0122926542277595	0.016595901736452	-0.0365033032044169	-0.0115281444623577	0.0174750705711444	-0.0401700032277536	-0.0206636287126748	0.0145556849476763
111	-0.0407481352244626	-0.0161402225351309	0.0139320879554894	-0.0435530445935858	-0.0189696089087355	0.0142018728155015	-0.044530750448358	-0.0171876366217879	0.015061830936115	-0.0442020073863249	-0.0172790295455987	0.014112276811231	-0.0446409497195655	-0.0177062725291897	0.0143215280681701	-0.0414588086568294	-0.014582219998029	0.0149677122974471	-0.0391301396444518	-0.0157992457521345	0.0142246429953805	-0.0365986528169541	-0.0150273773757727	0.0154800218033495	-0.0347230761327459	-0.0216439017728212	0.0108923522395337
112	-0.0385366504614117	-0.0179095915823667	0.011176202760811	-0.0407357479740464	-0.0213877785937011	0.0108878628318466	-0.0425490281963118	-0.0202745790284416	0.0119150514945767	-0.0424991227913782	-0.0204764598327815	0.0107728131237404	-0.0431726344325941	-0.020694890521926	0.0107701522332091	-0.0400010694265521	-0.017534642058122	0.0121163073233597	-0.037584568212295	-0.0182753739191148	0.0113725854610347	-0.0350317101631225	-0.0172013648908325	0.0127440155197374	-0.0299196906952174	-0.0198966422087017	0.0070130052992333
113	-0.036214012784255	-0.0178707820624972	0.0081076032421046	-0.037136498191035	-0.0218195889252399	0.0074719524620493	-0.0394847116526192	-0.0215693901864406	0.00858984527280887	-0.0391258270921354	-0.0225305725806629	0.00769612281208226	-0.040238778137074	-0.021849964996245	0.0071064520017743	-0.0371833874695173	-0.019073780239661	0.0092412398143452	-0.035021123283251	-0.0190317842291022	0.00853307795673601	-0.0329448477769526	-0.0180411834204652	0.00985530233491123	-0.0269054456434794	-0.0159270198134858	0.00300695278541029
114	-0.0343155038576435	-0.016606751582803	0.00533638532685658	-0.0336950524797979	-0.020233236302148	0.00433767220838273	-0.0359659081786528	-0.0208253147368442	0.00547526798288444	-0.0352988453907788	-0.0222654764894446	0.0046011131360283	-0.0366845366040627	-0.0209291955187585	0.00387178491327106	-0.0337810592335758	-0.0186564553611455	0.0064337022367315	-0.0322408065987341	-0.0179182393175738	0.00604988040834079	-0.0311281089776598	-0.0166150655580231	0.00728467270395066	-0.0252760816797452	-0.0102600545592139	0.000206912815924548
115	-0.0330674235839586	-0.014008108605235	0.00272852149980292	-0.0310818394738984	-0.0168458840461644	0.00172373234097143	-0.0330067651383598	-0.0181402063190738	0.00280651211926064	-0.0321411383670767	-0.0195864507945944	0.00188903017512637	-0.0333360446526722	-0.0184100066653997	0.00143732359480282	-0.0309117774751063	-0.0162921837014385	0.00398325344492933	-0.030394946452162	-0.0153214362084998	0.00411010351926767	-0.0304480238620138	-0.0140661827787473	0.00487162401755806	-0.0257203619949504	-0.00399423550252825	-0.0011284984431889
116	-0.0328711973942277	-0.0107387675093507	0.00157663677799852	-0.0298290549905993	-0.0123195719853505	-0.000112973728192892	-0.0312094767877286	-0.0141017553810866	0.000779789512612762	-0.0299835137401948	-0.0155596314002076	1.94006927919143e-05	-0.031717885875231	-0.0143740504642991	-0.000109918835757727	-0.0298218570001619	-0.0126494147965265	0.00192360240665452	-0.0300578832558536	-0.011883583541362	0.00242561268758777	-0.0307825852900569	-0.0110079111621129	0.00285975761029348	-0.0284774385698367	0.00183663625875264	-0.00176380745588611
117	-0.0337317345795057	-0.00732716467475129	0.00100418261290748	-0.0302742136275304	-0.00732263105598628	-0.00113812742984858	-0.0308489191334392	-0.00938158769995086	-0.000457299256264903	-0.0304345542376688	-0.0108959378067701	-0.000473415175092286	-0.0318499674281054	-0.00981775426165196	-0.00116147275455566	-0.0302585997583667	-0.00828051322703953	0.00116741786323153	-0.0309851425843007	-0.0081322462835279	0.00133682059358988	-0.0320270567361535	-0.00738278753137718	0.00179350621557099	-0.033412470000866	0.00588794816053869	-0.00124034180825347
118	-0.0361137044179411	-0.00462249082880634	0.00107204802151511	-0.032374479908148	-0.00273169252348832	-0.00101483709458772	-0.0321532127857976	-0.00469135471972366	-0.000950313182538371	-0.0320121631148895	-0.00643975175074949	-0.000498398246811363	-0.0331905251199878	-0.00580674986430912	-0.0010224496301372	-0.0326522589037059	-0.00445940025242929	0.00129007740970696	-0.033000256458467	-0.00451582964768009	0.0010120791082692	-0.0342263768080382	-0.00413710706610448	0.00183269603120259	-0.0390971509680928	0.00760452654496809	0.000668393257808572
119	-0.0396950246892805	-0.00239690354950371	0.00085018605793458	-0.0359805729708857	0.00045768788881907	-1.58637380811842e-06	-0.0349047833053119	-0.000769951521589566	-0.000372264840953957	-0.0352440514417781	-0.003091477401019	0.000142601330004283	-0.0359597370037539	-0.00310175386906597	-0.00021500241253449	-0.0363720591409975	-0.00186600635297422	0.00213624571097284	-0.0362504677202345	-0.00190609646651831	0.00130500073932879	-0.0375253314932936	-0.00161548732623568	0.00222097739122365	-0.0447415557262466	0.00665751312520754	0.00268524978855225
120	-0.0435436554862195	-0.00210268747818624	0.00150964457189911	-0.0404497214172551	0.0015428962229413	0.00146219124810501	-0.0390557109634581	0.00129280309279192	0.000969671287920924	-0.0392580191097651	-0.00155096450641491	0.00161793411798573	-0.0396287377719444	-0.00134766529726766	0.00062767101020585	-0.0405967560065579	-0.00102388797707567	0.00337518433373373	-0.0401695128473216	-0.00110708630216148	0.00218528873993296	-0.0417624035118983	-0.00102559931310259	0.00293279041577239	-0.049782854189084	0.00308494363566696	0.00316289709749488
121	-0.0471749824415673	-0.00379569333604639	0.00141470924384966	-0.0446740858034001	0.000257810860428797	0.00327951922493678	-0.0436926778639905	0.000941075181409202	0.00228895777909384	-0.043535407897367	-0.00261189886271667	0.00226964085781143	-0.0437910088864807	-0.00168796208743995	0.00169316733311376	-0.0450091766747669	-0.00178433288875832	0.00338973743631948	-0.0440136188134318	-0.00196838469141374	0.0028409767481482	-0.0456024488758003	-0.00197145660709374	0.00358220994585388	-0.0524199183117914	-0.00234619513822403	0.0034240152315764
122	-0.0493249855442339	-0.00692448184747587	0.00176050643211221	-0.0479005884767003	-0.00275150984851983	0.00460162166305211	-0.047745929003354	-0.00121083685293287	0.00323860264173232	-0.0467865048342303	-0.00497431766098553	0.00179944410677111	-0.0470161154071732	-0.00391150124853115	0.00208809554034438	-0.0486418170785461	-0.00431281607373006	0.00288509273575447	-0.0472061732990501	-0.00432746343849199	0.00267896994845229	-0.0484493196473403	-0.00459151524944107	0.0035947139339761	-0.0522937589943887	-0.00816283578405299	0.00270068844532082
123	-0.049606868679017	-0.0102638621852778	0.00124210631528605	-0.0495400462924639	-0.00703714614125776	0.00417530619214527	-0.0502619255661008	-0.00502873138570387	0.00289475805898246	-0.0490637422236653	-0.00852391034386587	0.000149581597143886	-0.0486926761025529	-0.00741234696724033	0.00145023192642728	-0.0496587347910234	-0.00782712181814252	0.000875844047760773	-0.0485504919369011	-0.00754406147366669	0.00174738129876962	-0.0496303365360543	-0.00823487161587149	0.00193091296088503	-0.0499351995772413	-0.0121530733987559	-0.000554625520693357
124	-0.0476697528881227	-0.0125938918203389	-0.000587850011947813	-0.048649642965311	-0.0108650151354605	0.00158907869978148	-0.0501567814440919	-0.00913735330069518	0.000578566359749557	-0.0488621071581467	-0.0117050849007928	-0.00292197534744902	-0.0476983324248535	-0.0107554647795667	-0.000405373939653783	-0.048598211424911	-0.0102280833895322	-0.00159370100095317	-0.0477163162711833	-0.0103205182987808	-0.00080764931453421	-0.0496153974932897	-0.0104861691742891	-0.00136569663592893	-0.0453459417448815	-0.0136558898657634	-0.00429080923914209
125	-0.0447535254379162	-0.0122986227602482	-0.00446035529967485	-0.0454488431906112	-0.0127077588464683	-0.0011582370804273	-0.047104430751813	-0.0118656604742682	-0.00197628340274408	-0.0461627314653766	-0.0104981057699724	-0.00481278319211685	-0.0453149190710214	-0.0117662132707749	-0.00293235908598559	-0.045743655379065	-0.0104433964286846	-0.00411570744978367	-0.0456258010345323	-0.0108839584870016	-0.00371864330741315	-0.0477929563166251	-0.0109261748456467	-0.00440376374041013	-0.0396417290367599	-0.0119443606917876	-0.00524564176633485
126	-0.00301251619027478	0.0249273202878594	0.0225146820843761	-0.00653671090820735	0.0260895495620265	0.0211751893555101	-0.00731608653222685	0.0238026443525052	0.0222548698737111	-0.0067284053956853	0.0252451001464165	0.0238644257257139	-0.00754368855202229	0.0251976859430897	0.0267310633377499	-0.000729065714241023	0.024636889923333	0.0255453823509904	-0.00373804657492493	0.0253140740081723	0.0241617803898431	-0.00251427437475275	0.0285365374862794	0.0237534368876132	-0.00741539167386266	0.0339701088492789	0.0168550942054957
127	-0.00835139857677904	0.0235846081279392	0.0195426133927468	-0.0124231400759976	0.0248951109461417	0.0190783517037249	-0.0137731037976097	0.0227963337781277	0.0210533493199845	-0.0125032007480116	0.0239452348618071	0.0214280120485435	-0.0128031015890497	0.0236560769942024	0.0239785987593206	-0.00619684667312057	0.0225102088435931	0.0236701119675061	-0.00914433325405481	0.0233796102448087	0.022170492322604	-0.00782929746366577	0.0257734780317715	0.022556985446696	-0.0141958128619806	0.0319297704687514	0.0177205425696581
128	-0.0144740734496299	0.0210928628917217	0.0191197467212604	-0.0185360985074872	0.0224105263359975	0.0197457210932972	-0.020185380027891	0.0206095874309366	0.0220343302420696	-0.0185006299168274	0.0212685346486643	0.0215778958910017	-0.0184130127711338	0.0212289500949001	0.0226978744118681	-0.0119375965077648	0.0198479446818305	0.023486449592588	-0.0149366405353568	0.0206686473450152	0.0221769726097068	-0.0130389679238501	0.0222821557275132	0.0232096302582758	-0.0205457781710938	0.0288122160675752	0.0200122409552671
129	-0.0203088158701217	0.0181003252517546	0.0204155692682993	-0.0242313724998211	0.0192770336532828	0.0216427280978108	-0.0261239403103921	0.0177320548574453	0.0239951128023648	-0.0240584104391947	0.018118207228109	0.0233852635271544	-0.0238068337019125	0.0178899680908949	0.0233011901769881	-0.0176478042040897	0.0169910051379333	0.0241571967074142	-0.0203925721637068	0.0175185501286331	0.0236372016636855	-0.0180239034393849	0.0186385555763225	0.0244403201019601	-0.0266240487625466	0.025127023982043	0.0227118026968023
130	-0.02588528102968	0.0149945666693614	0.0224413748998955	-0.0295573349673595	0.0157846706517274	0.0241287896301174	-0.0315946718063026	0.0141685678770723	0.0263540833122821	-0.0292249430662885	0.014795821122503	0.0257913783364432	-0.0288790538111015	0.0141743694444846	0.0249326162080773	-0.0232837774056116	0.013995042763096	0.024923863065015	-0.0255283022039039	0.01415272793364	0.0257026212910268	-0.0228517480886897	0.014783613356599	0.0260512752022726	-0.0325757191663519	0.0209852083620364	0.0253135882276481
131	-0.0314040221049219	0.0118000415283075	0.0245159892613894	-0.0346301827997764	0.0118446124929226	0.0265594717823385	-0.0367850312458744	0.0100053818654163	0.0283766787774323	-0.034303140439233	0.011116667595472	0.027894032224852	-0.0337100200634491	0.0100593207838678	0.0266782771770452	-0.0286457242732677	0.0107052949167709	0.0261988932895417	-0.030446395468008	0.0104097699686244	0.0277165094509274	-0.0276364274720625	0.0107453034842455	0.0275316483475815	-0.038171823243094	0.0161466738957713	0.0274929134546213
132	-0.0368399730086448	0.00832203293842255	0.0264198688900694	-0.0394023048558054	0.0073043677656677	0.0283908078033622	-0.0415655543131501	0.00514277184919491	0.0296418707598755	-0.0391478019002313	0.00687392371321946	0.0293741103795813	-0.0382688811358401	0.00557198265710778	0.0280101116806485	-0.033701495724595	0.00698311393147747	0.0277023471151532	-0.034993071520037	0.00611490901900197	0.0293119744657312	-0.0321858761510876	0.00634719777346374	0.0288420966706796	-0.0431145128413234	0.0104501242803589	0.0290160654205021
133	-0.0419229529730816	0.00418546954180358	0.027615972118642	-0.0435848035483872	0.00202833938793565	0.0292748182385325	-0.0455962223315677	-0.000452773653151208	0.0297094517224467	-0.0432474311200634	0.00183355772511294	0.0298116775928671	-0.0423895006790479	0.000584268989906617	0.0285827605408055	-0.0383730877415935	0.00270505217092188	0.0286404895131195	-0.0389232290224917	0.00106915548423936	0.0297273725328168	-0.0362913520472357	0.00146371655212716	0.0293602042416021	-0.0470131678497221	0.00384037414586062	0.0294282888714479
134	-0.0460599465949176	-0.000919994391181245	0.0278896120216264	-0.0468849071184413	-0.00384931158588965	0.0289603756257287	-0.0485898555643619	-0.0065599835888824	0.0284742368414832	-0.0461939283111066	-0.00395278895170765	0.0291855876009523	-0.0456562188822657	-0.00496902888792712	0.0281243608410253	-0.0421076559165331	-0.00246704653638283	0.0286549124593682	-0.0421194818626043	-0.00445056868166564	0.0288243622947269	-0.0395578243147876	-0.00399765124462058	0.0290212502020668	-0.0496481049621912	-0.00333252276406793	0.0286811952103522
135	-0.0488697557763727	-0.00679463272992323	0.0268743629292512	-0.0490235995292258	-0.0100546865925916	0.0273730294785991	-0.0502198825738236	-0.0128714739879187	0.0261828078383717	-0.0480034719540015	-0.0100245178647916	0.0274972715231014	-0.0478987772740355	-0.0107629870705031	0.0265422696891263	-0.0447607423330654	-0.00813910715984878	0.0274772495929255	-0.0441545999629612	-0.0103288962190584	0.0269921076589389	-0.0418801715158264	-0.00967308319667487	0.0273633850610824	-0.0506009486153916	-0.0106680699118986	0.0268301105047242
136	-0.0501233228643984	-0.0128822868125776	0.0246852219139086	-0.0495870871913984	-0.0161320113178697	0.0246047648112784	-0.0502475085327996	-0.018883897188489	0.0228708700544717	-0.048364352067568	-0.0159927695717808	0.0247730680890791	-0.0489311168758354	-0.0164414860375531	0.0238495815711457	-0.0461734735718292	-0.0138198365183066	0.0249719736342123	-0.0448182490441637	-0.0160864073402614	0.024140315383187	-0.0426025048276764	-0.0154574363570622	0.0249751176381216	-0.0494034415534939	-0.0175988704966766	0.024012820343457
137	-0.049404279162729	-0.0187186156366841	0.0217318891732202	-0.0484481605432216	-0.021623922070059	0.0209749874463732	-0.0486169016524567	-0.0241395442327454	0.0188175530987278	-0.0473704770604109	-0.021457724954845	0.0212031550570568	-0.0484522182456559	-0.0214957643230789	0.0201428288614372	-0.045708768137006	-0.0193013726415184	0.0217589558216367	-0.0440118228988934	-0.0213927446751159	0.0205299740427577	-0.0417379880821629	-0.020709601655655	0.0216663633606277	-0.0459483015674439	-0.0233780296869239	0.0206339172785274
138	-0.0469774542815927	-0.0236740359480608	0.0182046583654054	-0.0456287038010567	-0.0259288487283362	0.0167605546381399	-0.0452562757987775	-0.0280944231167251	0.0144400164706778	-0.0452380439371254	-0.025938263809457	0.0168332291193056	-0.0465115981007489	-0.0256337394515368	0.0159437870738541	-0.0436333877148583	-0.0238945546566289	0.0178355416129134	-0.0416197997307277	-0.0256828324406735	0.0163700187953375	-0.0395270030920924	-0.0248105927206367	0.0174614308719655	-0.0406728759706983	-0.0271832117504023	0.0168202417759903
139	-0.0431504176574113	-0.0271594018008161	0.0142370546703606	-0.0414698234364834	-0.0285274861808394	0.0123165609618952	-0.040532408087576	-0.0300821526740929	0.00997703638085306	-0.0416249708002659	-0.0289826217060851	0.0122454645895739	-0.0432432280075666	-0.0282664262553802	0.0115211544736176	-0.0398927810195826	-0.0269597884917435	0.0136577017253198	-0.0376813270899271	-0.0282938622496076	0.0120283525874212	-0.0359692049090939	-0.0272475731411335	0.0129742759202105	-0.0345063776720527	-0.028522202265542	0.0127493890250219
140	-0.0382660149892466	-0.0285342168876907	0.0101293621292497	-0.0365116850451862	-0.028972368406612	0.00798372592768517	-0.0351932792466592	-0.0296565955002228	0.00592562450220238	-0.0370172501603972	-0.0298882703277336	0.00771682996038556	-0.0389621903719887	-0.0290581405344462	0.00716194336534012	-0.0351449530288111	-0.0281790617208073	0.00963378123810873	-0.0329371704685065	-0.0284736179342316	0.00780421009498671	-0.0316407301989058	-0.0276598482540595	0.00860106427607846	-0.0284436196197474	-0.0269553958593563	0.00873183427781136
141	-0.0330265226968684	-0.0273174069397921	0.00644030109025352	-0.0315781408040699	-0.0269322867799793	0.00419916234288955	-0.0301900098827023	-0.0266609999174344	0.00266045756192278	-0.0322905415996643	-0.0282839166787065	0.00373484133699403	-0.0343342630720749	-0.0275484177464998	0.00342657053784355	-0.0302017875398224	-0.0269465371131596	0.00610730827192864	-0.028367317160542	-0.0260759469309713	0.00419318597610197	-0.0272949390132064	-0.0252646715657712	0.00484669157399713	-0.0231835711537499	-0.0230656615112759	0.00495560308093581
142	-0.0283894139426274	-0.0238403659212246	0.0032347399963878	-0.0272702512487489	-0.0229335222933927	0.00103071491030816	-0.0261336746283019	-0.0218775855759994	0.000115361503143574	-0.0279940414074544	-0.024536006632504	0.000718426653836379	-0.0301173123907604	-0.0242023435033216	0.000620816829447083	-0.0260993716728048	-0.0233421477954808	0.00292231663024508	-0.0245803280311194	-0.0218604313934122	0.0012198528533969	-0.0240125693121516	-0.0209223206450785	0.00178524494262989	-0.0195687864475417	-0.017307667763605	0.00164515193944968
143	-0.0249459184871388	-0.0189992716457185	0.000506925084832907	-0.0243088061919857	-0.0174781604678295	-0.00142872898209126	-0.0236060383143747	-0.0159062305628929	-0.00166222132879955	-0.0246315328443163	-0.0193565618433526	-0.00151121259340388	-0.0267880411565166	-0.0194910606027742	-0.00125249331488792	-0.0231250550487545	-0.0182858346400971	0.000497219102649164	-0.0222775028590976	-0.0164074804151946	-0.000983527092603272	-0.0220463824239143	-0.0155256896922384	-0.000417439510104845	-0.0182314147077504	-0.0103496387547048	-0.000885644393384303
144	-0.0235108637206011	-0.0130759438979141	-0.00153480681250577	-0.0232509235951458	-0.0111279147896359	-0.00302294776500191	-0.0231286594423808	-0.00936728465463632	-0.00254981180822275	-0.0231067869874725	-0.0130883425967545	-0.0028267532072033	-0.0251793430972971	-0.0137778653484793	-0.00215985835915489	-0.0219243193908113	-0.0122924498870867	-0.00111414078778289	-0.0218810912769157	-0.0102367480876416	-0.00213901620277818	-0.0222389132999136	-0.00948503681845547	-0.00143181114141808	-0.0195259942039663	-0.00307395574288979	-0.00221212044088719
145	-0.0244845081760128	-0.00677620960312937	-0.00234788418632366	-0.0245816892604758	-0.00465520636727116	-0.00338807958019538	-0.0249938460316586	-0.00301164461394015	-0.00242708252704053	-0.0236932714691059	-0.00663475993898804	-0.00303016416485389	-0.0259452789684425	-0.00793240436877197	-0.00228626205406937	-0.0230105828117093	-0.006113246756381	-0.00126317517017113	-0.0235832538716372	-0.00427143413649664	-0.00195392538916604	-0.024521110525944	-0.00380507067124648	-0.0014678521157006	-0.0230674005654795	0.00364011930547417	-0.00241009204175454
146	-0.0277184168910775	-0.0010772023089749	-0.0019163165330308	-0.0280096666519645	0.000997992679934427	-0.00249516931746251	-0.0288576008945951	0.00241930858009132	-0.00148507981147307	-0.0266766060022413	-0.000938471163682735	-0.0021159520727083	-0.0285093247383329	-0.00260738656112736	-0.00159995258929915	-0.0262477930457182	-0.000818933146552997	-0.000121031208367153	-0.0271782508131952	0.000727662282120714	-0.00068548200854574	-0.0282550177373477	0.000988541589616789	-0.000369427969872731	-0.027983510161331	0.00932715294453897	-0.00162833783792073
147	-0.0322035494556942	0.00359908378936514	-0.000604779370656144	-0.0327439728294451	0.00531260090223428	-0.000662256426797983	-0.0338161104610407	0.00640858606746183	0.000261062569114779	-0.0312080754466612	0.00352874762342718	-0.000478916054522824	-0.0323532720041074	0.0017038523503271	0.000122401679149242	-0.0306310939213845	0.00337985139175215	0.00182928977409748	-0.0318912761293171	0.00435098540674604	0.00107736417661144	-0.0330301495344523	0.00425056026976205	0.00158666217741197	-0.0342522331136233	0.0125310654260057	0.000542032318138675
148	-0.037828306784346	0.00557301874733398	0.00138031912808805	-0.0382523553049601	0.00705881462149646	0.00226767083256775	-0.0394571331423274	0.00783981589893818	0.00307825844037968	-0.0366056956235586	0.00590608124939911	0.00186516236090402	-0.036971930542454	0.0041872728952383	0.0029155657985594	-0.0358149966206223	0.00570267923011382	0.00430122116361168	-0.0371942524472436	0.0058637720378761	0.00370803667960568	-0.038453758486397	0.00552638832150814	0.00395959298980255	-0.0411571254551692	0.0129906330481379	0.00364836031224991
149	-0.0438016283185182	0.00504884417412876	0.00403302274708583	-0.0439559069621933	0.00640807654340764	0.00554111775473064	-0.045184506969491	0.00690119735885161	0.00613424552913465	-0.0425832363962798	0.005521012669309	0.00470926163037063	-0.0422392289524168	0.00413593484109913	0.00618663390828588	-0.041676586596655	0.00518996671949196	0.00667001613013931	-0.0427647655617805	0.00531030895604802	0.00658493190834482	-0.044149880133135	0.00507821664103024	0.00619398605339344	-0.0478085961987712	0.0112572756974936	0.00669379310750015
150	-0.0493371327898733	0.00245286004255046	0.00588839098763114	-0.0491222795663782	0.00336092695765957	0.00811844369154182	-0.0502153431199456	0.00344398014660738	0.00834221948074539	-0.0482003108066145	0.00319457959119879	0.00720238433605168	-0.0474610599712099	0.00219016689869227	0.00789408215598756	-0.047322343672403	0.00296017959792471	0.00821821914602508	-0.04797155216417	0.00276230215572609	0.00869060411076985	-0.0495117918139248	0.00265261443025897	0.00746714151276017	-0.0531314186556583	0.00662222927964778	0.00893598680386207
151	-0.0535015650258762	-0.00219346388145686	0.00649112029624654	-0.0527208187737828	-0.00187718779503052	0.00910086798508213	-0.0533765767179223	-0.00220971837431928	0.00875400701013778	-0.0522720401067018	-0.00177919511223717	0.00827551662195674	-0.0515450758878958	-0.00196126168492417	0.00809006494761484	-0.0517581302477013	-0.00127530870940019	0.00836942842260847	-0.0515992474769011	-0.0018088468301055	0.00900461862285252	-0.0530554086092364	-0.00205250578057149	0.00766802759032554	-0.0557215170594746	-0.000251562183654093	0.00960470956858591
152	-0.0543183794003699	-0.00824389472055106	0.0057222054913372	-0.0537084934941905	-0.00816990292113301	0.00799831342174469	-0.0542682979289551	-0.00855478002715947	0.00719477619130845	-0.0540313824398714	-0.00802557489596305	0.00762672634244924	-0.0533809120798535	-0.00738849147099116	0.00688261573114726	-0.0533459282395783	-0.00706856425239694	0.00679509083963968	-0.052588162335858	-0.00744187668349859	0.00751483195932113	-0.0539568314927176	-0.00744401816413349	0.00607275777681839	-0.0555240627370468	-0.00757655850103717	0.00830230675930143
153	-0.0523741263973299	-0.0138735447669946	0.00324001121955664	-0.0522778918626347	-0.0139665855266296	0.00531465782715251	-0.0529962946561559	-0.0142989250699542	0.00416756403699857	-0.0529866383653759	-0.0137354682048686	0.00469647085819323	-0.0528944155363705	-0.0128299482049145	0.00398315567511238	-0.0526513734098958	-0.0122725939261616	0.0036205033038595	-0.0518727199546322	-0.0126587251497844	0.00451037809001337	-0.0528589409921071	-0.0124567376055117	0.00337577858048014	-0.0527006579361146	-0.0138826720497539	0.00585050901796518
154	-0.0484775992171961	-0.0171309530713999	-0.000386057202012893	-0.0488516169001767	-0.0176967871980067	0.0012802956667767	-0.0496480611467461	-0.0179880618565527	6.21556654998426e-05	-0.0495391568454022	-0.01728292607422	0.000435081661889362	-0.0501387693242301	-0.0167221025514459	6.00182658910908e-05	-0.0501751532009939	-0.0160156044721192	-0.00046746711341527	-0.0494832042575004	-0.0164042265020429	0.000340642301417419	-0.0500492155501187	-0.0159792386601944	-0.000246480997606489	-0.0476859650749042	-0.0176824127311318	0.00218863856359872
155	-0.0438228841139728	-0.0170856945224508	-0.00422324751708432	-0.0440817437930838	-0.0177793845283412	-0.00313421215271837	-0.0449196431496335	-0.0179785478840262	-0.00448792980190456	-0.0451752486565636	-0.0180909502165252	-0.00439879932263302	-0.0459277114796918	-0.017584496724489	-0.00433290086381353	-0.0457502831902277	-0.0166489992293482	-0.00459832279043403	-0.0454544508679033	-0.0166729352494762	-0.00404747638397713	-0.0467915918029645	-0.0163273779441467	-0.00502822694396995	-0.0419903652499989	-0.0183389004234067	-0.00212026941470934
156	0.0169536391526679	0.019396003583171	-0.00685651195108277	0.0184757792152888	0.0187183075673167	-0.00806469190490825	0.0168172214130615	0.0197533638977346	-0.00759029595590094	0.0152220104583954	0.0183341958001158	-0.00565996564761034	0.0159831372775973	0.0163822961903789	-0.00728124408626623	0.0183414965958244	0.0188582687959479	-0.00749679673967754	0.0169947825239339	0.0192290861714048	-0.00754462557846688	0.0179208725195371	0.0191632424252481	-0.00737633038500295	0.0195511260075235	0.0197240498763526	-0.00912755872017383
157	0.00979691930474275	0.0179210239912228	-0.0133266819793832	0.0110422653635198	0.016640449480193	-0.0150129129759222	0.00979790705294385	0.0186699956781554	-0.0148809158640765	0.0084816552546363	0.0175054195784987	-0.0126096950222669	0.00872048436385012	0.0159826706894907	-0.013435125649278	0.0107483669128056	0.0172627782604282	-0.01435841017145	0.00980371839822391	0.0182346938762271	-0.0147592845171854	0.0110480166822739	0.0175308496450178	-0.0150676255456348	0.0108579444102501	0.0166731454409403	-0.0176264329236949
158	0.00123843192501808	0.0178118483621959	-0.0181923136342165	0.00208121791506993	0.0167591123695683	-0.0205557867955236	0.000863852433611288	0.0204051530532044	-0.0199378811174863	0.000460011647994602	0.0188477512827053	-0.0180179844331658	0.000416574027668584	0.0174241025029047	-0.0180316908712346	0.00179415996540407	0.0176993044873864	-0.0198062569878242	0.00117061175115951	0.0191708410288707	-0.0205008841371984	0.00259292370858622	0.018116274622525	-0.0212206258403809	0.000272681826024317	0.0188704991030203	-0.0240741156562321
159	-0.00765997268660371	0.0196822323573682	-0.0217490054005461	-0.00729582739538115	0.0195495190794221	-0.0242014817300467	-0.00831616287041179	0.0246984250442453	-0.021878611462637	-0.00788735711170505	0.022592170842706	-0.0209080176369516	-0.00812246787034385	0.0208171836107115	-0.0204063030780818	-0.00782564998860699	0.0204901721159195	-0.022461853611458	-0.00808044486057712	0.0225572710315367	-0.0236345387876448	-0.00675518078975145	0.0211538997245707	-0.0243492582955087	-0.0097401633429488	0.0259874226950782	-0.0254932063175597
160	-0.0161867531018716	0.0243117889787047	-0.0224407215446552	-0.0163669084895907	0.0245740909345617	-0.0243299939022794	-0.01685905808702	0.0302361670745138	-0.0198543826240547	-0.015628059221183	0.0284186855891917	-0.0200774219589087	-0.0161309370272078	0.0259282366813155	-0.0195974874152823	-0.0167382260259484	0.0257502634577008	-0.0217915904410114	-0.0168286044931907	0.027998492101367	-0.0227311101234443	-0.0156907215839155	0.0262774110823944	-0.0237076976423	-0.0180194395533842	0.0342377958640746	-0.0213517245623176
161	-0.0234880558144037	0.0298532682492303	-0.0190616517796525	-0.0240352777220567	0.0303468997290527	-0.0204151934839671	-0.0239591078948972	0.0352881420465849	-0.0142084940911779	-0.0226441260032529	0.0335359583542237	-0.0156883125223596	-0.0231627985422086	0.0308227981289041	-0.0153446896717949	-0.0239553604422928	0.03172863879502	-0.0173139985307008	-0.0240063117250614	0.0335546213482066	-0.0177567558438121	-0.0230186048312556	0.0318216255994504	-0.0188898838404213	-0.0244632681328274	0.0408221762646782	-0.0129879415835273
162	-0.0290075528029594	0.0344742678206008	-0.0124258666466702	-0.030104083192431	0.0349934712830231	-0.0133071292494004	-0.029659286867319	0.0383788308241584	-0.00607470033929384	-0.0282554536889721	0.0372946762421071	-0.00862567335763439	-0.0286106520469825	0.0345692540574364	-0.0085784035186042	-0.0299731706045725	0.0362380893962167	-0.010036583759033	-0.0297125542738166	0.0373968139149101	-0.0100030050064692	-0.0288763612226129	0.0363004435328499	-0.0114565814714603	-0.0310637588734358	0.0439641780385278	-0.00267715109608777
163	-0.0340736910458623	0.0365094014872299	-0.00427246531584524	-0.0353054871015639	0.0372305664623988	-0.00450181319904998	-0.0348866512769445	0.0387541956222716	0.00292438060765072	-0.0336070295206419	0.0389314232962244	-0.000618103550417047	-0.033652778037818	0.0359633729207914	-0.000544275340258833	-0.035195125949651	0.0378134971337335	-0.00113604528967442	-0.0347159656397117	0.0386344708356455	-0.000990869992311062	-0.0342109038615184	0.0382638459076817	-0.00260489479024945	-0.0382157883440367	0.0429541266470801	0.0077164651323465
164	-0.0389311539576176	0.0357537520179058	0.00425631854071308	-0.0399161684424551	0.0365779081553101	0.00487193150786339	-0.0398060232682547	0.0362293994700993	0.0117523993923932	-0.0387884030030287	0.0379932296420488	0.00758897749768849	-0.0384788770658937	0.0349489424254549	0.00766201931307152	-0.0398033971224127	0.0363161673727245	0.00812097565008137	-0.0391475101385593	0.03699874916345	0.00825315986667612	-0.0384680571113303	0.0369918819963337	0.00692965890493104	-0.0457464068590383	0.0380821042168427	0.016555685294421
165	-0.0434673847767079	0.0323739131283795	0.0123158690217587	-0.0443792433273754	0.0330560161189273	0.0135785049403386	-0.0447481272774852	0.0311082215465089	0.0192985404612652	-0.0435228234437962	0.0343261736435944	0.0152776952499538	-0.0430045830735242	0.0316040485444512	0.0152892521886985	-0.0442654442001915	0.0320659980980538	0.0165244588729998	-0.0432640142837702	0.0325047964801468	0.0165694089995991	-0.0424461430004567	0.0327227635732441	0.0155618728036422	-0.0528416376432266	0.0299895571647741	0.0231469397833447
166	-0.0481230545913181	0.026588548798293	0.0187054889400375	-0.049116511194602	0.0268402105861312	0.0204425177338191	-0.0499455126390175	0.0238614140368779	0.0246769475544812	-0.0483948225818073	0.0286560798435151	0.0214870334998594	-0.0477706966926199	0.0260083901120932	0.0212618313154572	-0.0490192647247138	0.0250389249458583	0.0226660419209763	-0.0477002214936545	0.0255262346492443	0.0227940164639306	-0.046619200486541	0.0258918020555607	0.0222032964294125	-0.0589665797425615	0.0196341928570038	0.0271440549333235
167	-0.0530600327843769	0.0191575560089857	0.022906478140937	-0.0538356396534732	0.018740419000084	0.0250206426697868	-0.0549923912686719	0.0152545285656804	0.0277695000513923	-0.05324453004169	0.0211519370959254	0.0253620812491589	-0.0526223495202861	0.0185300351170418	0.0249232150454732	-0.0539224680482876	0.016423519933295	0.0260700535950746	-0.0521229152153747	0.0169318594763643	0.0266386457066241	-0.0510609795758504	0.0173451763957737	0.0264959327996999	-0.0636031984209633	0.0078954595621621	0.0281428232571717
168	-0.0576675297745107	0.0106492058150979	0.0248152523675058	-0.0579766964515951	0.00942094107658807	0.027172162015168	-0.0593258785415278	0.00578029708831551	0.0283727565918983	-0.0577429530175374	0.0127544857110911	0.0274012329470327	-0.056950697689496	0.0100770913928827	0.0266640886784447	-0.0583743323137356	0.00705186527194105	0.0272436114025313	-0.0560819839235071	0.00741508950490965	0.0281116345712769	-0.055082763663998	0.00773676093625015	0.0281670738740247	-0.0659265375318881	-0.0043840534113842	0.0263267776398695
169	-0.0612601276192584	0.00154724531830454	0.024754070725868	-0.0608840870808933	-0.000539905764342731	0.0269304827321899	-0.0623070900934481	-0.0040474144644586	0.0266711023830381	-0.0611611805528347	0.00367868270980765	0.027624256105972	-0.0602063491686703	0.00103219222726566	0.0263308328977462	-0.0615966466966379	-0.00277999362147641	0.0259915064995364	-0.0589049693803329	-0.00252688406308458	0.027155820020788	-0.058117634530223	-0.00233658225330642	0.0274294858117271	-0.0646688710534825	-0.0163024854729121	0.0224152261349666
170	-0.0629371207157269	-0.00798183868822164	0.0231621031853297	-0.061920223986105	-0.0105355347679329	0.0244980811457911	-0.0631961120820987	-0.0137337644932259	0.0230938833663719	-0.0629552189568821	-0.00574029157630993	0.0264869286581505	-0.0621364180485021	-0.00809890648175235	0.0240938771074831	-0.062672507229131	-0.0126609795491774	0.0228305347257747	-0.0599061483855311	-0.0123321809621451	0.0240625237538983	-0.0592292642398883	-0.0122965835221642	0.0242685289192259	-0.0595253991920493	-0.0264197525032526	0.0170641801888866
171	-0.0621897559059896	-0.0172568482155427	0.0201185545355337	-0.0606026300784603	-0.0197990558256737	0.0203115361230669	-0.0615487777253268	-0.0225994831351757	0.018057052675486	-0.0629036030763109	-0.0149213986464083	0.0236323487128247	-0.0621866166337923	-0.0168882492882387	0.020308824931886	-0.0610753124031208	-0.0216478499797105	0.01798730106134	-0.0587694330669259	-0.0213101347541944	0.0191927586782058	-0.0580394868756946	-0.021416668737936	0.0193075879540589	-0.0508762909780996	-0.0330500119882146	0.0109811702705781
172	-0.0593617101019303	-0.0255750766012971	0.015784178490749	-0.0566435688713443	-0.0273436035463817	0.0148062606113919	-0.0572944997330821	-0.0297172081772196	0.0119935187740535	-0.0609413941813375	-0.0232852703761885	0.0192787538618016	-0.0601452545860173	-0.0247519709520901	0.0153076972466456	-0.0567950990112777	-0.0288427794708613	0.01202627635139	-0.0552981728585553	-0.0287254396581248	0.0130923779803456	-0.0542398019234253	-0.0287669001001224	0.0129682441797344	-0.0403164277312545	-0.0354522231664846	0.00487246101373061
173	-0.0538422829753446	-0.0314088034813008	0.010283867422551	-0.0504000991763721	-0.0321300185014625	0.00859472814030866	-0.0507341067090803	-0.0341925660791882	0.00555744482423963	-0.0572046473198642	-0.0301209709696262	0.0136720031288135	-0.0558803784609508	-0.0307609127377222	0.00941557955592803	-0.0501949321854301	-0.0333638724516783	0.00558776007418483	-0.0495605382469138	-0.0335172476525806	0.0062703305333295	-0.0480568735573443	-0.0331758680498181	0.00599755783548016	-0.0299283128883526	-0.0329217906609449	-0.00135116690916261
174	-0.0465619516922653	-0.0341732606488124	0.00443195056596566	-0.0427738962422817	-0.0334606445139031	0.00235587151104609	-0.0427646743204381	-0.0351756355006055	-0.000676802397708574	-0.0517983934697393	-0.0345352406075989	0.00717769896054878	-0.0497488390695583	-0.0341392168839257	0.00310294142105274	-0.0423342813954666	-0.0345698999430795	-0.000884667364650294	-0.042216712262242	-0.0348654769942825	-0.000420864292627917	-0.0405732005557178	-0.0342578626730621	-0.000933825359477705	-0.02185729712022	-0.0253835849145206	-0.0069305045384334
175	-0.0387286286147373	-0.0340153121346258	-0.00133929604515277	-0.0351079763191992	-0.0311099580705852	-0.00336172939062854	-0.0347908900610778	-0.0323721995348463	-0.00619055798863457	-0.0450116654665586	-0.0362694230616776	0.000712234096757845	-0.0422467056921773	-0.0343063896677286	-0.00265541536660571	-0.0343823985790004	-0.0318766087192879	-0.00661132657271079	-0.0346178981730564	-0.0325228400533489	-0.00635499173360119	-0.0332959153638707	-0.0313743730132007	-0.00719403721713954	-0.0178307988044316	-0.0144904541854007	-0.0110623267885745
176	-0.0312763035003165	-0.0303868781424384	-0.00633849732032725	-0.0287265697882493	-0.0253377640751024	-0.00794701464409485	-0.028137248287513	-0.0261521315780006	-0.0104328846815503	-0.0377863934685422	-0.035002488348922	-0.00529183186993526	-0.0348300975441915	-0.0311166339461627	-0.00757331541601446	-0.0279137793476495	-0.0255683556120274	-0.010820688231132	-0.0283654216752012	-0.026476138743122	-0.0108567137913788	-0.0275223497192466	-0.0246926338605917	-0.0118256361951769	-0.0186451046089633	-0.00233767624904975	-0.0131694092161355
177	-0.025492365712651	-0.023746602095638	-0.0100996940551852	-0.0248602733681829	-0.0170428377348366	-0.0109296276786423	-0.023837278611293	-0.0174479088912444	-0.013029433284892	-0.031083377948263	-0.0303194212553911	-0.00993038613930734	-0.0286170397615709	-0.0250950285570115	-0.0112898153584197	-0.0238587381048296	-0.0169050607850631	-0.013174642835232	-0.0243727707122111	-0.017973071476723	-0.0137015964630053	-0.0243125690591003	-0.0153920518255106	-0.0143429922841341	-0.0239603773454145	0.00876313018364716	-0.0125409866810969
178	-0.0223091456671149	-0.0150811543023467	-0.0122907631826058	-0.0243350382146604	-0.00772305012416656	-0.0122016085498715	-0.0227265662890306	-0.00756152039766442	-0.01399959533828	-0.0256451706398304	-0.0232568482273107	-0.0128047673061664	-0.0248216836888632	-0.0167910143783829	-0.0134816390542936	-0.0233084730091302	-0.00707864178811622	-0.0133436675849056	-0.0236313935161726	-0.00826232457708724	-0.0148020885966216	-0.0245112293590601	-0.00541014826642829	-0.0149455287891187	-0.0326140532914865	0.0168136919160766	-0.00919542674316049
179	-0.0225485331996067	-0.00556794985882289	-0.0127834157903162	-0.0272169515799657	0.00115017732571818	-0.0115333122261865	-0.0251071975597066	0.00203014857153671	-0.0131981910980914	-0.0226268639877547	-0.0144714078624953	-0.0138188431193631	-0.0239963382520521	-0.00749528104900096	-0.0140601118692894	-0.026291216343461	0.00211122104940645	-0.0114801885003491	-0.0259771548962947	0.00104948810763058	-0.0139670468719555	-0.0280121380325217	0.00381044140741652	-0.0135242252997863	-0.043221149961266	0.0198959258010733	-0.00404390460348858
180	-0.0261122507463624	0.00321085407769889	-0.0117478680677579	-0.0327761068927416	0.00809001023909164	-0.00875620658769929	-0.0305916362308093	0.00984588418595789	-0.010665475049573	-0.0226199949713043	-0.00520520330848498	-0.0136682320031724	-0.0262225267220382	0.00129851495640565	-0.0124424767020977	-0.0321409898492685	0.00948628640376702	-0.00842515388220779	-0.031078983710304	0.0086041631852946	-0.0109861233958762	-0.0343485149108348	0.0108820211252318	-0.0101997612955284	-0.0536899861903538	0.017095244872053	0.0014326891618645
181	-0.0324527534921318	0.00980614204804248	-0.00900951490916133	-0.0401191137699306	0.0116897679239432	-0.00452568567346787	-0.0381691639091839	0.0145451528912985	-0.00660277586255855	-0.0256466641507398	0.00325315210058466	-0.0117071038400645	-0.0312024302871846	0.00820356497323719	-0.00921079113999981	-0.0400324988046373	0.0136470736781312	-0.00437338762199808	-0.0379851971774796	0.0130960469548446	-0.0061786460706744	-0.0425537456887391	0.0144631022200722	-0.00554721491614169	-0.0620027952654888	0.00907472369786344	0.00520080235628696
182	-0.0405905660171625	0.0130836378132624	-0.00535475961222236	-0.0478423409621544	0.0111734556553082	0.000170787645354015	-0.0465933793136874	0.0154336109398198	-0.00174091525766411	-0.031136942319978	0.00982930130877147	-0.008458580927826	-0.0384206614836392	0.0120879813685458	-0.00519646851602645	-0.0484278280291555	0.0137062982101609	2.71381453461417e-05	-0.0458015765243129	0.0137713422048978	-0.000962021615739882	-0.0507747277918323	0.0136298661025738	-0.000220663259391989	-0.0660652219217595	-0.00229252239668478	0.00620508337209509
183	-0.0491044976120634	0.0127358302817217	-0.00120751330329677	-0.0546019783881134	0.00675722038689919	0.00389081476154936	-0.054580263061888	0.0122062584977542	0.00268675375823353	-0.0385541879188533	0.013508311790837	-0.00444535319539031	-0.0463078412044769	0.0122584752293923	-0.000687951227563514	-0.0564759275928998	0.0100473567901628	0.00327655571027031	-0.05336462962513	0.0105477064155307	0.0033848458346617	-0.0582482774228864	0.00900102253516918	0.00412678416527326	-0.064611758298659	-0.0141082703603265	0.00433576170183215
184	-0.0566902168724515	0.00839680070619955	0.00248935700045556	-0.0591507819345427	-0.000452298213314427	0.00552974917359924	-0.0609462160851832	0.00546282248716205	0.00539298710540209	-0.046753805953757	0.0136688494493181	-0.000490290429373447	-0.0535562603427238	0.0087186955566908	0.00304785717152461	-0.0624483977258445	0.00309998330485333	0.00461798145341548	-0.0593989652688831	0.0040695622946088	0.00574609421515928	-0.0635564849959413	0.00109698900482296	0.00625010006932739	-0.0581631346644181	-0.022884673575372	-0.000614897300627495
185	-0.0622406863862566	0.0010229394782472	0.00441132670194301	-0.0604958659864565	-0.00872611614048179	0.00465849541180752	-0.064267248061635	-0.00344177226155959	0.00560238736136585	-0.0543866628515422	0.0103019252655005	0.00268163445745013	-0.0594134425305217	0.00219493565444267	0.00447170882055278	-0.0654376005866828	-0.0051722598892111	0.00371184114409474	-0.0629300018937187	-0.00424685211616872	0.00548015076759815	-0.0657510892626151	-0.00821853985101452	0.00494330008782514	-0.0485698315727216	-0.0261039958641024	-0.00706360545096476
186	-0.0647218203127872	-0.00795539345327767	0.00409545478649974	-0.0584697535080621	-0.0159899813456044	0.00139668599497341	-0.0641226211317588	-0.0125016212789468	0.00305023383580728	-0.0600266572872916	0.00384859310308347	0.00456961187189209	-0.0625863262506377	-0.00580992457539683	0.00327731839634658	-0.0649268927909394	-0.0131400809867981	0.000610357229786874	-0.0632288927242664	-0.0126741145362821	0.0026370523252466	-0.0644148081652756	-0.017005978296028	0.000936329693667354	-0.0392705244617727	-0.0227511030301591	-0.0134526319752646
187	-0.0633659325211047	-0.0168301049550185	0.00155188273317333	-0.0538199488111573	-0.0203269095622029	-0.00345745251807074	-0.0605033579105745	-0.0196704329778862	-0.00163355421675547	-0.0629414352433848	-0.00435521761915479	0.00471865268287676	-0.062046814838242	-0.0136597312611213	-0.000261488372848755	-0.0613590173911676	-0.0192338902104826	-0.00437924187468936	-0.06020251532487	-0.0192846536402753	-0.00217296155585571	-0.0595822151251091	-0.022802977032908	-0.00518627514275744	-0.0334119210534935	-0.013921610147739	-0.0187010084157436
188	-0.0585978760406782	-0.0233269685770614	-0.00287929328756013	-0.0481114093990075	-0.0205720531014988	-0.00869758679877009	-0.0542559918280715	-0.023229289218314	-0.00729087093180498	-0.0627493968869907	-0.0125101147361434	0.00265825619274989	-0.0583401322230348	-0.0194215192330974	-0.00516358640244644	-0.0557796218689853	-0.0218668486783994	-0.00991233664373424	-0.0550194715571757	-0.0225431413296908	-0.00796767905202052	-0.0531402273457982	-0.0243637401099008	-0.0121963084776277	-0.0334168117445313	-0.0025214697277679	-0.0210362163549461
189	-0.0516470496829816	-0.0260511004415664	-0.00831264993780102	-0.0432791499432498	-0.016891520976354	-0.0130090639397491	-0.0472371959004688	-0.0221275788207335	-0.0128274424873882	-0.0598780975342232	-0.0189566737841527	-0.00159532461557215	-0.052376966851372	-0.0214595028231422	-0.0104495732669926	-0.0493403710395571	-0.020340912381334	-0.0146903489718108	-0.0492953431451873	-0.0215742990294547	-0.0136234324308924	-0.0464975793561576	-0.021001578815141	-0.0178340905371985	-0.0407273116500491	0.00636221670217374	-0.0205816104441652
190	-0.0444795331229167	-0.0241685974045807	-0.0134491175253873	-0.0412502916487871	-0.0107611345023686	-0.0155908392492989	-0.0417696304607601	-0.0166938916004772	-0.0171127166092789	-0.0546390101249717	-0.0222503727060271	-0.0066392104821165	-0.0459692109878405	-0.0192339793051672	-0.0149407991491151	-0.0443264153903702	-0.0152212572950379	-0.0182947244820949	-0.0446922378317407	-0.0167581211784058	-0.0179629244494582	-0.0422902587657505	-0.0132403833199022	-0.0213941883069707	-0.0511366800886621	0.00995215049639096	-0.016727033481685
191	-0.0392042331938205	-0.0182017147063251	-0.0173453956986257	-0.0427339882055602	-0.00424543878154097	-0.0159404747810983	-0.039694178119106	-0.00856847818314049	-0.0191350597166768	-0.0485831396916932	-0.0217307844817501	-0.011397533392249	-0.0415602654502698	-0.0131588185128927	-0.0180005855679792	-0.0427748241043784	-0.00777216031290987	-0.0199848212710643	-0.0429744218886471	-0.00977913591385167	-0.020203582794107	-0.0426478232504425	-0.00403198108281795	-0.0221087312788562	-0.0600426244361957	0.00727272867804357	-0.0116816586021245
192	-0.0378306493744365	-0.00957038399447384	-0.0192048373766538	-0.0468497512058043	3.29032152030886e-05	-0.0145361118323207	-0.0419968932886681	-0.000567632154602357	-0.0184812655326248	-0.0441687963211895	-0.0172898504233598	-0.0156512345108538	-0.0410750243218364	-0.00542888845401845	-0.0186863433515068	-0.0448760246628837	-0.000520903402623724	-0.0192534911733593	-0.0447875175759238	-0.00260704925800356	-0.0200019456379489	-0.0469141678050065	0.00336618508917885	-0.0198276121493219	-0.0634917838288211	-0.00205596765325344	-0.0127314203290605
193	-0.0409560616863043	-0.00123945311416069	-0.0184941558002182	-0.0521486178845631	0.000542607438558962	-0.0120280852076609	-0.0478046676220334	0.00430124408749	-0.0156830929457612	-0.0426492191957643	-0.0105468296741966	-0.0182719909739228	-0.0447573286162915	0.00107819544366392	-0.0173187305999369	-0.0498485709969104	0.00420332450107206	-0.0167969112254163	-0.0494922241115747	0.00224458533588359	-0.0172877545270835	-0.0535899367318357	0.00650519668355393	-0.0157871115169094	-0.0620747657827771	-0.0129346523887891	-0.0143910497631396
194	-0.0476073655155625	0.00326363587221904	-0.0155238408139571	-0.0564093740729722	-0.00254063826724965	-0.0109692502570539	-0.0549606256860686	0.00397156314124464	-0.0125676773762761	-0.0443360937427362	-0.00425449901783327	-0.0183179545019468	-0.0511106074921937	0.00350730208930772	-0.0146231606385808	-0.056382420478303	0.00391033628098448	-0.0142404502253835	-0.0555782821763862	0.00272499560969943	-0.0143033045963948	-0.0614417492472165	0.00454966600677753	-0.0125404233172822	-0.0566440024002657	-0.018458502914965	-0.0179658574630278
195	-0.0549198678407555	0.000460398599256747	-0.0119554429708747	-0.0573540021809252	-0.00630685639237663	-0.0123582565882825	-0.0590518727416284	-0.00195770858175298	-0.0112063192733153	-0.0495566756667366	-0.00143334757953488	-0.0162239805529833	-0.0571860407360818	0.000118777227056959	-0.0123647730094189	-0.060731690327301	-0.00104982381652608	-0.0136501193546114	-0.06009584015237	-0.00182065928763182	-0.0129952017377965	-0.0658956066919888	-0.0030918029047805	-0.0115432724847121	-0.0555414418856138	-0.0117048667102084	-0.0225298076487492
196	0.00132119407800469	-0.0162929075430677	-0.0175224344797996	0.00464264895570376	-0.0165174603636456	-0.0156469962274161	0.00467850106758386	-0.0168075675453009	-0.0160949155528357	0.0052542348649299	-0.0159080489908201	-0.0208348177319118	0.00430559135685252	-0.0162358528628299	-0.0178183826849164	0.00434006542246118	-0.0188861716668025	-0.0173702559643909	0.000808893374495	-0.0177451943213352	-0.0188963594836111	0.00250184828386461	-0.0174555782281954	-0.0189785455326203	0.0050933043661008	-0.0191620583172996	-0.0136895517639642
197	-0.00511213672017213	-0.0142316016680399	-0.01566719187532	-0.00286592380911263	-0.0144950743593478	-0.0147980292140609	-0.00248268408913775	-0.0139258207471697	-0.0147842194323061	-0.00106190337948693	-0.0132254332226333	-0.0183136094593174	-0.00252281268610958	-0.0141572865330096	-0.0164280235238527	-0.00318440779318411	-0.0167438655644606	-0.0163423573106094	-0.00597203204115824	-0.0144169078622702	-0.0174057846166787	-0.0049532550722296	-0.0152567298178989	-0.017826969457733	-0.003586840554541	-0.014320395210664	-0.0116362190402345
198	-0.010828280484153	-0.0100795860003419	-0.0151407362583233	-0.00877870761177791	-0.00954520437583062	-0.0145353049921595	-0.00807099387780163	-0.00838641168508214	-0.0144393442361914	-0.00698162419949759	-0.00890535625395185	-0.0168433603132762	-0.00791847289481491	-0.00959846650088787	-0.0154827173207726	-0.00957529640723334	-0.0119563047352458	-0.0160276859052366	-0.0114278343501335	-0.00899361489904522	-0.0169508936832563	-0.0110280821427638	-0.010582016452062	-0.0174681164521256	-0.00827182469041129	-0.00541650239813975	-0.0116646441351043
199	-0.0138937717089712	-0.0037485157635559	-0.0151891464615382	-0.0118290051058501	-0.00233623266438624	-0.0150676154925759	-0.0107726398955843	-0.000911836953510009	-0.0146016274457004	-0.0107796678645684	-0.00265311293968675	-0.0164824060763138	-0.010559425666002	-0.00300533255788196	-0.0150881450080823	-0.0127349803508603	-0.00462196764780661	-0.0161483368500176	-0.0139177812757009	-0.00160652621785218	-0.0172386429268129	-0.0138795504301968	-0.00339728914802693	-0.0179003994630522	-0.00976553105944609	0.00411772636103267	-0.014204583026164
200	-0.0158188748883667	0.00297940933236989	-0.0162255603461979	-0.013970585227584	0.00489630852560659	-0.0170668393908408	-0.0132573163088189	0.00641788160692951	-0.0163180862454838	-0.0123849906924675	0.00459878064535032	-0.0162623714060822	-0.0124535161315163	0.00397551457741735	-0.0160549872421024	-0.0140581139011354	0.00314733857128549	-0.0172440934441588	-0.0158787011079408	0.00571434600627952	-0.018916983434662	-0.0153728811830934	0.00409758713677425	-0.0196275745000162	-0.0135156909539533	0.0108679357450147	-0.0207818875116748
201	-0.0193863914118064	0.00861428503760376	-0.0185573186568185	-0.0181262085107959	0.0109754588560082	-0.0197353302634061	-0.0178387429517795	0.0126029674068313	-0.0185589714243647	-0.0155321079551528	0.0110864795360641	-0.0177846539947993	-0.0159705657516771	0.0101842368494202	-0.017922822957142	-0.0174111709431368	0.00988875230490597	-0.0194151607095857	-0.019589891696672	0.0122560515199498	-0.0208484217022757	-0.0190430015936254	0.0106074582822398	-0.0213274759596081	-0.019411337009361	0.0186052302346208	-0.0238600272050097
202	-0.0240678449412426	0.0138275347071168	-0.0195387284042575	-0.0238712652854213	0.0162395240411522	-0.0205222970002366	-0.0237231822263183	0.0181569969124852	-0.0186772999151355	-0.0207241718566181	0.0162800003623935	-0.0189039115626987	-0.0209288134892853	0.0156836218637043	-0.0184333015113057	-0.0227469967309943	0.0157490129438827	-0.0201721798640383	-0.0247959893698473	0.018035996363985	-0.0207285132627527	-0.0245716361137976	0.0161773636967709	-0.0212920406048303	-0.0263258056248669	0.0258054595173523	-0.0212609781801365
203	-0.0291089098859711	0.0185676638747932	-0.0180931456852018	-0.0299431572240279	0.0207991999332015	-0.018471274927497	-0.0297702677647799	0.0229246860503512	-0.0161107195197624	-0.0265128806779455	0.0206647478470025	-0.0172362764845061	-0.0264108318037384	0.0202895057213131	-0.0165905952527659	-0.0285722311718592	0.0208200673945274	-0.0181452363717019	-0.0303736829705966	0.0227071680885575	-0.0179127172349045	-0.0301918587488227	0.0211854153765723	-0.0185871490754314	-0.032778078569534	0.0310130885367835	-0.0150106424945587
204	-0.0341555646041508	0.0224119982150672	-0.0146774111529895	-0.03559074383956	0.0242759490341545	-0.0141091756034481	-0.0353289253036915	0.0263832385498059	-0.0113160327549049	-0.0320512777934857	0.0243161545245964	-0.013756231813092	-0.0317947976250218	0.023803420589094	-0.0128898616753787	-0.0342794654994684	0.0245155891726881	-0.0140186332896414	-0.0355884555996244	0.0259945290613822	-0.0130588040578006	-0.0354182173141275	0.0251249666599698	-0.0139367820517068	-0.0388219337132637	0.0333227778043972	-0.00683265381243619
205	-0.0389571310805705	0.0247089343848615	-0.00979978174349996	-0.0405936011596122	0.0261202368784898	-0.00821358093919311	-0.0402626195503636	0.0280032519730818	-0.00506480723660116	-0.0370686146214874	0.027228788679087	-0.00902413292712584	-0.0367482582051082	0.0261506027374827	-0.00786153554134957	-0.0394699454032287	0.026645866849061	-0.00839367842459495	-0.0403292029302526	0.0276003343540408	-0.0069930930165609	-0.0400903559080824	0.0273972361105922	-0.0078923759394889	-0.0451218400136902	0.0322156943602532	0.0014066696886826
206	-0.0434203624208689	0.0249954500495291	-0.00411144337979578	-0.0451202080304819	0.0258739451108632	-0.00165850808047932	-0.0447621910315262	0.0273085747366261	0.00166216802805992	-0.0416746249591308	0.0278563081034446	-0.00320225129679296	-0.0414776870223013	0.0265599639777474	-0.00213288498265173	-0.0440249937647467	0.0266206703585441	-0.00182752513236186	-0.0446779410600251	0.0268115462560301	-0.000482232121505767	-0.0442676173555761	0.0273242423003198	-0.00107610052443803	-0.0516129515590336	0.0276566998377642	0.00804158353831085
207	-0.0478375940592318	0.0230977163208699	0.00133430035453538	-0.0494563107073928	0.0233784368635758	0.00451957420681987	-0.0491980230823775	0.0242543053974031	0.00772446367863681	-0.0461200662313093	0.0262442483017705	0.00260962073348772	-0.0460500532160397	0.0250687110019292	0.00348918476472994	-0.0484458784472774	0.0243478584030213	0.00442474569283131	-0.0486314972907805	0.0237655044069509	0.00556287163636159	-0.0482052014350183	0.0247850219707044	0.00541344820009041	-0.0576145855090214	0.020538923640681	0.0126485290522073
208	-0.052005587655764	0.0192362552219705	0.00583741859030859	-0.0535775031552393	0.0188015956627138	0.00952994774501139	-0.0536299882073396	0.0192361227631893	0.0123118145629047	-0.0505216004077173	0.0226532553566899	0.00750947903796824	-0.0502292805235664	0.0216992546931305	0.00848648295735032	-0.052721775759208	0.0198740150591434	0.00932361935515851	-0.0524364149556799	0.0188304840362872	0.010337216433146	-0.0520582005353991	0.0199698698570206	0.0104564324376012	-0.0624020499077826	0.0116018785265908	0.0150815074647408
209	-0.0558592996718725	0.0139928908878153	0.00907065453182838	-0.0573405797626337	0.0126950895884788	0.0129466444647474	-0.0577761283634263	0.0127931014089263	0.0150958321779255	-0.0546819806002083	0.0175705878294316	0.0111574924775233	-0.0542518119310567	0.0166530001126078	0.0120831277929472	-0.0568195101123809	0.0138115077850348	0.0123239465972074	-0.0560280580181589	0.0125651250222372	0.0134354062232709	-0.0556932702026266	0.0136801047549815	0.0137448125103255	-0.0652159681462613	0.0015586813653426	0.0151476085584056
210	-0.0593639814673725	0.00790779631981845	0.0108955254989361	-0.0603543865889862	0.00557448547446809	0.0146357622587936	-0.0612183993884506	0.00546404044573202	0.0160368469451108	-0.0584278041779382	0.0113808180973613	0.0132062190928172	-0.0578031614169756	0.0105260479806931	0.0142719139716135	-0.0602035259501562	0.00679270338179297	0.0135785390276125	-0.0591476231426425	0.00549497554770945	0.0147564129445466	-0.0588334854138401	0.00644666429225511	0.0153402818359839	-0.0654564011801509	-0.00868138721362212	0.0132602085392444
211	-0.062166015594079	0.00126058328595646	0.011498118600391	-0.0622126733697143	-0.0020603687531959	0.0145526290238747	-0.0633926007825998	-0.00234582609920248	0.0152685196828683	-0.0615191306108111	0.00463447488087084	0.0140984265338706	-0.0606382560638813	0.00363391861025787	0.0146604145190806	-0.0627006012136539	-0.000644484184036875	0.013178633253776	-0.0612483891229227	-0.00203290978216861	0.0143585205000652	-0.0611991101218089	-0.00118690838277027	0.0151237053702276	-0.0627968974051618	-0.0181847480487975	0.00999946880330571
212	-0.0634978232110149	-0.00583083751251452	0.0109468742586187	-0.0624871200909311	-0.00966437544378154	0.0128482374528502	-0.0640216306579183	-0.010104855391455	0.0129313100459411	-0.0635771414296201	-0.00253109565669223	0.0137704968843202	-0.0623045290593501	-0.00351213268370451	0.013333584890513	-0.0637210892120209	-0.00800171293396214	0.0109622105911085	-0.0619754820650649	-0.0095630530410206	0.012450466358052	-0.0620145372755455	-0.00879587171530651	0.0131651297878082	-0.0570684407103896	-0.0254901511679873	0.00570036906969599
213	-0.0630752828045719	-0.0128159466611066	0.0092430890993512	-0.0610076412963378	-0.0166086848984535	0.00974539896241978	-0.0627379851601592	-0.017272653195898	0.00935620189826288	-0.0644367403101372	-0.00978629982372861	0.0122817867168245	-0.0627039427805631	-0.0104612977869485	0.0107177320659361	-0.0625144804424676	-0.0146604564534629	0.00773392096303362	-0.061152760932299	-0.0165435755876289	0.00909740422352438	-0.0611156987455065	-0.0159013328851007	0.009655859781436	-0.0490633026613964	-0.0291496568783145	0.000592406202409387
214	-0.0610647208568107	-0.0190978734676945	0.00634525158125595	-0.0577832846677578	-0.0222342881230394	0.00569175132069998	-0.059619753028867	-0.0232283887924434	0.00493387153006564	-0.0633527439857585	-0.0166051926339171	0.0095489815022105	-0.0616663474159101	-0.016813758410538	0.00706650304628694	-0.0598730968613531	-0.0202286815654843	0.00355863872490702	-0.0588290653760784	-0.0223488853333203	0.00460960166825825	-0.0589966040201818	-0.0218779456810535	0.00485721468785163	-0.0404854074287537	-0.0287079497094531	-0.00487272494184157
215	-0.0573367209703535	-0.0240836453764386	0.00279612331726607	-0.0530158730819205	-0.0257891259709696	0.00109535825047859	-0.0548073997073588	-0.0271397130790571	-5.84482488345613e-07	-0.0607935682296883	-0.0224713657197624	0.00580060356751754	-0.0590091333715206	-0.0221920580589831	0.00288938766882337	-0.0557682200648847	-0.0240484593020605	-0.00121866845063947	-0.0548964750671949	-0.0262648031175766	-0.00056080062248968	-0.0550866339422436	-0.0259264609420532	-0.000702762349987956	-0.0329288401526887	-0.0244955656388595	-0.0101882053284708
216	-0.0523895964723033	-0.0271573192556174	-0.00126145416978234	-0.0473886275922278	-0.026726394078483	-0.00366782912564243	-0.0488837463633667	-0.02834725684236	-0.00506271218794992	-0.0570544794833148	-0.0268058908577609	0.00120855332560702	-0.054806592981713	-0.0258269425879286	-0.00170206521721731	-0.0505869259407616	-0.0252974045041067	-0.00595028280227503	-0.0497649605915107	-0.0276312517845465	-0.00593537616108989	-0.0498435413207217	-0.027409164477354	-0.00630881120441825	-0.0280514095487441	-0.016761788376683	-0.0143564345989327
217	-0.0467544196935396	-0.0277568025062134	-0.00554253302392812	-0.041775329278083	-0.0248909400067765	-0.00807240376565906	-0.0426854260726806	-0.0266659142616747	-0.00967318200991614	-0.0519885345046411	-0.0289394346937889	-0.00359826802975696	-0.049505385036395	-0.027118039695857	-0.00632694081146437	-0.045450529496309	-0.0239014136235411	-0.0102834623854763	-0.0442609522895614	-0.0261784354972617	-0.0108481070236148	-0.0441442045225431	-0.0259587963398803	-0.0114904640145757	-0.0270500296659408	-0.00700156137256381	-0.016660893361182
218	-0.0413548464905308	-0.0258933630270913	-0.00974341872578759	-0.0371671267642319	-0.0206202318863892	-0.0116734834130529	-0.0373275368003072	-0.0224099155864634	-0.0135353638390448	-0.0465159399613591	-0.0286726230026511	-0.00846278609228297	-0.0438475708729494	-0.0257574737003391	-0.0105866891456901	-0.0413760800306233	-0.0208000810615027	-0.0139048770820625	-0.0394928936442228	-0.022208075109026	-0.0150178611845927	-0.0392038219782682	-0.0217015775117066	-0.0158015514257475	-0.0297360973878729	0.00267806947808143	-0.0169605638906504
219	-0.0370111885833482	-0.0218011525491034	-0.0135551297180344	-0.0344825016323659	-0.0145041151112149	-0.0141403320029012	-0.0337364370383273	-0.0160702904756524	-0.0162272863891878	-0.0410594598598132	-0.0261372668991967	-0.0126664224179977	-0.0389329196403422	-0.0218560808208599	-0.0140947832151575	-0.038592067297736	-0.0154108383202097	-0.0161777050697014	-0.0362673468399188	-0.0162270098090198	-0.0178591107337567	-0.0360941946155962	-0.0152254937763153	-0.0184559934653891	-0.0358430545449289	0.0103425215565474	-0.0151517942978641
220	-0.0341145534126432	-0.0159928430956779	-0.0161445215803408	-0.0342041711510789	-0.00756530091474532	-0.0152879411299786	-0.0325678524958775	-0.00851523572005527	-0.0174469799212097	-0.036727140617684	-0.0212941959939735	-0.0159736961160952	-0.0355798001882403	-0.0161424179414095	-0.0165604765494585	-0.0376102411059753	-0.00896358502392335	-0.0172225179297252	-0.0352475265560592	-0.00909962383620179	-0.0192353006830636	-0.0357070414160319	-0.00776938778411591	-0.019861935914976	-0.0442568679789183	0.0139216043488899	-0.0114420611763201
221	-0.0334743589883185	-0.00912545446781426	-0.0173703637697426	-0.0363182709430314	-0.000960984247963134	-0.0149177287005536	-0.0341320889703627	-0.00090478402123605	-0.0172758584643007	-0.0341458219428108	-0.0148837490782936	-0.0179658290791073	-0.0343010142100121	-0.00917312136754436	-0.0176529407438787	-0.0385874269241803	-0.00285655865422782	-0.0167601516645485	-0.0365696148241957	-0.0019131123799884	-0.0188705145840065	-0.0380394034831764	-0.000641874724496254	-0.0196025141818261	-0.0530768448143688	0.0125621827276839	-0.00731019353677354
222	-0.0353164175800834	-0.00236638376333158	-0.017068104127315	-0.0404734865569428	0.00410621719514062	-0.0129837473064803	-0.0381200225076808	0.00547413524442057	-0.015425301565148	-0.0335310250207056	-0.00760091762766729	-0.0184776677511987	-0.0355094724234683	-0.00216528469884671	-0.0171660118299922	-0.0413299388797167	0.00250036165291152	-0.0154038205383919	-0.0401265749984203	0.00414243702373585	-0.0170334316996117	-0.0422765375838138	0.00534148463105797	-0.0171956662267465	-0.0604896003882875	0.00725741140903945	-0.00373550464964709
223	-0.0392036891660217	0.00319711075351611	-0.0153472646033975	-0.0458991680935387	0.00667509322805637	-0.00993689134771362	-0.0438561616701361	0.00948079872491431	-0.0123662220513343	-0.0353550500140239	-0.000536719652617962	-0.0175645655535278	-0.0388060194058825	0.00367570705736002	-0.0151813226330521	-0.045297325875949	0.00662996069134592	-0.0132777961170601	-0.045308338801804	0.00791568347542173	-0.0137808803705158	-0.0481079224156624	0.00903040387085699	-0.0137337922218018	-0.064498164548775	-0.00141012195215509	-0.0024207639402521
224	-0.0449614261167613	0.00625300097547478	-0.0125591146822537	-0.0515849755799402	0.00613094781329715	-0.00661298663916043	-0.0504508092781114	0.0102430862759805	-0.00863189648933039	-0.0396089346937659	0.00502385204157501	-0.0152573725524761	-0.0438061793553312	0.00728772338172652	-0.0122875995917743	-0.0503313405430986	0.00804163774158039	-0.0106677964363901	-0.0513629122592803	0.00870391758084835	-0.00996981838732128	-0.0543643365288452	0.00959425825002362	-0.0094064973614434	-0.0639628888260147	-0.0108872792788116	-0.00365381697072682
225	-0.0511480951808194	0.00633671762943599	-0.00923478095666806	-0.0565107340265431	0.00273906825375965	-0.0040986503641363	-0.0568400914856279	0.0076675673254889	-0.00526379649448812	-0.0453221711251127	0.00816539362877456	-0.0120775971236537	-0.0497904019333765	0.00804318916634759	-0.00891057559060759	-0.0552961808857948	0.00677683400682799	-0.00843496222749781	-0.057142499887988	0.00650666013184918	-0.00660395587508559	-0.0603930671061417	0.00661768245392178	-0.00586727608968536	-0.0593430394546959	-0.0183778052691865	-0.00693296622316781
226	-0.0568540757298236	0.00334392679118687	-0.00647645990715651	-0.0595745092771038	-0.00275714831802471	-0.00319049077536992	-0.0616123765357782	0.00207155986733474	-0.0036000298030067	-0.0515483560674505	0.00837623664021613	-0.00843338598131817	-0.0555427700792138	0.00548721761678312	-0.00615254215595047	-0.0602866924131634	0.00335974760276603	-0.00691030261138239	-0.0616533374179686	0.00153920553625001	-0.00471346949812437	-0.0648604927089538	0.000861651690515654	-0.00415300785958291	-0.0521775729784728	-0.0212851102855094	-0.0118612262051514
227	-0.0606795648904004	-0.00212501463499596	-0.00517070489007653	-0.0600612589116475	-0.0088305753017023	-0.00432796198844573	-0.0637446034572271	-0.00501107949790724	-0.0040563738328875	-0.0574371365161783	0.00541997613332278	-0.00566039835695021	-0.0597657856247741	0.000366819627715787	-0.00501624030175801	-0.063438729246146	-0.00192642142021724	-0.00701750006771349	-0.0638267972675035	-0.00508037462784297	-0.0051863574816138	-0.0667433403535633	-0.00634743845473267	-0.00504907314198916	-0.0451990011093389	-0.0184737441907891	-0.0171369149919688
228	-0.0616955058255777	-0.00884708127112445	-0.00575743304732354	-0.0579773290191261	-0.0136947502617758	-0.00714335120412156	-0.0627931942901438	-0.011856231986771	-0.00663441654924715	-0.061128259302604	-0.000541057302144803	-0.00479032044744493	-0.0613047506518063	-0.00602162632780394	-0.00633924452668669	-0.063689039990523	-0.00795047098068406	-0.00914531741183598	-0.0633280962605132	-0.0113696851242193	-0.00788865954365998	-0.0654550347969442	-0.012860782221969	-0.00854536876242371	-0.0405482988363341	-0.0116005646095767	-0.0213480101179044
229	-0.0596136568357519	-0.014888876707559	-0.00833836954088747	-0.0541066107068678	-0.0157242082779721	-0.0110348733684372	-0.0588702983706896	-0.0163601938879519	-0.0107998757716043	-0.0627549880466243	-0.00737900065384291	-0.00549360382516815	-0.0599958708028703	-0.0116366913921401	-0.00983929385033692	-0.0612604510139246	-0.0125788915479655	-0.0127133624400502	-0.0601764597504791	-0.0154896746355102	-0.0120526019206251	-0.0615521027335556	-0.016823683217457	-0.0134254978866081	-0.0407746546548473	-0.00343789053832469	-0.0233776420888489
230	-0.0550682203461133	-0.018128674880074	-0.0122602564109101	-0.0500272501489371	-0.0141982632521687	-0.0148200823828409	-0.0534501066057321	-0.0168076798852133	-0.0154447739227463	-0.0608601324780206	-0.0133034937756897	-0.00839528524662491	-0.056372843222746	-0.0146570633711381	-0.0142131762737065	-0.0573843789844003	-0.0138571953123216	-0.0165045863291113	-0.0557281790312622	-0.0159639919807331	-0.0167208620849262	-0.0565593709092289	-0.0166128380803105	-0.0186720912544343	-0.0465994438507178	0.00289068106872584	-0.0231674409028571
231	-0.0496867288087303	-0.0175815957565814	-0.0165167231414475	-0.0479434460994103	-0.0100702688881948	-0.0172826488263407	-0.0487514288382022	-0.0131020799254862	-0.0192240646461804	-0.0564363979398865	-0.0164638992763991	-0.0126823093694016	-0.0514378821351832	-0.0137972607323999	-0.0180936418966608	-0.0528867806273675	-0.0116870927576457	-0.0202105149692639	-0.051864586066381	-0.0128800335753493	-0.0205573609187443	-0.0525528687880572	-0.012172119383589	-0.022689408300215	-0.0543053572183852	0.00479343904653019	-0.0193158219091724
232	-0.0457331934784912	-0.0131790979240821	-0.0193187403707856	-0.048863379038745	-0.00496391457700749	-0.0176398681173264	-0.0473743314271568	-0.0066351414442557	-0.0208023087489792	-0.0515207047284979	-0.0156081286507742	-0.0168544496736675	-0.048197056784556	-0.00915751379115571	-0.0203679993116556	-0.0506505069065098	-0.00645334066782465	-0.0217152085658546	-0.0503974340093357	-0.00740539734432092	-0.0219993756430736	-0.0523673180660702	-0.00529278368539095	-0.0234958400535774	-0.0596803606750197	0.00155942533142341	-0.0182826995310273
233	-0.0462078369294801	-0.00670920807806656	-0.0196565962567806	-0.0523452924589082	-0.00252604730529579	-0.0164153306435918	-0.0504081807632032	-0.000975201102841219	-0.019407905747948	-0.0489035497231533	-0.0104589898907249	-0.0191756327273937	-0.0491293164766775	-0.00341715713420324	-0.0199289474344883	-0.0525299507693276	-0.00128529126992721	-0.0209368052815876	-0.0528771079242999	-0.00252744670910418	-0.0206817019219463	-0.0564400125793718	-0.000456219647413914	-0.0210162615694912	-0.0607727595837876	-0.00691604890772777	-0.0208120327979712
234	-0.0507139484543132	-0.00246530438652669	-0.0172280856115424	-0.0560348644510917	-0.00456157080031263	-0.0148837795902931	-0.0558676514544195	-0.000528195303899381	-0.0164083050218922	-0.0495943585109532	-0.00585552520273337	-0.0190894296139013	-0.0537702176846927	-0.00108011811825601	-0.0174605929164529	-0.0576055739537482	-0.00051353414823039	-0.0185352188621444	-0.0574710204400436	-0.00175016224404432	-0.0180837838382936	-0.0619939716665345	-0.00135430007200151	-0.0177278415695975	-0.057338037644899	-0.013155679854325	-0.021944085444927
235	-0.0554399545490111	-0.00170891185395127	-0.0127636499056562	-0.0564783539623199	-0.00690049674491563	-0.0139342487351281	-0.0587212702281593	-0.00373371635352846	-0.012907012179361	-0.0507514741694037	-0.00252997876782342	-0.0161123713554104	-0.0573260967858025	-0.00171379472713948	-0.0135067450648323	-0.0604878773896194	-0.0025814648478228	-0.015448251737912	-0.0600821318517908	-0.0034040038120361	-0.0145736793805233	-0.0654577949686549	-0.00525382342129518	-0.0138441538141139	-0.0552813770086668	-0.00934277070199258	-0.0238147858968966
236	0.0112361177362098	0.00708280493976584	-0.0153145808274848	0.0146321663806142	0.00562268013080266	-0.0164007898274294	0.0154898564339807	0.00596261600210657	-0.0160625179049461	0.012476927416486	0.00688206041819477	-0.0156086210489408	0.0142079706360349	0.00559946356174047	-0.0152361205977208	0.0148909940434643	0.0059516244687222	-0.0161479623729085	0.0121324571440298	0.00636771755506466	-0.0165749482072893	0.0116289442009223	0.00577097053863528	-0.017705141642015	0.014925904160392	0.00326179054587599	-0.0131438034613906
237	0.00765161646048483	0.00978618004894399	-0.0156085999953568	0.0108675793256508	0.00787025833748375	-0.0163125356051619	0.0123695977611533	0.00825267481740506	-0.0161712964731339	0.00940575400822724	0.00918580648765535	-0.0150344532447116	0.0109022708145483	0.00790144915815141	-0.0150543166860713	0.0109411279931053	0.00843519235937589	-0.0159792362268928	0.00888904540983368	0.00940464595443631	-0.0170504383307939	0.00819361578772879	0.00832123441431592	-0.0178877406462723	0.0112627368456378	0.00487547785733426	-0.0135311922440645
238	0.00343351255690651	0.0100966728934197	-0.0165219490828329	0.00672229172220129	0.00829693246871898	-0.0169503286601822	0.00868412978821466	0.00896737229938475	-0.01690041601178	0.00566199860331204	0.00961600917582373	-0.0161927056553028	0.0070121754328357	0.00836462694023258	-0.0157008830433556	0.00659633199122779	0.00916975657387335	-0.0171736844393972	0.00493767266349733	0.0107662561950521	-0.0183580784669463	0.00412467824712846	0.00901638692952343	-0.0191835524562825	0.00727845019420458	0.00513625516713507	-0.0141050242365508
239	-0.000653013353109051	0.00973559509447126	-0.0171498577219087	0.00279425556952091	0.00750826046827997	-0.0177048509827555	0.00507765044064512	0.00829673597553828	-0.0179089020376873	0.00214911831421499	0.00867857183227646	-0.0177394491128108	0.00352517954965596	0.00722665167200133	-0.0167292308446941	0.00267230543199232	0.00886923159894535	-0.0180210885392914	0.000947083915721018	0.0104417732727085	-0.0196917600631864	0.000311506536698487	0.00787494870701031	-0.0200495888869158	0.00354880249930009	0.00421410592099227	-0.0144617528407969
240	-0.00441851812310094	0.00884387321606373	-0.0175139096685362	-0.000942902945979103	0.0059480789193226	-0.0181367831071953	0.00162153902042762	0.00695055966623127	-0.0185250128365065	-0.00116865672995094	0.00704426392608497	-0.0187710059044037	0.00011184379678232	0.00543610572825174	-0.0177903185441166	-0.000997350735235685	0.00781619116848039	-0.0186830628130218	-0.00290687360266655	0.00896632777906337	-0.0205225800849012	-0.00348209822925762	0.00629449299861618	-0.0213759336404273	-1.70743230302306e-05	0.00253769884189472	-0.0147784939551481
241	-0.00784590535685638	0.00719089281171801	-0.0176992314189438	-0.00415528554986436	0.00330566735649984	-0.01856449050051	-0.00139135648213325	0.00461225462923774	-0.0190654440679336	-0.00385029346843378	0.00439514385499393	-0.0194869755354603	-0.00301665849564433	0.00332241465318607	-0.0187547121202806	-0.00428050704158191	0.00607075018810665	-0.0189093365720989	-0.00605738706139824	0.00611456633250705	-0.0212364503970509	-0.00678952627723197	0.00392323405072046	-0.0222289756323872	-0.00293788045244507	-0.000194868819045613	-0.0149939872298451
242	-0.010294378721482	0.00420327897012167	-0.0186246671105118	-0.00600519356407388	-0.000389023777756322	-0.0193584697105098	-0.00303156530534904	0.00125627521770962	-0.0201884552671321	-0.00532928103857003	0.00100473813134332	-0.0204674696364312	-0.00479321979019926	-0.000145404673834267	-0.0196730965761422	-0.0060520999490196	0.00208081256271032	-0.0198220211889607	-0.00757274183388135	0.00203809868486858	-0.0220754111910324	-0.00871307393635386	0.000496825313621071	-0.0231712497276677	-0.00432052899166776	-0.0038876174658688	-0.0156440152090471
243	-0.00948591006428933	-0.000208325031335407	-0.0198915715831917	-0.00532684482584741	-0.0041885747412416	-0.020607649878009	-0.0026107156151815	-0.00243674286915073	-0.0212738570568275	-0.00422754000039247	-0.00254257964616706	-0.0215669056022172	-0.00405405573627908	-0.00374160424528916	-0.0209540881946838	-0.0053210502383726	-0.00250654425232199	-0.020926119449514	-0.00719665056103598	-0.00226408189723902	-0.0231590599118527	-0.00817201668839258	-0.00348259130049707	-0.0237632233702958	-0.00377516640055203	-0.00769905341186665	-0.0164740323669206
244	-0.00650100676646118	-0.00353099090017053	-0.0211610947979501	-0.0024378024366302	-0.00676118189936317	-0.0218792367458429	-5.77345129791334e-05	-0.00508569731317686	-0.0223910725666314	-0.00146522846940289	-0.00494961919837587	-0.023013297763697	-0.00110506516267801	-0.00625773027944259	-0.0220701545076172	-0.00229437449395621	-0.00569236148984891	-0.0224320664622858	-0.00450376985831082	-0.00555264940608002	-0.0243295550008443	-0.00533475493504367	-0.0065629373383607	-0.0243864728058215	-0.00109575189360743	-0.0101246518782139	-0.0179572678840452
245	-0.00263551796208779	-0.00495369066018131	-0.0223443881044556	0.00146105339322829	-0.00750360959074558	-0.0226992415352238	0.00352442707287043	-0.00608069067716914	-0.0229282711853926	0.00234242204984334	-0.00575967513077544	-0.0235857536770744	0.00285981407021352	-0.00688018601273777	-0.0226222499068099	0.00158667884737808	-0.00704798563238114	-0.0232311831052687	-0.000771781724424988	-0.00700735963743011	-0.0252239099573015	-0.00123200150064526	-0.00761622494400637	-0.0247979187972533	0.0025900372855458	-0.0110311202638529	-0.0191672012219098
246	0.001038657790559	-0.00493866811591202	-0.0226162873135724	0.00535297346174471	-0.00645144175645155	-0.0228480458571896	0.00720127773013505	-0.00536206758971221	-0.0228219363875463	0.00612605218642916	-0.0048968103822517	-0.0232196718808014	0.00653481069532702	-0.00599660228221416	-0.0222078199963472	0.00483814510073347	-0.00642368307250196	-0.0234891953179046	0.0033695677933996	-0.00647220115875012	-0.0252871474566063	0.00292516866854733	-0.00687227403067348	-0.0246487700180562	0.00641420124226391	-0.0100035341322691	-0.0194815425250239
247	0.00503271307657579	-0.00382476500894136	-0.0222706973485095	0.00875925009419301	-0.00460250710328023	-0.022385587569029	0.0106014229373906	-0.00367785504355404	-0.0220593028114589	0.00932820229606841	-0.0029171972611469	-0.0220221040512593	0.0100063379582912	-0.00399612508842838	-0.0214238519662959	0.00863285643717131	-0.00517916456186339	-0.0231623313919825	0.00727853141441626	-0.00468719723334635	-0.024252850359656	0.00642983187196859	-0.00488748580745256	-0.0233285606042687	0.00964674417497637	-0.00767642236428549	-0.018860991868663
248	0.00861227746185765	-0.00127937222470317	-0.0208358468667932	0.0120549735721234	-0.00227261943001154	-0.0211281014323265	0.0135510496314044	-0.00143629951619643	-0.0205908286794388	0.0118952757832541	-0.000604995707514923	-0.020137520691681	0.0128934323658303	-0.00149655051248083	-0.019968669032827	0.0122669349906128	-0.00285783804811497	-0.0214226843454484	0.0105112348503756	-0.00208746406267154	-0.0222164074224331	0.00942717648152458	-0.00228773577080406	-0.0215204728295589	0.0124656553953233	-0.00491439997002074	-0.0175507431067654
249	0.011129125618577	0.00194789989581622	-0.0185438971274556	0.014625977190356	0.000735676198219816	-0.0192155192452753	0.0156087752986895	0.00142491797794694	-0.0187085696538795	0.013333409434601	0.00235441335388954	-0.0179992807625103	0.0147949076771296	0.00129259206827557	-0.0179820343655042	0.0148958040767592	0.000479168114092041	-0.0189204816819439	0.0127267791643151	0.00123523903385927	-0.0197539121853665	0.0116910426951845	0.000740931236711894	-0.0193710586926342	0.0144551298469201	-0.00168531649781085	-0.0158449292142773
250	0.0116486698807271	0.00585378583031311	-0.0159858127139684	0.015126715568604	0.00450477541940109	-0.0169922674177806	0.0159188165154298	0.00478294286831194	-0.0167417961604105	0.0131026839204306	0.00565835541598032	-0.0161102721598423	0.0148304418591461	0.0046215926701658	-0.0158887417264822	0.0154441071332295	0.00462552379666135	-0.0165450615614794	0.0127155726072471	0.00510341973440643	-0.017328354971156	0.0122484969501033	0.00455014390492337	-0.0177595858064747	0.0150831235277181	0.00189687489707302	-0.0139925150799997
251	0.032442580387579	-0.00304839712962012	-0.032610823179353	0.0329625565906367	-0.00631606310723232	-0.0328283872144794	0.0319753839800784	-0.00772197989316151	-0.0322007389350152	0.033228844906364	-0.0071249696149757	-0.0341123848567668	0.031169490682429	-0.0070690575322001	-0.0311779810290074	0.033283946339417	-0.00524897055158403	-0.0324284965279925	0.0310589568305564	-0.0071029104222039	-0.0339634099786939	0.0330383096730245	-0.00835531376071445	-0.0334987541007925	0.0313267071092834	-0.00817796670789806	-0.0305104480674078
252	0.0363994806317172	0.00272217525697064	-0.0361667260725805	0.0367404905340651	-0.000895129865303941	-0.0369773535354056	0.0363074917550544	-0.00294606094095855	-0.0366899362681376	0.0379690226928363	-0.00150816629010572	-0.0378030582828205	0.035655866219149	-0.00293899784776493	-0.0360992764750631	0.0368425783933785	0.000355072657298055	-0.0356529605638751	0.0354859069400382	-0.00160717048143434	-0.0375411827061181	0.0378406677769145	-0.00293284268933564	-0.0368246046490024	0.0351043301505461	-0.00238452993038449	-0.0350748583805304
253	0.040280792756892	0.00973901711922656	-0.0373596789952038	0.0406724631354044	0.00600897108713745	-0.0385051326227994	0.040221750906869	0.00378397161379406	-0.0382934027582187	0.0422111354532734	0.00565427366622101	-0.0393784244573727	0.0400438733151143	0.00341162843843168	-0.038932410449093	0.0404794020419755	0.00702347923149599	-0.0364787021933063	0.0395317738505134	0.0054192685232078	-0.0386354124942762	0.0417341072351905	0.00437494036855616	-0.0376247431053532	0.0387924514010639	0.00516267153846476	-0.0366064013335209
254	0.0438615671851855	0.0170343330527853	-0.0372051124073407	0.0441828208973137	0.0132986767686951	-0.0387747536406459	0.0435163008041666	0.0107223189251521	-0.0381120405018727	0.0454662079915458	0.0137274603512488	-0.0391504367248173	0.0437980551021701	0.0106838849198298	-0.0399398801074382	0.043802407270288	0.0138848762130561	-0.0357202614135859	0.0428136797517381	0.0129010059225581	-0.0380338612179795	0.0444957689241776	0.0122105161004742	-0.0366541657669121	0.0420657136421234	0.0130143072135634	-0.0368700591965875
255	0.0470161555828726	0.0242513033632139	-0.0352497661579044	0.0473051653997955	0.0205962537619572	-0.0374599752139101	0.0465324654391662	0.0175798947207209	-0.0364778208206459	0.0481059405766885	0.0218250013510708	-0.037347152509329	0.0464959873840794	0.0184256407198771	-0.0392560679223613	0.0466389918785405	0.0204958619242435	-0.0332090698935405	0.0455730648855338	0.0202333839779944	-0.0356545379729868	0.0468991155442005	0.0198358014124431	-0.0342559431960551	0.0456133542190536	0.0206390369220196	-0.0353773282847252
256	0.0491485264094654	0.0309226910141645	-0.0310910481072847	0.0498985442538456	0.027384255977169	-0.0340926192106373	0.0489742115541058	0.0241661022108792	-0.0331889481651443	0.0497093500225307	0.0292655371243788	-0.03317601717417	0.0482556979804152	0.0257878662428455	-0.0361353515050042	0.0486978190339521	0.0266100679492586	-0.0291558082870737	0.0475582202715935	0.027013517022413	-0.0315218257421616	0.0485957521302603	0.0269899073664559	-0.0301639916900859	0.0488891449218927	0.0275973915720481	-0.0316688920806028
257	0.04986168242486	0.0364076602148557	-0.0251282659239122	0.0513549095159089	0.0332168998840971	-0.0287821100902111	0.0504880570047292	0.0300627810450472	-0.0285340801622753	0.0500577200586451	0.035552801476606	-0.0271963940677498	0.0488849039926245	0.0322530960002087	-0.0310131748438137	0.0495043637435277	0.0320005161525576	-0.0238256013794945	0.0483975680672606	0.032974513677094	-0.0259743588453355	0.0494790553444547	0.0329867070807962	-0.0245754200819257	0.0512980989230062	0.0333015319452225	-0.0258610425232736
258	0.0488567672394186	0.039971260670174	-0.0179777446119852	0.0514396632969723	0.0373219812419482	-0.021992845069782	0.0504226247157175	0.0344504966469837	-0.0224926466741622	0.0492336128138993	0.0400620025456854	-0.0198818841739726	0.048345960101225	0.03748493641056	-0.0247471389081538	0.0483132425711526	0.0356746539389765	-0.0174418996159112	0.0475101123299135	0.0374886702713423	-0.0193133323560824	0.0489232722322141	0.0371356557864115	-0.0175169636125482	0.0522084369956373	0.0366091939177121	-0.0182244730185605
259	0.0459001251775482	0.0406809364816042	-0.010587834112232	0.0496925125143044	0.0386156421060993	-0.0144948253920648	0.0481467886491037	0.0367150318857752	-0.0160146648538409	0.047000497534006	0.0425326504454144	-0.0119925257664605	0.0463574211011545	0.0402792986272162	-0.0175407357440728	0.0454913671534846	0.036350165642977	-0.0105020956840316	0.0447193675310824	0.0391625611603711	-0.0119903092504019	0.0469268134828416	0.0384371068965428	-0.00976337415149666	0.0513001911421778	0.0371872915287247	-0.00990734439930607
260	0.0419342308659122	0.0377985830345388	-0.00424484876740884	0.0462646013297783	0.0365568336381962	-0.00769934326336693	0.0442254722492962	0.0358170909896577	-0.00947817007365469	0.0427886479734955	0.0413126411836491	-0.0046308155679317	0.043146038080355	0.0394911478760655	-0.0102277750464364	0.0415434296250914	0.0342076839403973	-0.00442094022229509	0.04060343310554	0.0372932490236787	-0.00527900228673448	0.0432963971777207	0.0363858175828798	-0.00293245035153135	0.0488632522249583	0.0353308067181074	-0.00205911641436635
261	0.0372890707100938	0.0332492047356493	0.000653212290991225	0.0419648658879469	0.0325523124181881	-0.00241064376525835	0.0395147740710327	0.0326915319545329	-0.00413923125694598	0.0378793075976534	0.0374751711043511	0.000215576854904287	0.0388761887796554	0.0359281578454962	-0.00438880609246161	0.0376218929975267	0.0300664894490599	0.000619861412531804	0.0358292189045366	0.0334123794671149	6.06904357275437e-05	0.0387248654982205	0.031497522597384	0.00182583820170971	0.0451147115322268	0.0314397638695033	0.00450207921496463
262	0.0329328253534543	0.0274080380178774	0.00403410616359648	0.037292020378979	0.0274710325262013	0.0014969935641423	0.0349832850159138	0.0278051715584004	-0.000119428258068356	0.0323704899682196	0.0318929880340416	0.00362126820774617	0.0338733161482609	0.0310306270376266	-0.00017388436831627	0.0336153732427955	0.0246614378005385	0.00412145800683476	0.031500100598045	0.0276581816690224	0.00371293861407797	0.033936417628493	0.0256607596089952	0.00517842981069558	0.0402679297509275	0.0261688827709982	0.00908538702346229
263	0.0294532461510776	0.0206437608630527	0.00547929617938282	0.0326814780200069	0.0215128363406466	0.00390038756448837	0.031190705339408	0.0217300529398758	0.00215206580582732	0.0276877839438812	0.0250136810787108	0.00523617853324946	0.0292843186027303	0.0249124403609739	0.00279575465028641	0.0298336199335602	0.0182667550399169	0.00556714993858414	0.0281765774623348	0.0204618276590715	0.0053770571061937	0.0296391910541417	0.0187160935995535	0.00634376415919682	0.0347801756879713	0.0199872203805672	0.0109898605539537
264	0.0264160675650139	0.0132220649589593	0.00588404878339626	0.0288846034193398	0.0147874114968154	0.00428726281121394	0.0285407386992114	0.0149768613656352	0.00269835764309454	0.0249636669069137	0.0168553899533816	0.00486761924979778	0.026237692337809	0.0175241156667263	0.00366869397463083	0.0276643258647559	0.011106810460491	0.0051550236682368	0.0258134216756408	0.0127563853478638	0.00503041619122503	0.0255183379813319	0.0118335694695474	0.00556067412206411	0.0296250858286346	0.0133911762884613	0.00995344011287454
265	0.0241537542105845	0.00592569799820497	0.0040624529478802	0.0266701149674719	0.00761898436503791	0.00250555792552973	0.0270104005531148	0.00805026404233258	0.00102123918649808	0.0238716492470508	0.00859978859017544	0.00271034395009268	0.0252641805396036	0.00977200537529818	0.00236723262893265	0.0271547700545249	0.0041556278901397	0.00262521514633528	0.0239399862355837	0.00546306516100827	0.00243792346625137	0.0232923495695935	0.00460080535780532	0.00255225894788336	0.0265604186333853	0.00630730410933863	0.00674286915134478
266	0.0233853299145313	0.000255983333714766	-0.00124905403709085	0.0254601356294155	0.00118685113335727	-0.00185625142019676	0.0258516534155968	0.00187784848925092	-0.00302924695351457	0.0230043755029995	0.00172128062931339	-0.00239216628311949	0.0242631445609243	0.00243680247120151	-0.000651610777801815	0.0263329547737251	-0.00134920104799799	-0.0023709552307297	0.0230922847453628	-0.000536346348194544	-0.00286953129238176	0.0222947484606771	-0.00158066299458236	-0.00285844837549471	0.0252607969827534	-0.000455848002677205	0.00171169860309253
267	0.0239328212423613	-0.00194505938124613	-0.00868450732753678	0.0253885240349123	-0.00263054610764212	-0.00853455647449038	0.0249952422424485	-0.00290605839452467	-0.00871078363920866	0.0223827766499325	-0.00342118121483287	-0.00936322364473496	0.023608443444864	-0.00272198733178074	-0.00662535318543736	0.0258810880188297	-0.0046074760094658	-0.00911289454189342	0.0230571655173739	-0.00385608640249973	-0.0100376604152016	0.0230503130005482	-0.00523082960048661	-0.00999428460343427	0.0251609244585702	-0.0058415332863811	-0.00466959217265884
268	0.0267342990339948	-0.000156638456930344	-0.0157264765785499	0.0280245604574242	-0.00274489799448849	-0.0157548951596046	0.0271924896618054	-0.00396112166688762	-0.0153669280723313	0.0241078674661764	-0.00486485978031968	-0.0170535793113322	0.0250340053306837	-0.00446085996867571	-0.0142065618308586	0.0289738263540634	-0.00403508023031027	-0.0157344421322081	0.025601283261447	-0.00352917465670368	-0.0172909083156246	0.0269202579926575	-0.00423347759206536	-0.0168610391153277	0.0281691162611505	-0.00647152442418157	-0.0118181621083352
269	0.0297186082340454	-0.000185377135862346	-0.0231300709016888	0.0308992076624232	-0.00321408830456426	-0.02317197513104	0.0301828370447601	-0.00432545326774711	-0.022669135007775	0.0283181812762627	-0.00421413312074113	-0.0243968645130546	0.0286289919676625	-0.00474631089519902	-0.0216203021654165	0.0320735477002838	-0.00357525079356115	-0.0226412564680092	0.028506083415542	-0.00362478349760097	-0.0247980519886902	0.0302389225647775	-0.00446099784480567	-0.0243506366411977	0.0306499075847674	-0.00599400393115329	-0.0197682894191551
270	0.0308420177080686	-0.00261954350108029	-0.0306182375201996	0.0317759744609173	-0.00574252895967308	-0.0306155955861861	0.0311471013725057	-0.00716900528912852	-0.0301679386157919	0.0313819607484388	-0.00661553453870069	-0.0319748631968196	0.0303014820710437	-0.00672825094072162	-0.0293069406598331	0.0326106028370314	-0.00491019858816751	-0.0301008363417194	0.0297326770099238	-0.00656413416859977	-0.0321457483806396	0.0313944983361029	-0.00758664223246231	-0.0318316908933947	0.0305618551975871	-0.00806184510696473	-0.0279387821200442
271	0.0303980398922425	-0.0110593459234366	-0.0372058455380871	0.0301518698897055	-0.0131691285940884	-0.0372795466604261	0.0293993578275866	-0.0144652911983734	-0.0358466415423391	0.0305125678803515	-0.0132846864361973	-0.0378097019187745	0.028623895935097	-0.0135339923692343	-0.035049062899403	0.0308437602936419	-0.012340133398848	-0.0378207025542069	0.0299011465372288	-0.0137895850129567	-0.0395994051228417	0.0311263627657226	-0.0152409367316014	-0.038235722265565	0.0289318464210207	-0.0158564137542451	-0.0351795733632033
272	0.0335205619531296	-0.00683062178222429	-0.0395729402274022	0.0338913480977853	-0.00883876335948574	-0.0401859118890515	0.0329949829531024	-0.0111086867055893	-0.0387149639605578	0.0346294925727281	-0.00996506318405717	-0.0398188531085971	0.0324658314666652	-0.0101975630112511	-0.0379660384953042	0.0339896780945934	-0.00812572595748629	-0.0397730138949234	0.0333273502222157	-0.00976007403415439	-0.0415376751535406	0.0351436333690432	-0.0110286610917322	-0.0399755072676276	0.0323893879894046	-0.0108394578934732	-0.0384085988026411
273	0.036381086636116	-0.00199534906733552	-0.0409925095235934	0.0373074533984615	-0.00365769317260026	-0.042038023763482	0.0362226424795552	-0.00677016368553866	-0.040743663274701	0.0378461031365008	-0.00574947497092807	-0.041279140524268	0.0361653941431857	-0.00602476285849567	-0.0403521108663281	0.0368593444256558	-0.00329878585001336	-0.0406807931446464	0.0364549540563116	-0.00512643309595719	-0.0427343462009042	0.0387855868569432	-0.00633722102528801	-0.041355393871652	0.0354661663328034	-0.00486357644972275	-0.0402750514643101
274	0.0394001327056269	0.00281369865894889	-0.0419315843585432	0.0404766178896447	0.00193640580231069	-0.0431431391848898	0.039122194365689	-0.0019214928873257	-0.0421591120381821	0.0411165887409994	-0.00135142958781078	-0.0427191425135993	0.0395486713279048	-0.00135037343920876	-0.0422969361845455	0.03951861435733	0.00176952603132297	-0.0409949130344101	0.0393092361687826	-0.000189660702839364	-0.04338034768325	0.0418478868575122	-0.000842269479729706	-0.0419947470992527	0.0381777426065768	0.00153224763466893	-0.0412130233011336
275	0.0421396358655084	0.00815633641973722	-0.0423576157681519	0.0433199596024059	0.00768654654259969	-0.043640166775734	0.0416399106556209	0.00329121441781303	-0.0429981314946047	0.0434340263441179	0.00379680486182084	-0.0431719866784071	0.0424878450346559	0.00386910821584804	-0.0435354265154064	0.0421085474738649	0.00690388749214597	-0.0410007570635983	0.0418189469651484	0.0049801515403921	-0.0434982861340354	0.0442388785372297	0.00499617710307571	-0.0418046156191871	0.0406153004017198	0.00806312954221829	-0.0416771227176296
276	0.0445079366736511	0.0136757111325487	-0.0422425895297261	0.045896409151883	0.013491238589742	-0.0434080581779639	0.04388559563809	0.00866265718660306	-0.0432501249768628	0.045371320530676	0.00930886065302105	-0.0433260009680366	0.0448060046640144	0.00946166111971915	-0.0441631754845378	0.0444329973440703	0.0121062248883577	-0.0405019290178898	0.0440415084376524	0.0102713709464185	-0.043027191307631	0.0462222930069542	0.0109503041536819	-0.041021228169502	0.0431653849883852	0.0145746983471174	-0.0413457135034847
277	0.046693869345724	0.0192077020404493	-0.0414018597316193	0.0482713719737949	0.0192134055871235	-0.042194752141642	0.0460354642333171	0.0140469090309962	-0.0427797165728298	0.0472119746834618	0.0148416142473879	-0.0429020343628216	0.0468512960299869	0.0152276062820056	-0.0439298756666346	0.0467022161750978	0.0171752807626973	-0.0390983506574197	0.0460105631813351	0.0155310817326156	-0.0418819504344821	0.047695746232846	0.0166597356526319	-0.0391769466110285	0.0458620217708998	0.0208800702960543	-0.0399013960853902
278	0.0487663493922123	0.0245908561240982	-0.0396885171775165	0.0502840334204342	0.0247141073525623	-0.039962402381558	0.0479841453002295	0.0193402016437739	-0.0413819141420379	0.0489799665262254	0.0202534424135963	-0.041920890986623	0.0485946950175942	0.020931378490304	-0.0425818801076857	0.0486542283242299	0.0221263704027007	-0.0368848026361467	0.0477714331695378	0.0206404903964902	-0.0400006752960824	0.0492278775400539	0.0224252867599475	-0.0370769842882138	0.0485780075470435	0.0267523417243426	-0.0372178841372605
279	0.0504364873732128	0.0296813188524656	-0.0369568356365883	0.0517871915308345	0.0298404490180667	-0.0366838110167387	0.0496402407840838	0.0243621104628511	-0.0390440471784734	0.0503041854695535	0.0254388333033354	-0.0397908689524115	0.0498584737753631	0.0263777761799661	-0.0401642498173606	0.0502442279326272	0.0268971945245482	-0.0340711651846311	0.0492024152731169	0.025521365939183	-0.0373333588353092	0.0503176106576572	0.0278039784300628	-0.0339811491355427	0.0510316248241452	0.032059404916373	-0.0333476683559581
280	0.0516143150920402	0.0342488578301616	-0.0332149386740404	0.0527599094541402	0.0345138848423856	-0.032651274267357	0.0510534624183056	0.0289579726775408	-0.0358521172449507	0.0513340265176059	0.0303109051955033	-0.0368582117637985	0.0505870931403118	0.0313656942800502	-0.0366612959054461	0.0512083153468086	0.031340018030871	-0.0305177216403287	0.0502477545808251	0.030048336636754	-0.0339871965435696	0.0512316028141695	0.0328602290026122	-0.0304047329585825	0.0529650365127579	0.0365716901755971	-0.0283779443864933
281	0.0522760647461504	0.0382437281568511	-0.0287939602188931	0.053146116112077	0.0385270453598986	-0.0279107551533113	0.0521595397404533	0.0330781856964839	-0.0319676924757665	0.051999857335705	0.0347366123390321	-0.0331994475367233	0.0509236331475763	0.0359234066888146	-0.0325908862735766	0.051540198898367	0.035314857634673	-0.026395619906306	0.0509532024046997	0.0342021536772189	-0.0301273229097109	0.051569753127027	0.037035030967316	-0.0258531511081323	0.0541150236118134	0.0396970740627614	-0.022276522568217
282	0.0521046289568912	0.0415553596680117	-0.0238321934221942	0.0528295985766679	0.0414925463684922	-0.0224891479225178	0.0526974675429236	0.0366137634589566	-0.0274722791103157	0.0522747298399804	0.0386967675804754	-0.0289558853498457	0.0506576826728014	0.0398687132265588	-0.0279693160655106	0.0509782537864968	0.0384452335168724	-0.0216543809397313	0.0510582954550203	0.0378532065329392	-0.025773427257498	0.051338809867209	0.0401094311625013	-0.0205846876877077	0.054295215372593	0.0412687987881595	-0.0155313710029449
283	0.0513224133934241	0.0439130632668671	-0.0184697304766982	0.0517511228878678	0.0430284847401119	-0.0167539929840621	0.0523281163664089	0.0392521320599057	-0.0224426116571073	0.0519886390435691	0.0419787783699922	-0.0241978036919075	0.0498258692992788	0.04275698333696	-0.0227478544166992	0.049719170010875	0.0405913298822216	-0.0166045739861614	0.050501253219642	0.0407331793493226	-0.0209347123556427	0.0504761949176206	0.0421063076908703	-0.0147951393951851	0.05362564393932	0.0413512815187399	-0.00866925911948268
284	0.0496020823801715	0.0449267907354292	-0.0129687995909932	0.04988298435105	0.0427590342952404	-0.011055048735262	0.0509549761236164	0.040678772401496	-0.0171844938014158	0.0510390244929711	0.0445899137002099	-0.0191100624866353	0.0484039102038056	0.0441799382422005	-0.0171376517800641	0.0476513444183901	0.0412125189660384	-0.0113429080475724	0.0491131336358356	0.0424589002511096	-0.0157944893456184	0.0488595194987794	0.0430290607880246	-0.00907808332685463	0.052252170366393	0.0400487298592768	-0.00206808964080622
285	0.0470580438565876	0.0443959259948672	-0.00778078977654052	0.0474505066963513	0.0408054452469161	-0.00586860386210142	0.0485528658537759	0.0408127764122536	-0.0121665431001644	0.049163940815294	0.0461056195654276	-0.0138949569934147	0.0465187094820392	0.0438900684669539	-0.0115525079122302	0.045120152477154	0.040412580530739	-0.00629355524474971	0.0470998224680804	0.0429383307684239	-0.0106056540116149	0.0472754628737811	0.0431406867904422	-0.0035800925573728	0.049905513807247	0.0375894277507676	0.00396132342808215
286	0.0440704128273343	0.0424905950498055	-0.00318857540960158	0.0445589516648254	0.0378058921647716	-0.00131597334549525	0.0455243169754343	0.0398387845636232	-0.00756803040993453	0.0467581559394765	0.0462928027736314	-0.00886095197473666	0.043850848772617	0.0421387270254459	-0.00657353778833163	0.0424074682400277	0.0385764481566034	-0.0016253100046918	0.0446430537077379	0.0421638516124047	-0.00574122706283637	0.0440647698028719	0.0401851335553874	0.000163845417873487	0.0467780600272883	0.0341073019062847	0.00909618220193927
287	0.0406941985768799	0.0398420889013986	0.000806940146588256	0.041119818263386	0.0341323191553691	0.00268298758556219	0.0422448848824808	0.0379666778543509	-0.00340053973055444	0.0439415192523111	0.0447169459040345	-0.00447257838605886	0.0407441903661429	0.0395418217271463	-0.00222635438727835	0.0393939019495226	0.035855363034776	0.00244495673914927	0.041600859069785	0.0405056343103519	-0.00147511389227905	0.040779344063219	0.0368317770958313	0.00382628367464131	0.0429791172414465	0.0298305833888463	0.0130357536229856
288	0.0375791700847051	0.0364199898781021	0.00438861175012755	0.037352666566729	0.0299593159143525	0.00596757800291178	0.0388159791925638	0.0352866302606446	7.7324812831428e-05	0.0409522870441961	0.0435783852117574	-0.000856370193924983	0.0371558426383522	0.0361158357884078	0.00129841129039761	0.0362746356452923	0.0323563171542768	0.00578905152931928	0.038348992159072	0.0380748075263093	0.00222457277052034	0.0369207729981139	0.0329547799265547	0.0067895886427611	0.0387476026836869	0.0249785554976163	0.0156399475270632
289	0.0343704900325512	0.0323681568574776	0.00726030237169082	0.0333489853115024	0.0254713077618913	0.00831735174718615	0.0353717222581012	0.0319116256080682	0.00312106153175485	0.038195121335159	0.0412720259907664	0.00196418035625971	0.0335299200141412	0.0322175793854738	0.0042584710465099	0.0331667222915287	0.028348960430313	0.0084821397769184	0.0351534338580845	0.0348441284391661	0.00539661122901963	0.0331752126588918	0.0286815342640286	0.00930637732959269	0.0342986228802523	0.0197978990940565	0.0168354964569088
290	0.0313016684937854	0.0279923490062841	0.00969601197041244	0.0295980719064595	0.0208077193387572	0.0103680264241343	0.0320364184182244	0.0281630619966549	0.00586226808861776	0.0345754745705609	0.0394027771992782	0.00516802549473105	0.0300583337658359	0.0278524378543439	0.00660143856015204	0.0301005790239251	0.0240028882081913	0.0105335964200279	0.0321130601236066	0.0311243755962709	0.00812690158494053	0.029509833030719	0.0241325392840251	0.0110896670375337	0.0298104140545647	0.0145423393787747	0.0168148110298639
291	0.0267901360572316	0.0357490783696849	0.00896959750686763	0.0264801756910591	0.0363352068492255	0.00815919638668477	0.0276186660984837	0.0329505741998085	0.00816030136899691	0.0245226558307665	0.03410226475477	0.00937831207698094	0.0251159100100216	0.0325766975014475	0.00967003055689281	0.0240072527193882	0.0359526945032251	0.00691517328007488	0.0253916018775078	0.0348127997746163	0.00929991673981652	0.023755775199988	0.0346518691184348	0.00717092619179849	0.0243208700291834	0.0376507120959522	0.00535875514796068
292	0.0337228965828074	0.040723266252045	0.00520799741639466	0.0339758869182177	0.0409756526410797	0.00521316276484622	0.0340247011041597	0.038297903292424	0.00480200520210658	0.0317364553717739	0.0392213895045009	0.00662402120798593	0.031683743772582	0.0386384675613809	0.00637179302909092	0.0304378457993424	0.0413678320811081	0.0034440888524311	0.0317799615232891	0.0401406262578038	0.00500839024020468	0.0301205009179445	0.0399595969117071	0.00334954684487405	0.0300639363415678	0.0427341572207645	-0.000100851777349248
293	0.0421410632732454	0.0443848578130595	0.00301673767110978	0.0429081910636365	0.0439235998037306	0.00411811586217681	0.041980631999637	0.0423830481884943	0.00302883920894568	0.0400212514228681	0.0431612841924392	0.00527825089958432	0.0399268691396443	0.0433101947441604	0.00474740025676427	0.0385206660898426	0.0452228994780793	0.00154758556682627	0.0400334945849329	0.0442721810871011	0.00258742181293109	0.0382697668487801	0.0438574852605562	0.00138334587509388	0.0386741668265596	0.045757971872626	-0.0035597722350573
294	0.0512797788262034	0.0463001332857004	0.00292704944367188	0.0522657913892376	0.0453905152425827	0.00400501708685197	0.0507334673264678	0.0448551528114598	0.00259327218950327	0.0489702416778561	0.0452782239111418	0.00594351085407575	0.0491370141991305	0.046228297042831	0.00456000684652091	0.0474077657777282	0.0471399766524801	0.00130430983808046	0.0492741020693747	0.0464680989423187	0.0021453893484009	0.0474429293939008	0.0456562788297347	0.00116379078755072	0.0481486491477556	0.0468212039439243	-0.00557672401999908
295	0.0605210260074997	0.0452050656140263	0.00439323727560471	0.0615457806563808	0.0445939793009361	0.00522166802242542	0.0596438477422263	0.0446348339032295	0.00399038427800196	0.0579122051529385	0.0441347590821075	0.00796396869118362	0.0586395867976235	0.0463461988850934	0.00583906272646612	0.0562229053967973	0.0459782757919187	0.00309375817201913	0.0584200454158818	0.0457952121360107	0.00418083261353332	0.0563188646233365	0.0446313327360552	0.00332165489441836	0.0577558133375885	0.0453607417523857	-0.00576301734299391
296	0.0684761251126764	0.0411949443413608	0.00761780794304761	0.069731405989352	0.0407534197461042	0.00774061364838365	0.0674238053946277	0.0410632610551434	0.00698465620724477	0.0655201269124804	0.0398465731560301	0.0107016018191266	0.0671718630023512	0.0430915286982924	0.00873387366401739	0.0636635749615874	0.0417650961534946	0.00643320770517875	0.0662433888460789	0.041944093598709	0.00796807834589989	0.0639659382419734	0.0409032955232493	0.0071543590027506	0.0663252232710391	0.0411737742124782	-0.00382848648026179
297	0.074370281251877	0.0349992790277325	0.0117152002508996	0.0757173672795583	0.0344485931017702	0.0113657581502336	0.0732038915516027	0.0351611610644554	0.0109190760434346	0.0707407321074222	0.0331782094040029	0.0143390190371244	0.0736675248156716	0.0372880970197332	0.0128653805799808	0.0693105297419867	0.0357882065198799	0.0106148000929848	0.0721031448015638	0.0360495648957512	0.0127108279131558	0.0696639971760949	0.0352319255892472	0.0120137063484945	0.0730202953405775	0.035040735658695	-0.000222469640251623
298	0.0781225007058901	0.027535801164348	0.0162813483988461	0.0790363640306129	0.0266600289896364	0.015526748795193	0.0767993824331171	0.0280013888593687	0.0153387082760375	0.0742981498695179	0.0256276097997982	0.0182878807882276	0.0778125004588076	0.0302080582717331	0.0177755432970592	0.0731322800617086	0.0287421386517334	0.0152042508898584	0.0757022888278788	0.0288322275620686	0.01788313720874	0.0732767865059852	0.0285343134225509	0.0175560871781627	0.0771974917170277	0.0276250580364328	0.00452686711813974
299	0.0793153701177724	0.0193441245674636	0.0209615601802767	0.0793102840085742	0.0183139010708403	0.0198999621606305	0.0780803259307979	0.0202244620536737	0.019952129816762	0.0753772952784133	0.0179260528659306	0.0232207439753025	0.0791164458774777	0.0221673096706273	0.0227493531046903	0.0749461013422688	0.0211034925750755	0.0200295967295105	0.0768261402348545	0.0209821548062581	0.023206249013172	0.0750766122137947	0.0211917530002061	0.0231576208485026	0.0786484158310428	0.0197163005316741	0.0099662880445816
300	0.0773776493904893	0.0112225298668315	0.0253844190121459	0.0764536219547833	0.0103743273251025	0.0241180146052014	0.0765450936309266	0.012408513213984	0.0243607563029174	0.0735052363641816	0.0101739231280552	0.0276754745524438	0.0772786627509079	0.0139006592836713	0.0272698842260948	0.0738995215258217	0.013230034230955	0.0246534297930974	0.0750582912884963	0.0130406382203146	0.0282075862997452	0.0738551028717151	0.0136672077020147	0.0284135794152021	0.0770184685031345	0.0120293624407725	0.0156242037099539
301	0.0720531931467298	0.00415610805017812	0.0287794260135144	0.0707484321094278	0.0036402704737128	0.0274689427166047	0.0718392226864277	0.00546774564323522	0.0278482942993402	0.0679995061808018	0.00346387023734366	0.0307891513836206	0.0727672945891755	0.00603050614334842	0.0305401524735597	0.069537435554338	0.00595491500432256	0.0281124704885154	0.0702439234585327	0.00582924069698569	0.0320421742075753	0.0688648592248695	0.0067490811417052	0.0317486078146819	0.0722859538080537	0.00528778578132892	0.0207302254698193
302	0.0644197120919813	-0.00103403723624285	0.0306528692321183	0.0628821232781349	-0.00110386078668784	0.0294679386585859	0.0645870864753161	0.000341909015787932	0.0296904160141417	0.0599938195538872	-0.0008815773093022	0.0320742949913982	0.0653021757694253	0.000181400500562399	0.0320391458857326	0.0624336131004636	0.000578518895097384	0.029669543617941	0.0625379346979323	0.000578710370822306	0.033647534194223	0.0610671196364019	0.00194030042409241	0.0325970136202217	0.0649320583295472	0.000392439716933916	0.0247165420964276
303	0.0553019200272964	-0.00285959973538518	0.0306306641652614	0.0538370354151079	-0.0030060998618575	0.0296742413526141	0.0559802653495185	-0.00234256538628887	0.0298008042465717	0.0511710682147317	-0.00298528163676972	0.0314902086127923	0.0564122026206719	-0.00290847159771123	0.0314770133823923	0.0536472107995247	-0.000794952134837662	0.0287724289422811	0.0534189000604751	-0.00155080768111277	0.0329515161960674	0.0522507235390713	0.000112193445005059	0.0309724095040447	0.0558941656188963	-0.00197333762026508	0.0268428727860044
304	0.0460816761893501	-0.00201677514705998	0.0287611976622297	0.0447852001317857	-0.00219759259162895	0.0276646004499624	0.047270776836933	-0.00214247166552951	0.0275961460954599	0.0423587117232648	-0.00239279677798427	0.0292294921081085	0.0472665929594369	-0.00321360346982113	0.0290330118664537	0.0447047847320103	0.00041867638222137	0.0266860522797732	0.04440446322129	-0.000856354531238825	0.0301557087049184	0.043506113093614	0.000760004928542266	0.0277507797089028	0.0462073015870273	-0.00200399861420515	0.0262719739523181
305	0.0370507659582104	0.000154874398244461	0.0266078781680446	0.0360396250369071	0.000177464891475948	0.0249003629714669	0.0388881691043242	-8.27287407327567e-05	0.0244854060016724	0.0339221802568107	0.0001191371008528	0.0262888149776482	0.0383236866887568	-0.00146382940317902	0.0258187531450249	0.035900200030229	0.00254129947078064	0.0244991155303729	0.0355608245020165	0.00110786291056443	0.0269868618329949	0.0347850172860082	0.00256446317527264	0.0245994720353235	0.0366928592652618	-0.000232348252821001	0.0248542666902125
306	0.028545533117034	0.00320206199780681	0.023726426253344	0.0277948732636958	0.00365511075571679	0.0218159398684089	0.0309112984699143	0.00288113092892265	0.0210792622813103	0.0261733600403873	0.00313156142656266	0.0223646102301162	0.0297738080892249	0.00140083969052715	0.0223614547121004	0.027536722350363	0.00558356712527878	0.0220207369689465	0.0270950007385648	0.0037801481852801	0.0233387979657676	0.0263400748820363	0.00469478349798093	0.0210287082304761	0.0281865174064576	0.00382315649292268	0.0226357526826308
307	0.0228384583535349	0.0095259730432747	0.0210074744926413	0.0222252385184479	0.0101422143014195	0.0191401484940271	0.0244893237079218	0.0080016173335282	0.0176682174388623	0.0200624614176162	0.00911724606585557	0.019507120589808	0.0224257717093172	0.00629144904484213	0.0189126003971173	0.0223598679749625	0.0122066339915183	0.0200721971175972	0.0208473777851147	0.009707904700003	0.0203059562004411	0.0205263997700968	0.0105919125748736	0.0192042013663747	0.0233841498392235	0.0114596560834962	0.0201100283456535
308	0.0244596092538801	0.0184453701201797	0.0210780359623041	0.0232836044269778	0.0187717976935541	0.0194342264450553	0.0238945297848234	0.0161741718812112	0.0174734401022226	0.0189180129476585	0.017394304983445	0.0208207666702178	0.0194865182951158	0.0147150864292847	0.0177763744376509	0.0237747874692037	0.0207069156877082	0.0209986634118377	0.021967545562361	0.0184020432805989	0.021435027129317	0.0217840859500038	0.0190401975405688	0.0200401927311165	0.0241396148685968	0.0204515527020014	0.0184539327009781
309	0.0268852331735307	0.0270329906735444	0.0184667818589544	0.025887281366589	0.0273576611926134	0.0173911997375175	0.0266687404879254	0.0244133076884536	0.0164640229726427	0.021787931714794	0.0257631230269976	0.0196999922356555	0.0225443760244369	0.0235787670996183	0.0178508086607068	0.0251392920339041	0.028786785230855	0.0172782801072775	0.0244696839090062	0.0271074460384298	0.0195072464258417	0.0236316962677998	0.027382612347067	0.0170087061170065	0.0264546273727862	0.0291048586884365	0.0149343318539165
310	0.0265979864052139	0.0333693381107429	0.0115145442903273	0.0260862300002821	0.0337872447757878	0.0107225281586841	0.0271365840972266	0.030768286080069	0.0104718773973676	0.0234741926923232	0.0312981200466321	0.0126713602194524	0.0243826100719305	0.0305902751401487	0.0117920177080695	0.0239359445345201	0.0335876952934422	0.00978060169922792	0.0251265832836692	0.032971825571123	0.0123732435245369	0.0234450551193141	0.0326643683170358	0.00970974534765428	0.024817372992938	0.0353828997982666	0.00804769956641532
311	0.016306149711097	0.0381480991418076	0.00643497074417501	0.0173253770153238	0.0388690466425008	0.00456154452740593	0.0188457872411621	0.0352050977311631	0.0057779555080586	0.0154719404504819	0.0349478276563045	0.00501962096331886	0.0169268852417702	0.0339737814791219	0.00606747617440218	0.015065356448576	0.0371101097276847	0.00399566530612964	0.0170876900935016	0.0370107315743461	0.00446638229115829	0.0151511836570592	0.0357806807362835	0.00395210102241031	0.013749867382326	0.0394584141494462	0.00360923228342905
312	0.0221777827140118	0.0417544853767691	0.00420064722754959	0.0233664814089592	0.0424417482498413	0.00305742722156796	0.0243800115224883	0.0390057724805961	0.0038914042415318	0.0214862011887402	0.0381531657692121	0.00351892699094842	0.0223289105832827	0.0383404232093791	0.00415173889714527	0.0202890653348892	0.0410828466466448	0.00198912387832597	0.0227886312996384	0.0407005289376658	0.00203964261868473	0.020314348958871	0.0398803735901704	0.00135932308282854	0.0185275582507278	0.0439150875513403	0.000311964955389414
313	0.0286650823213719	0.0446153667222424	0.00252677347251808	0.0300822588218265	0.0450849985698473	0.00214693083445573	0.0304866573599435	0.0421493873913042	0.00239006787712041	0.0276525040520451	0.041350657386054	0.00254822232209398	0.0284294531075693	0.0421180132272125	0.00290197977553132	0.0261211092416141	0.0444823859202681	0.000458942076615006	0.0290105585662975	0.0439762683332466	0.000162832112820143	0.0263920640555687	0.0432190484738957	-0.000516598165450604	0.0246354600846823	0.0470038617907653	-0.00255691225600572
314	0.0353396092407055	0.0472484037187465	0.00116611272941408	0.037012286868044	0.0472794049344965	0.00156220792983642	0.0368419134610338	0.0449679227615257	0.00115500198767415	0.0338530857110033	0.0445959102976857	0.00194489666372785	0.0348244131737174	0.0454827208036268	0.00198635019488975	0.0321990162731428	0.0475052715468926	-0.000806474093194466	0.0354499282283883	0.0471044928807717	-0.00120059710714736	0.0328299081066292	0.0459504664725043	-0.00172905749521752	0.0313644513073406	0.0491699049781004	-0.00499094962171677
315	0.042195112184307	0.0494594234174989	0.000192380107750323	0.0440849791488475	0.0489891178453654	0.00128562868086921	0.0434293782179991	0.0473396833908963	0.000361082329689135	0.0403419330776713	0.0470981747553144	0.00216410431108997	0.0415214056294496	0.0482900303247001	0.00156964796946268	0.0385903952151576	0.049919284670675	-0.0015205237733427	0.0422465355716025	0.0496721153889456	-0.00172752747221126	0.0395597713945973	0.0482047358533036	-0.00230173652157677	0.0384343778154072	0.0506233832041087	-0.00697395909983635
316	0.0493659189628405	0.0504208429963579	3.28557582269712e-05	0.0512895973898023	0.0499713880571292	0.0014986364255662	0.0502999185085506	0.0488077645836652	0.00035328575084616	0.046936114707222	0.0488995279030326	0.00320764029896596	0.0486344826535117	0.0500327561285274	0.00191529380396861	0.0452843078360924	0.0513708407183062	-0.00156194267865044	0.0493195546211588	0.0511777801945684	-0.00112781710015468	0.0464924348996727	0.0498488240882558	-0.002250221559327	0.0457372648541377	0.0512440773267298	-0.00840607895136921
317	0.0566133117868672	0.0502209008758016	0.00071069354739481	0.0585135969340044	0.0497506371891466	0.00227598523462893	0.057240166717	0.0489154040032926	0.00120303312662534	0.0536979997281531	0.0491710725829	0.00489032523828468	0.055876908018473	0.0504319215979806	0.00297667073090522	0.0521243200981097	0.051400422313497	-0.000763899360485601	0.0564164315074967	0.0510248473561864	0.000414711329996775	0.053550121066681	0.0498463916759615	-0.00112350296144092	0.0531392228447891	0.0504909065531397	-0.00884402647977731
318	0.0635168218026328	0.0486319230946865	0.00226515535182236	0.0654260282621134	0.0480238360347496	0.00370930919650521	0.0638797608436027	0.0473776252308946	0.00282275849777271	0.060234394189548	0.0475440283060409	0.00681548198926256	0.0629258525794676	0.0493574023129284	0.00466302091034842	0.0585700136320207	0.0498814146800194	0.000951199814532816	0.0630319083911077	0.0492400500081337	0.00281390601305906	0.060020351679344	0.0480161291804747	0.00123185102488045	0.0603307946232638	0.0485171978370728	-0.00830904347961798
319	0.069738395067875	0.0456529735547951	0.0045783618773439	0.0715932953286839	0.0448067948954383	0.00575858879608148	0.0696735036578703	0.0441683891736297	0.00522273869929232	0.0662013340573223	0.0445462385777985	0.00882104212740243	0.0692674252101072	0.046604582549299	0.00701662752768954	0.0642353484264465	0.0467874804571858	0.00335607870836605	0.0688251427743627	0.0461031534146914	0.00586110574305926	0.065717169569335	0.0449921844379036	0.0044442230558864	0.0669080125638622	0.0453040328618544	-0.00674016438046535
320	0.074971628159486	0.0415541645033175	0.00750426839788198	0.0767237047140952	0.0403560273277737	0.00830018290064834	0.0743917866723108	0.0398276523409208	0.00818394772563398	0.0710998710889735	0.0402546797265071	0.0114272270620092	0.0745817894052266	0.0425011342772119	0.00994112540137282	0.0691238569531386	0.042777629875969	0.00613296777353825	0.073616054335653	0.0418193062583711	0.00930423723454173	0.0706184394979107	0.041154080849767	0.00803612068468541	0.0726343699566889	0.0410687220278669	-0.00442965520788418
321	0.0790712664389348	0.0365121288235204	0.0108017446781368	0.0806204614107467	0.0349604282850438	0.0112066347003653	0.0780181601896644	0.0347160562082025	0.0114495599925384	0.0749318069759802	0.0350735647716275	0.0141444164568636	0.0787736349351092	0.0375081587219329	0.0133210589806344	0.0731310715844641	0.0380762344220441	0.00925218245143232	0.077396835656294	0.0367795861615012	0.0129850811643403	0.0745517962414577	0.0366700738813354	0.0119979521084017	0.0772422657513036	0.0360181192343615	-0.00139826145225394
322	0.0820268651488043	0.030843252836173	0.0142977883855986	0.0831328738557207	0.0289473548903695	0.0144138770371347	0.0805616297502316	0.0291189969224761	0.0149028108177996	0.0775591000111365	0.0292799095309403	0.0170935178454194	0.0817434380470208	0.0318964487385466	0.0170141353953571	0.0762693235097881	0.0329254120898574	0.0126546749212313	0.0800753713009823	0.031233384405824	0.0168777372035935	0.0774094831587271	0.0315333892224044	0.0162003226105706	0.0805944673005604	0.0304127270249078	0.00225547195365621
323	0.0837807154501356	0.02479840688938	0.0179321180467667	0.0840987721828952	0.0226079110980108	0.01782672601713	0.0819353409611614	0.0232149431306821	0.018500344779615	0.0788216100202968	0.0231023638752992	0.0200877930475282	0.0832106721986689	0.0259535831119225	0.0209686520111915	0.0785400568210759	0.0275206795616517	0.0163176537245683	0.0814602996097565	0.0253078543402537	0.0208376178404649	0.0793616686568951	0.0260179290438179	0.0204252449784123	0.0825744619414661	0.0244475906896813	0.00628855480316513
324	0.0842755501520766	0.0185385907004391	0.0215583411130756	0.0834782085245766	0.0162459127317634	0.0212253334876525	0.0819420646707435	0.0171809230879198	0.0221188441453325	0.0791510126552699	0.0170413088194679	0.0234584129938424	0.0831366569428815	0.0198136881721049	0.024800031703607	0.0796894051785379	0.02178749411143	0.0199695393909245	0.0815215150679477	0.0192774287586785	0.0248535255806442	0.0803895167882887	0.0204044928708603	0.0247857478191799	0.0830335663372283	0.0183982546463675	0.0105757895819128
325	0.0830185002423119	0.0123354818536177	0.0250270693284041	0.0812688708247871	0.010246762882279	0.024583631472167	0.080398843237464	0.0113694558831682	0.0256984155498687	0.0779508517191364	0.011215739384906	0.027032002475375	0.0814819607227694	0.0137171853686614	0.0282341892001436	0.0796075613186863	0.0160211987717585	0.0237346072088433	0.0801555965738121	0.0134533484295005	0.0289008480290411	0.0795641005954567	0.0145628721369834	0.0288500546260911	0.0820049738115347	0.0125068060821633	0.0149043818061173
326	0.0803620058159627	0.00648134791881848	0.0282385387878059	0.0776224950850768	0.00487932138457848	0.0277604711528854	0.0772400079944624	0.00600108960536206	0.0288533767355328	0.0748767627469543	0.0060377719792979	0.0304929209478603	0.0785245824792088	0.00785019414549475	0.0313475928876572	0.0780623159923677	0.0103643889010949	0.0273057674852722	0.0773578643703006	0.0079605845452911	0.0326497681177511	0.0769758981445855	0.00885092700927136	0.0322730610119882	0.0794809206137047	0.00698192887423096	0.0191679393792505
327	0.0763352451880108	0.00114695855655394	0.0308946388701767	0.072898542202105	0.00016915164692772	0.0304925602979322	0.0727495137177961	0.00117564576257481	0.0311967057249555	0.0703182678182774	0.00156691071181699	0.0330620044688082	0.0743104122571505	0.00241436574364389	0.0336925786742312	0.0751275287135907	0.00495831802005935	0.0303566417059552	0.0732393284898987	0.0028035034098366	0.0355207096871257	0.0727643277910712	0.00377527554645329	0.0347450304613811	0.0755564946792643	0.00196369432913941	0.0230181129040951
328	0.0713167897261938	-0.00360071999975718	0.0329641089162641	0.0672950741058627	-0.00388923795692835	0.0324055450996149	0.0672768988343042	-0.00298394291366617	0.0326064011578044	0.0650171255716929	-0.00269614463792741	0.0344683162344582	0.069168454767971	-0.00251196588368941	0.0349665711501648	0.0710977995765516	-0.000132357510875831	0.0327000917976285	0.0679136978009763	-0.00177240137616414	0.0370648162537986	0.0672994194396856	-0.000618300263700675	0.0358823218074956	0.070467084366828	-0.00235750935454205	0.026288561375512
329	0.0653226933729728	-0.00739841429958369	0.0339030946211127	0.0610585419730314	-0.00732131662577112	0.0331939442067262	0.0612140627390623	-0.00635607683420325	0.0331393265192437	0.0594553388711623	-0.00672850208879047	0.0349389896335581	0.0635053814879178	-0.0069165733163363	0.0355529091038991	0.0660109863587032	-0.00454906183183188	0.0341612513663014	0.0618759315518807	-0.0056990873153073	0.0372553272656737	0.0611246040130139	-0.00426213792414169	0.0357170435036433	0.0644040983309783	-0.00590308367425076	0.0287067217954961
330	0.0589421157019653	-0.0105722700238772	0.0343736507930662	0.0545857144913837	-0.0102979139332128	0.0331538659317789	0.0548920367998056	-0.0091438328096785	0.0330846755081685	0.0536039889227916	-0.0102353702574324	0.0345255166395227	0.0574293783571424	-0.010751508625202	0.0350878537370855	0.0601883213117984	-0.00812916870371251	0.0345910300653114	0.0555536443824765	-0.00891946999654133	0.0361627882888073	0.0548194524950233	-0.00749080554820914	0.0346509299523645	0.05803400763256	-0.00893670358807052	0.0306761250975139
331	0.00993737458682566	-0.00446306819680458	0.0205220121118068	0.0106114678570662	-0.00132457374212872	0.0197326578466822	0.0102888674091269	-0.00206748413718137	0.0171584116229792	0.0118247876462173	-0.00445482210209258	0.0201854626848965	0.0110917499882431	-0.00445829426839761	0.0201636156043173	0.00962070233229605	-0.0023691053502632	0.0197489401350101	0.0103099189221271	-0.00404939093067906	0.0199966513027064	0.0104167033815613	-0.00445987920618615	0.0182022947618312	0.0119337039485691	-0.00382117195745822	0.0225827227923143
332	0.0168540637731518	-0.00638742513968699	0.0241605191504111	0.0156129654660365	-0.00265468324521685	0.0226583763300208	0.0161854357580263	-0.00432043855350752	0.0206617319940475	0.0194576148033149	-0.0067037488925363	0.0223413747702092	0.0182186961582945	-0.00620150135442624	0.0239106816715903	0.0159570252657507	-0.00426670946307965	0.0234160826374934	0.0177651487953581	-0.00618607181116643	0.0227558156160559	0.0176579277979599	-0.00489637512727197	0.0207630846513333	0.0182460848700079	-0.00636623970319503	0.0256397469379195
333	0.0241770592950715	-0.00766972396364878	0.0273410824175694	0.0207814547962479	-0.0035948988029532	0.0254064997476321	0.0224144880241583	-0.00621220433824696	0.023814819024536	0.0261913041499704	-0.00982065113882081	0.0269615739404016	0.0244345827349632	-0.00545339820300162	0.0249435903226243	0.0228288350152041	-0.0055831499711275	0.0262950415930841	0.0251775192941725	-0.00781009073348948	0.025272453176109	0.0246100660241333	-0.00566166479279826	0.0239940589041022	0.0249730004262941	-0.00859326644170459	0.0280756532631184
334	0.0314382422441671	-0.00888177116634845	0.0305240198579166	0.0257972030617353	-0.00404078573738588	0.0281652341104097	0.0285928643770323	-0.00794547240463152	0.0272113917141611	0.0340938888610688	-0.0117081207731581	0.0307360143487507	0.0305845643519489	-0.00433251259521402	0.0261131481853301	0.0297065348061496	-0.00664781354234901	0.0292173873429395	0.0322043283900045	-0.00960366322687518	0.0288149890376552	0.0314128088570816	-0.00654089432378126	0.0274196824421367	0.0319296836518339	-0.0104990840506171	0.0300618770362839
335	0.0387557755867679	-0.00977278640472792	0.0331985312840951	0.0309317871567446	-0.00407895885298447	0.0308596925420251	0.0348099708150501	-0.0094133263859665	0.030634913799312	0.0423640311373297	-0.0127490696527119	0.0333563500342268	0.036054603757757	-0.00521660273111931	0.0291198598500079	0.0365565408236589	-0.00758543538686761	0.0321251030812126	0.0394881070442775	-0.0107539822648024	0.0322990796172545	0.0382197981350807	-0.00756092756875652	0.030629518290528	0.0389816400358693	-0.0121652946114932	0.0317294188681113
336	0.0460660338444209	-0.0105202256053354	0.0346051658387444	0.0361586167236538	-0.00353838619862872	0.0330590994674259	0.0411281417908421	-0.01043537905331	0.0337470997736786	0.0501170330015467	-0.0133462170473899	0.0350610059272408	0.0413673189289174	-0.00764366901102705	0.0340881749955911	0.0436094199756525	-0.00745527101942953	0.0343268033838233	0.0470478712205487	-0.0110919343789018	0.035580667366399	0.045439856819271	-0.00773534154206027	0.032972033608243	0.0461859252998949	-0.0134756695350622	0.0330102899564381
337	0.0528473700032185	-0.0100781287124798	0.0373642681691774	0.0412039842315115	-0.00244410562038941	0.0352350738552659	0.0473645675570077	-0.0108312473571921	0.0366724118242153	0.0555993063885437	-0.0138870662491484	0.0396285342820777	0.0471880798803512	-0.00918888808292165	0.0388504668286495	0.0505171251783334	-0.00728434627804171	0.0368553390776921	0.0547193197689503	-0.0104645533023336	0.0383876207676966	0.0525968530316583	-0.00737056954903182	0.0353956927032732	0.0535451150019882	-0.0142186889397925	0.033303334040001
338	0.0602657042124984	-0.00912373272892649	0.0395659302418379	0.0460630586999895	-0.000811409927195602	0.0374763066168375	0.0537300036630702	-0.0107658233966542	0.0394825963774732	0.0635239450124655	-0.0135706707772729	0.0430424796629567	0.053919630805862	-0.00965746275835067	0.0433315368652518	0.0574516082099487	-0.00624515648951143	0.03873137446878	0.0623205134700536	-0.00976399557166213	0.0413322299412379	0.0597831765246207	-0.00673675008817135	0.0373190442582535	0.0608004559361079	-0.0144227349439192	0.0328536875081174
