# Supplementary material for: Ruminant inner ear shape records 35 million years of neutral evolution
Source: Nat Commun. 2022 Dec 6;13:7222. doi: 10.1038/s41467-022-34656-0 (PMC9726890; doi:10.1038/s41467-022-34656-0)
Supplement: Supplementary file 3 — Supplementary Data 1 [file 41467_2022_34656_MOESM3_ESM.zip › Supplementary data_1/Supplementary_material_1-1 Geometric morphometrics/bgPCA_306/probs_bg_PCA_306.csv]

	Antilocapridae	Bovidae	Cervidae	Dromomerycidae	Giraffidae	Moschidae	Stem Pecora	Stem Ruminantia	Tragulidae
Antilocapridae	0	0.0101	0.0133	0.4361	0.1738	0.1622	0.1589	0.0258	1e-04
Bovidae	0.0101	0	1e-04	0.0363	8e-04	0.0247	3e-04	0.0164	1e-04
Cervidae	0.0133	1e-04	0	0.0655	0.0056	0.0283	0.0079	0.0137	1e-04
Dromomerycidae	0.4361	0.0363	0.0655	0	0.5135	0.0841	0.1424	0.04	1e-04
Giraffidae	0.1738	8e-04	0.0056	0.5135	0	0.0368	0.0263	0.0073	1e-04
Moschidae	0.1622	0.0247	0.0283	0.0841	0.0368	0	0.5158	0.5791	1e-04
Stem Pecora	0.1589	3e-04	0.0079	0.1424	0.0263	0.5158	0	0.3425	1e-04
Stem Ruminantia	0.0258	0.0164	0.0137	0.04	0.0073	0.5791	0.3425	0	1e-04
Tragulidae	1e-04	1e-04	1e-04	1e-04	1e-04	1e-04	1e-04	1e-04	0
