# Supplementary material for: Ruminant inner ear shape records 35 million years of neutral evolution
Source: Nat Commun. 2022 Dec 6;13:7222. doi: 10.1038/s41467-022-34656-0 (PMC9726890; doi:10.1038/s41467-022-34656-0)
Supplement: Supplementary file 3 — Supplementary Data 1 [file 41467_2022_34656_MOESM3_ESM.zip › Supplementary data_1/Supplementary_material_1-1 Geometric morphometrics/bgPCA_306/variance_bg_PCA_306.csv]

	eigenvalues	exVar	cumVar
bgPC_1	0.00560213317863092	0.709171702352988	0.709171702352988
bgPC_2	0.00101505720177352	0.128495667777629	0.837667370130617
bgPC_3	0.000627577016109636	0.0794447126979665	0.917112082828583
bgPC_4	0.00036853126228159	0.0466522187725643	0.963764301601148
bgPC_5	0.000112095832099583	0.0141901646287109	0.977954466229859
bgPC_6	9.5940123720491e-05	0.0121450202437787	0.990099486473637
bgPC_7	4.42375078472217e-05	0.00560000766628236	0.99569949413992
bgPC_8	3.39720359451981e-05	0.00430050586008039	1
