# Supplementary material for: Ruminant inner ear shape records 35 million years of neutral evolution
Source: Nat Commun. 2022 Dec 6;13:7222. doi: 10.1038/s41467-022-34656-0 (PMC9726890; doi:10.1038/s41467-022-34656-0)
Supplement: Supplementary file 3 — Supplementary Data 1 [file 41467_2022_34656_MOESM3_ESM.zip › Supplementary data_1/Supplementary_material_1-1 Geometric morphometrics/CVA_306/cross_validated_scores_CVA_306.csv]

	CV 1	CV 2	CV 3	CV 4	CV 5	CV 6	CV 7	CV 8
Tragulidae	20.2732207122787	-2.35081783914397	-0.190749950685014	0.489649557197757	0.999622085525602	-2.71850566931018	1.92100608688511	3.17915282886663
Tragulidae	28.089075727436	-2.73427377252044	3.79308573187702	0.898051083421056	0.0546257784648434	1.18134246328323	-4.21412653044402	0.00983789270349509
Tragulidae	17.0788878752791	-1.51115333495713	0.156869387192664	0.793498814426622	0.501136669173357	0.283095845652701	2.41717102460399	2.68287088326054
Tragulidae	18.1787680319639	0.448367951119881	2.89255201497809	-3.16842034490886	0.733950673422881	-0.668815166354078	1.2704495291346	-0.30795690343937
Tragulidae	13.7876643908289	1.7831543943937	0.697113595839474	1.75108870926573	0.117041066408655	0.426166195982891	-0.745108153674143	-3.95458657787856
Tragulidae	18.527238030242	-1.13755230731788	2.11834885521365	3.25586344315304	-0.709096273561552	-1.43973225920332	1.57234939296565	2.96502331714089
Tragulidae	16.8351187424752	-2.26627545468477	-0.250554345235187	-1.53157270743093	-2.8875422847002	-1.92345772956682	-7.24985603621878	1.67668202408107
Tragulidae	16.4263756204072	-1.69509290770909	3.39295147634835	3.37878303881394	-0.0465798877162232	2.4332102032282	3.45307147727371	2.01530454477712
Tragulidae	16.0727922128572	-0.12011478370273	0.791369180231434	-3.82497877595218	3.09336360830042	-0.640271480586222	1.18922918636049	-1.44718768907544
Tragulidae	17.1159327365719	-3.92638093024136	3.03187889471504	0.19600495451754	-0.311414936927277	-1.92745025699379	-2.41149544583783	2.33680630886397
Tragulidae	15.6600478717099	2.09747679772491	-1.28668089928183	-0.130856953169056	-3.82318687307335	0.242996150683782	1.40748559842031	-4.66962045292854
Tragulidae	20.0614335149491	-3.4588852383881	-0.577901874109172	-0.553991855887836	-1.29634304359729	1.16534096715724	0.27746268584895	-2.91343666817773
Tragulidae	14.9826082283999	-1.5513362002236	0.238518531398404	-1.49075991111194	5.45789702211561	3.51883004163024	0.63894021926457	2.57097629494064
Tragulidae	23.2438152557822	-5.35498476081798	-2.32577722328006	2.73983796303001	0.0360293199202287	-2.78637713540732	-2.28953985033035	-4.58928280697455
Tragulidae	21.7694764102928	-2.04774100856039	0.606885414188842	-0.0634998820265286	-2.47003727643029	-3.33150054318905	1.49296700734584	-2.21790700030991
Tragulidae	16.9276515267769	-4.32009245981627	2.45557726697507	-0.0272441910073592	-1.640696315041	3.31452118464598	-2.92018517794502	-0.0352694754460379
Tragulidae	15.2625433648953	-2.22170789371583	1.66768294593074	0.938709381119591	1.23990275284773	-1.64993875721438	0.981358154688878	2.70508215513754
Tragulidae	21.094442843119	-7.86301906424843	0.6151263577216	-3.22543616066908	4.90105381966223	0.604314059864936	-0.388278081366267	-3.20259058249849
Tragulidae	22.5577445737449	-0.641620948957163	0.507378140421149	2.90903477370406	3.75319007326521	0.0243030418754627	-4.52047999448109	-2.24023975382238
Tragulidae	19.3858699287501	-4.9556687602224	2.19495470727755	-0.0633918124462807	0.446421702713182	-2.49028033176603	1.74741327895949	4.25962928018819
Tragulidae	22.5495292029706	-0.0426383084916541	2.91409525531123	0.0249759262996794	-3.11809746860594	1.8282020119577	3.39198109490286	2.98199725051706
Tragulidae	21.724786643822	-2.91885377743049	2.16047655411124	2.97020217857816	-0.75501468449282	-0.56238005085567	-1.70929492580735	-2.03941168996727
Tragulidae	19.5156450456276	-3.48686750769236	1.18157462383083	0.838199818538533	-3.92986233429782	0.609220883067522	0.634968971132367	-0.120532930248154
Tragulidae	13.7824264960421	-0.985503022414531	0.196294947499744	-0.428570796901677	-0.810332955383468	0.172296230175266	-0.136894047384503	-2.31426308410345
Tragulidae	14.64573323261	-3.58272252979456	-3.04421957971417	-0.795772702777172	-0.630748541229041	-0.730549138364757	0.227332210161721	-3.56086660990324
Cervidae	-3.70899482454844	0.646810890591576	3.47569301095514	-6.10112392523912	-1.83955215786497	4.15809715444647	5.87533010685922	-4.1731472277548
Cervidae	-2.01744392101324	-0.909927003564582	5.94984172934615	5.45382680390279	-3.06912834752782	0.9127153703812	-1.72570457126205	-2.32967783436174
Cervidae	0.744604005800413	6.66878958590444	4.01410329844517	1.51845414207526	1.75232426123346	3.69694530993363	3.26708436511389	0.169718060787838
Cervidae	-0.784977315332941	4.06966896709937	1.26956493623727	1.12635744616927	-0.225609766282626	-0.101796334252527	4.90950548150284	0.0979554796107492
Cervidae	-4.12395495634316	1.05569601304337	3.7239351591289	4.7221099632843	-6.09567942994691	0.278416175077559	-5.4825091331347	2.19752703879238
Cervidae	3.58261506102044	4.25754235830018	5.4276443191554	-1.71987112087133	-0.115611366748146	-1.63190867691956	2.62144061669131	-0.549268287111385
Cervidae	-9.81858021528414	-4.36591612080431	15.6623029488215	8.26878764834618	1.34510528402381	8.19353233500156	-10.9498324237537	5.77986779727432
Cervidae	-2.92238351507549	1.98901994443628	7.70309381623197	-1.7007344728633	-4.14399206820594	-2.03400512888996	-0.651897132152283	3.34930516513377
Cervidae	-0.312394927878852	0.773624560920463	4.73274526586092	3.98120141619876	1.17994120942743	3.20923426597087	1.2238043067917	2.90116166213398
Cervidae	3.02104450739258	4.3720777835887	8.76917863145825	1.54481739998162	-0.120579737419883	0.364454231544054	-1.16883614832848	-8.53559516621057
Cervidae	-6.15752587163593	-0.918121487744146	2.68718982000387	3.12641818637281	1.98527988604957	2.82240356354324	3.91438065690916	0.819803633898208
Cervidae	-2.73407484338398	4.00206710868137	4.20074157108632	1.24064331864232	1.18139044711841	0.0623126354761166	-0.905100090301091	1.7564372817629
Cervidae	-3.13153076249794	1.57326559875612	9.00548305763033	0.212440525219877	-0.663126807167126	-4.45177116406292	0.348341463818527	-1.19688584961516
Cervidae	-3.72559215783074	4.06153047765391	4.57325669382218	3.62900947011244	2.8000023010161	0.802159468720649	1.63463956335327	2.42454722296175
Cervidae	-1.22759188864956	-0.249136905101012	4.72186132763939	1.58715264152952	-0.992974637343172	0.0141350187812955	0.367781036571783	-0.369391516406284
Cervidae	-0.756499320681724	5.45922751439581	3.75587473819941	1.71115112536257	-0.627750537057089	1.19647114003298	-3.30462458610659	2.42868265547648
Cervidae	-3.49134020916278	5.80861629528835	3.26742939297821	1.46556558063282	-1.52099233140095	0.486868820076615	0.415357887120023	-3.90290332705933
Cervidae	-5.43189329535101	3.62582526681348	4.64027256014753	0.505401629930264	-0.825553329319902	-2.24659290416027	0.223968300899183	-1.0356374688307
Cervidae	-0.214476348101192	-0.349024319314016	7.54197258930713	1.88516867706939	1.07969602598629	3.08472740461762	2.1927257863211	-0.241135435709821
Cervidae	-5.9356939890634	0.981827980206143	3.21868902836392	-0.020986457905505	-0.742694687872492	-3.03841095644928	-1.27583462623735	-1.08582376558089
Cervidae	-4.60031894866698	2.77721775321145	6.7253925806257	-2.00481616442412	-1.35011685169156	5.73551303493283	-1.15740195812915	3.27050019454918
Cervidae	-5.10191869771716	-0.711333828367686	10.853439573096	1.64477341187032	-1.2087283268359	-3.31993347849228	-1.79622995065681	4.08743514389348
Cervidae	-5.64371181259747	2.61067217717799	9.60120927151877	-1.14921010876956	0.296562804292061	-1.39996821802592	1.05946838780803	-0.267158487996227
Cervidae	-2.99946387113947	3.71606839301976	4.3489742993539	-0.988862986208519	-0.73272880063991	-2.26099765030856	-0.828089823878947	-0.172513452918552
Cervidae	-7.80200284088942	4.89974090108344	5.02418367912597	0.418742194591439	0.133520857391196	0.136442896938183	1.96279369378194	-4.81971507831796
Cervidae	-2.84503555748394	2.01344026468467	3.2664020342864	0.660103033760942	-0.161899005617224	3.55164199939757	-0.326366587262607	1.39491027037868
Cervidae	-3.13817488030173	0.794181289418631	6.91653720730771	1.32007775975984	2.09121251402671	1.63262780778137	1.23486491572449	-0.731054046091881
Cervidae	-1.94842476778847	-0.805832758417866	2.18102547945248	3.27731454119672	-3.18805436501257	4.69298025324541	2.72094404384304	2.50623150277527
Bovidae	-3.48794761729874	-3.7058707540806	-0.728928856058573	1.53765559461248	-0.811142489934996	-0.735482174055413	-0.842829157928351	-1.43431014767294
Bovidae	-1.92137650614144	-3.26027543756717	-2.06902334971375	0.00880834824687799	2.00974963213434	-5.24550386889654	1.6392640847513	-1.76795489886564
Bovidae	-3.59673732312766	-3.4757641368912	1.96427606676686	-0.606175592533239	-3.05397712177597	-1.71644607486206	1.28664693740171	3.00404471662505
Bovidae	1.18901014477362	-6.04359538356525	1.61400921774006	-2.66801923058514	-4.71023848934839	-0.6277574733468	4.88069280557919	2.9033924704246
Bovidae	-5.0351217272606	1.02008365133889	1.71843489841767	3.49805847955625	-2.20910288376207	0.638883618743171	1.44789322065735	-3.02811113502968
Bovidae	-2.07496687784305	-2.3890857832903	-1.28831471438597	3.88458648426279	2.09973373628857	-3.23938961657583	-3.70001199675618	1.38331567160669
Bovidae	-5.05171021565441	-8.57088224460307	-0.800008225674251	-2.33979800585006	4.54703497494028	-1.589637555902	1.75261764615426	-2.62885967768985
Bovidae	-2.29119635943664	-4.40975071524977	-3.29841827741841	0.737785498054277	0.0776112134460845	0.0770102534897324	0.11537834985661	2.57033674467963
Bovidae	-6.78452658934052	-3.65784655041685	-2.97973539462197	-1.33175735672839	1.3174205022235	0.972301413687363	0.334911232573889	1.25001579329209
Bovidae	2.5839890865338	-3.5501374857116	-2.24858534237614	-1.66547425470991	-2.3824107951046	-0.504879331010104	0.778664683096022	-2.49513592481222
Bovidae	-8.39546622141254	-4.96865451755785	-3.69978121373173	-4.20693590602791	-6.21980570026297	-2.25251697487038	0.656892334164774	-7.00483294920512
Moschidae	-1.32734884707267	4.8367580470394	-2.78004231377854	1.69380374924871	-0.0282064826773347	-3.64849192465817	-7.60630151562187	-0.753906540603225
Moschidae	2.69761327582914	6.90940737181032	0.498834049521175	6.98142124079151	0.412808013736461	-0.258382168681754	-5.01394117853222	0.771205173205509
Bovidae	0.803873218145428	1.00437138389436	-0.0695683488305097	3.35767552427564	1.74264961440654	-5.40663078970976	3.37404332377292	-5.14767978699912
Giraffidae	-0.2560191389455	-2.88199511856918	4.46315942519685	-3.80370573438179	3.80505969252569	1.49325476807178	0.354069141057584	-0.0507498071452422
Bovidae	-0.115171796777244	-3.94767953391797	-1.66326236087801	-3.86909599218958	0.0357419168278706	2.11017241271495	2.02844320407587	-2.38108443174375
Giraffidae	-3.30762919891323	-0.410904372711695	2.38596069207862	-1.81900854801448	1.72798859636157	3.15694848229214	2.85807454804529	2.311046240954
Giraffidae	-1.09346910915782	6.58172695548536	3.02432683763335	-8.68655819145545	-1.83176424939788	-0.445815721552808	-0.298158878750867	3.41360644669777
Stem Ruminantia	1.94774836273729	4.31005862415797	-5.1083440387714	0.894859323434489	-2.87398704877939	1.72897547648579	2.30136867752028	1.84647810691729
Stem Pecora	0.0766236065449059	3.2838868432242	-2.72236185035955	-2.41515169704627	-2.52094895445743	1.6041761489986	-1.33940982512905	0.032936821703887
Stem Ruminantia	5.2322260966813	9.87680512967285	-11.6711787268469	-2.04656673495986	-6.32543197131472	-0.558668561719519	1.60890056931919	1.09741599754718
Bovidae	1.07074497481848	-6.60498992290344	-2.63800357979931	2.26962994072907	-3.03337074360871	-2.34887763177914	3.61782865456309	0.680745602316553
Bovidae	-8.03177096843753	-6.54401253007066	0.390619343393274	0.690823454006309	-4.87060214718435	-1.38772737066013	-1.65170264265185	0.850021167152049
Bovidae	1.07774409130098	-3.06232524862348	1.60292946213366	-2.24112775108289	2.20148745859036	-0.499127772495058	5.50092059418706	3.18610561585445
Bovidae	-3.32269328286272	1.58846692224962	-3.53952346307793	-0.224249853487754	4.40715287395193	1.67157006934408	2.07189543569086	-2.184956251691
Bovidae	-4.89080990174828	1.98195780575607	-2.29485676456101	1.04706748546451	-0.34573434112655	-0.142375771308938	-1.34044489305813	1.23792159167139
Giraffidae	0.88238658937035	-3.89844690526984	2.45725437282238	3.28531714572923	-0.957172166432126	3.46209881781904	-5.46453913256143	1.63548890155126
Giraffidae	-5.15655613287749	1.67884675348298	-0.332164277361321	-5.00302277123227	-0.780773528691079	0.871063168972938	-4.91216785013903	-1.0092918826034
Giraffidae	3.76355750810343	-0.991279495617551	1.98061326200768	-5.14625506684904	-1.04121612779311	2.98662254815638	0.40255689903684	-3.06146771546314
Bovidae	-1.10757929002356	-3.49781420353216	-1.55889924832351	-1.29594335921339	-2.91831474990066	0.801988525952475	0.62942057271729	0.530585870807468
Giraffidae	-0.997521790911362	4.24239875726478	2.41518289559664	-6.05156263799092	0.866304736794658	0.959079418870291	4.45742412736831	0.545041389620264
Stem Pecora	-0.0777142406256118	7.92719586329651	-0.82327948986579	-2.00875936088931	3.77779145883249	1.28426643839098	0.91538553503599	2.24395732321281
Stem Pecora	3.80406880252299	2.45305800815852	0.11040764198619	-1.37167430852791	3.4158412021069	1.95695723002209	-4.35593893765616	1.75205241729952
Stem Pecora	5.12261816951685	4.93033124189038	-1.19641240932188	-0.698868856575581	2.15926019733412	4.40400839328116	-1.89365561074968	-3.24455918965098
Stem Pecora	-5.04701806718973	4.70627684048326	-4.46510646526406	-0.793114538374536	1.11178066931421	-0.44238909256237	1.00013653357271	1.89433344966994
Stem Pecora	-0.439501657809538	4.65142312036499	-3.84055680892289	-0.856777547574555	-0.973798612444893	0.618554209221611	-1.42969515753323	-1.41891199378822
Stem Pecora	1.30522069809306	7.00164911804339	-4.14236079521233	-3.46888020442497	-0.809251157907382	0.694661548555209	1.56760912060199	1.69403176515632
Stem Pecora	0.161503129286476	4.65354211815133	-11.2841504263357	-1.5770740366599	-1.77303248260898	0.680457944829761	-5.7167642793459	2.40486241693781
Stem Pecora	5.52280758071457	5.4600324806795	-3.12446340620266	-0.415069276660948	8.42217481023559	9.57005370711982	-0.615246429265697	2.40490631447264
Stem Pecora	1.83897178738458	5.98574780382024	-2.32548561895444	-2.70739481029109	0.278756957289538	2.97035251565024	-1.5470677075895	-2.30230888578811
Stem Pecora	-1.2780075244812	3.18529405909729	-1.01044850165413	-3.97440497498519	1.04430896208876	3.41878788569444	-3.8252391547383	2.38015344882424
Bovidae	-2.49987023953342	-5.62562595432902	-1.94105432338587	2.48311373354295	1.66449115857964	-0.98966180589463	-1.84530070575909	-4.4415090813355
Bovidae	-3.43286027567822	-3.8587512193753	-2.24505277680437	-0.480414674747128	-5.85776807950251	-0.576571532875309	1.09240588293173	3.59591394664992
Stem Ruminantia	6.15600744605223	14.1501388022335	-9.08714821761112	0.822117888823682	-2.93780553845216	0.698581032015172	1.43848370590986	-0.613220691280554
Bovidae	-8.09379245090755	-8.08727793120646	-3.82015857379235	-5.4557683979767	6.4226026867367	9.3055587340525	9.39174324216548	6.29613127811532
Bovidae	-2.75268144327202	-9.08117871445494	-5.56174979154757	0.0275201075016392	0.274799894557442	0.780630421520134	1.05733982004979	-2.61871121679355
Bovidae	-0.169225147559259	-1.83229694735411	1.46234158193937	4.73878303841112	-2.75477573211764	-0.384255635117731	1.03355286573789	-1.31718301628658
Bovidae	-1.511103124222	-1.53970505758824	-1.87257510869137	0.487227212469125	1.15720150947902	-0.674535010252803	1.9365439200728	1.46545389026911
Bovidae	0.215847918640618	-4.34262959989383	0.996026940288095	-1.65530686484989	1.57438430801279	-4.71873131117547	-4.36775258511151	1.64523206771399
Dromomerycidae	-1.18562796633619	4.44350700163976	-0.38891828626852	0.0177101710390519	-0.108816858145743	-2.1338975932347	-1.5794632285207	-0.750273134529441
Bovidae	-0.397226972110509	-5.01040116407749	-3.34309834682782	0.742751864002011	5.04577288000491	0.179388287797554	-1.17761546804394	3.27791974308936
Antilocapridae	-2.84616683863301	4.28052980748391	-0.560570699194616	1.26188182709589	5.09233777528359	0.445252133763546	-1.45403727282919	1.76805984019296
Antilocapridae	2.22709149184965	-0.834760338511525	0.286750841016494	3.82132786113176	7.53692424535305	-3.21935541214579	2.11199689464772	5.55806634708379
Antilocapridae	-1.94217978399791	1.35093960229896	-0.382444082006741	6.92741459497285	3.8314834974685	-2.74375248725797	2.69754157934828	2.0354050216155
Cervidae	-4.22079349372816	3.05244870797979	6.01154302763323	2.87414835817787	1.5643616266215	-4.81302302253236	-2.28333933115006	4.46544753375938
Bovidae	-2.92156680566676	-3.73485620970962	-1.8274853817613	2.513254038545	4.19009684272362	1.10427417467262	0.516855888443456	1.15468085247066
Bovidae	-5.98036868751495	-5.01081042221722	-4.57946677916439	4.59970723857528	6.67604888041169	-0.469088686129488	-5.17249828719952	-3.07135994967406
Antilocapridae	0.595645791817756	4.85209352217634	-2.53982751649794	0.0811638843094239	7.1310331671813	0.0297658230968896	-3.16095884217475	-2.22441601292043
Cervidae	-4.48318455191278	-2.82433348762336	6.53073690541729	0.950896506455506	0.738957616781833	1.21422212955625	3.27580661935359	-1.97578802020701
Tragulidae	11.5539351410179	-3.24096801019502	-4.03365642913276	0.357228771924138	0.292657060686048	1.54222288499332	-0.299481607984519	-1.61603051102847
Stem Pecora	0.788091165411061	6.32342681745317	-4.70484416220487	-1.14760830190108	1.80289186982337	4.27557245335416	0.30250877539251	-2.401110811723
Bovidae	-0.502464776856952	3.1363058512996	-0.442440312992043	-3.06491077607001	1.26724727455688	-0.168338594683497	-0.610588221977553	4.0014542855605
Bovidae	-5.49376572696676	-1.31390944735479	-3.23837620968464	3.20646497052679	-0.0756647762264256	2.69481065642621	-1.67997237480636	-3.33733613718212
Giraffidae	-8.74407459954462	15.3909054926443	4.12021698989703	-11.7028245849028	-1.10138983949694	-6.51594007965813	-1.3335861555068	2.906322862364
Moschidae	-1.71787796714183	5.13173990300216	-5.15234032430629	-0.607552686498057	0.522652769645081	-6.44701544947198	-2.56362547009092	2.24217911804804
Stem Ruminantia	-1.97198623763278	2.75139936467971	-10.0648462210793	7.33576452040141	-3.04842145510815	-2.89463055006708	-4.21848865416472	3.5162195923756
Bovidae	-5.85165971277451	-5.23081829540934	-4.26367315460472	-2.92369461776824	0.775375216171077	0.187551253642956	0.959738396362403	2.79284331585213
Stem Pecora	-0.691752023794151	8.12248884773475	-7.53089888746195	-1.78721249146948	-0.269490847085516	-1.36870251251253	2.01480716120527	1.09513454489332
Antilocapridae	-0.992610421059248	6.44508795051864	-5.43686253140345	0.972090338798704	8.61386527573054	-2.36661850551354	-8.75036732290724	4.29331345141816
Antilocapridae	-3.08420927797631	7.96769975090662	-1.37720194943311	5.86753430657691	7.32560962207635	-0.656531302509483	-0.520246105839936	1.89736855595051
Bovidae	-3.09261515197203	-7.63824820675211	-5.28145586932089	-1.11821858646552	-0.0989094386798788	-0.561035819443822	4.38093354597597	-0.893031300208624
Bovidae	-0.960061490379141	-2.72839251997518	-2.53524927684333	-1.70887474696666	-0.756334977998123	-0.835282084051324	-0.121790389292604	-1.55580797858248
Bovidae	3.07498727429765	-4.17611103953321	-3.68789563560056	1.62292818005863	-0.577807286381226	3.59619209119261	-3.12014822626056	-1.95830557615909
Cervidae	-3.48896423214326	3.89092790824426	2.6580576389526	0.96916648349373	0.775417674160451	0.280365650954292	0.407211221017916	-2.94723788606882
Bovidae	-9.47497210325424	-6.22192956784484	-1.10818445827246	-3.62361180762378	4.80585611319761	-5.59816050484271	6.69706367102655	-0.145318778200582
Bovidae	-1.46443865274539	-0.0313072236008113	-2.66355082909507	1.52162734672725	0.389187011272587	-0.588769977550741	-3.20709439730535	-3.7816054246344
Bovidae	-1.58266776328905	3.47069421086143	-2.15768573907137	1.06549110984423	-3.64920568830311	-0.457458955674636	-3.80566277873034	1.33284546576008
Stem Pecora	2.22006970982897	5.26549378605038	-5.22468281158319	-3.79183253913837	2.6277821798568	7.29999485052298	-0.532425309812434	-1.13160369261613
Stem Pecora	-1.0296183035956	11.2205882188201	-6.24271234923786	-1.64023833684636	2.76088528621336	3.42535807495166	3.57505562631765	0.842099411993974
Antilocapridae	-1.77314374982465	4.75938296200233	-3.41821901422242	-0.370203870745555	3.50529338335839	1.10280776695188	3.1444532174262	-1.01349146292709
Dromomerycidae	0.661936274977712	4.68662037695974	-2.01993549966185	-3.17622849855699	5.07205823884936	1.40046712558028	2.56294086958919	0.892120927953485
Antilocapridae	-0.526463135410426	6.49017303788386	-4.02255967832227	3.873051539326	7.30885643267517	2.87732543283143	2.56935267244507	-4.53105189143727
Giraffidae	-2.68813121468046	8.15460846027201	0.344117356459646	-0.876321979775229	9.26225139455009	6.81422656016075	-12.4989839653824	2.62083528974569
Cervidae	-3.92334009308645	1.26622276828447	4.09408862712921	-3.91581626606302	-2.51868132438643	0.184096177396722	0.847548773756898	-2.56199323209392
Bovidae	-3.90847666591171	-4.28510905678951	-1.65920833442828	0.40049020445064	1.13530312099699	1.76387672469958	0.721897412363815	-3.33735438487372
Cervidae	-5.66074154520264	0.240292542428047	3.03620495413791	0.0854598291088929	1.3845919278338	-2.18812142512859	-2.83445333986301	3.35736660354989
Bovidae	-5.67035369416824	-6.24168471415083	-5.89563761652926	-0.824824403905132	0.146698227854849	0.504894252374513	0.495739934017631	-4.4468709328481
Bovidae	-3.12016153907361	-3.12750763095111	0.684675185276995	-4.10003400752588	2.77284126641352	-1.04796238565571	-5.54256534848039	4.51441944069978
Antilocapridae	-1.43198624251432	0.762923115653087	0.170576167355407	-0.637014631100222	3.45436363222397	-5.59444622570813	6.99417272485643	-1.58567099584121
Bovidae	-2.00548199758799	-4.06142055456555	1.50472898781713	3.83265600354379	0.43806164434647	1.67192522998604	-2.53349831224377	6.04633338445294
Bovidae	-3.48634162454527	-2.4436689193623	-1.39791185759878	-0.918013192549672	0.132177035297727	-2.6386109086307	1.29328270412121	6.02668811635923
Bovidae	-1.2126460685589	-0.814303948188933	0.261115370291319	0.686823165253801	-2.33011057732608	5.25133719564697	0.10264940648186	3.38798374544735
Bovidae	0.53944042546185	-6.27357502622186	4.04390548262677	-4.65238317276935	2.39329552177137	0.0549518547218596	-1.75376139548641	-1.76300642148205
Bovidae	-7.8047448182167	0.421100041631337	1.45430694984846	-3.4827010748997	-0.0512103215941545	2.26563302328984	3.75719465168414	2.1736368556313
Tragulidae	15.394369248516	2.35005951020742	0.491927153458307	-4.7301515642603	-0.764970410775782	1.75143912461968	1.05546455779973	3.39513498514299
Stem Pecora	-0.316658222736946	3.9269037844638	-5.20805579703326	1.21646359846726	2.80844839507097	1.23405237656219	-0.624257128196	1.65046796350807
Cervidae	-1.5739283856249	3.71282906123697	5.20762275038541	0.583999314769002	2.42966896881704	2.08030160986275	-1.7767040862635	-4.2277421781992
Cervidae	0.830630075886044	3.30380562352379	1.14503509412528	1.09869677962025	0.197328788478283	2.69100852998788	-3.4262213880561	2.06445156405313
Bovidae	-2.0699365840407	-4.05945048076724	-6.05516552802772	0.309665492627643	6.32781787476921	-2.61293907165779	-6.34605051852548	-1.11596715400133
Bovidae	-3.00631978113872	-3.91458833338404	-7.12844789897271	-3.27004126294234	-0.675096273745702	0.238680274253312	1.97622814957802	-2.24838333235843
Giraffidae	-5.09812024016952	-3.59612175762934	-0.034996820285025	-4.10217974971128	-1.42675185400601	6.02631125767341	6.51993745313699	8.69460259291361
Bovidae	-4.75742355149561	-0.507815772547747	1.74166081268343	-4.20215520003364	-2.61280889816884	-0.746516183906727	1.03255267778486	-0.136673305450114
Bovidae	-3.18645753747108	-1.63934961278188	-2.81417093499225	0.188117472338791	1.75077085484934	0.353511398052739	2.19293275279295	-1.3761555680567
Bovidae	4.28174322829926	-2.20470413002563	-2.81628298352168	-8.04035407022521	-2.5862068011998	-2.073443229474	3.33953707797004	-2.69625337036513
Bovidae	-2.88966007326599	-0.532360044479453	-1.15402266127908	-1.34649057223	-0.290487538032501	-4.47028628409828	-4.84240356014871	-1.63293277218337
Bovidae	-0.689477869752395	4.27591852346339	2.62334954977273	1.16680995492884	-1.41896096259382	-1.17901492435988	0.641452352075057	0.689381953722785
Stem Ruminantia	5.49420780399626	8.3558370460671	-5.26723797042771	-0.724776339366762	-5.05686987169888	-2.56938247893769	4.54303970954038	2.32503342172138
Stem Pecora	1.24653402235661	3.88571101101656	-6.79565370865139	-0.553804281201018	1.93958953954425	3.40642237213796	-0.317312248146566	1.66099355172308
Bovidae	-0.619386518254382	-3.33525366541921	-5.72703020549771	4.78599639625189	-1.6534172752166	-4.17109203708034	0.664754917311014	-0.674986092161078
Moschidae	-0.40580066537413	6.45475521766372	-3.97496188027445	3.54996637392812	-4.65089151186228	-1.10523228020791	-7.27323212044673	0.26148142599399
Moschidae	-1.153089498966	5.37704807646878	-3.25525244584455	1.5382182407462	-4.88574918142236	1.86134880493833	0.747141627988571	-1.4885667611118
Moschidae	0.300829622985646	2.46417817408614	2.62070066606477	3.50503297394626	-4.18914307146614	-0.359496323913886	-2.35821029584819	-1.26147959285841
Moschidae	0.717073298120089	12.8875398085252	-5.74478786466233	3.74472609718748	-5.90770323463177	1.58087073329785	-8.38166215724491	-8.79200390216152
Bovidae	-8.29159547596602	-4.89502240468245	-2.3364844705977	-0.028107875556477	1.95530106923524	-1.00230540226877	-0.135186758363737	0.353077720648957
Bovidae	-3.99190647283541	-2.15778213789448	1.78610584712203	3.28726984233006	-1.87379116203721	-2.54932347662017	2.27783369791705	4.38973078237904
Cervidae	-2.51968384939629	1.38770784620606	3.25660197096929	-0.499225022039008	1.91690666283112	5.61089877546227	-2.08350868528284	2.81263853831145
Cervidae	-2.67694129351103	4.25345851218589	3.83466541812492	4.35446162364841	0.11947904787973	0.396494388752147	-0.0452697878388524	-0.332503065151822
Cervidae	-0.298370752139547	0.993885501870957	7.90784025229088	-4.710427396656	-0.796010493747504	-9.55815921695858	-2.71984212641803	-5.78106781957754
Bovidae	-4.50634572311748	-6.04402406029981	5.27662071555164	1.37554367504745	-2.50491157903155	-0.0229497034221405	0.428745338380359	-1.05507564188074
Giraffidae	-2.07396318676471	3.02029659026383	-2.47164050322158	-7.87783687510773	3.26054831878437	-6.70799177811269	-2.78431907200494	-3.00286294781777
Giraffidae	-4.61045479526778	-0.240384444094381	7.51305448361719	-7.5705612234621	1.31431846046164	-2.23053636770879	-0.983367647421185	-0.129268984561966
Stem Pecora	2.0706005795981	3.44872198710037	-0.545963270460295	-0.486523322297031	-1.98927979194965	-0.926782826042761	0.0516481286904443	-5.26882723888546
Stem Pecora	-1.54998194725757	6.4602103764474	-3.9503331408369	-4.4091393191754	-1.43607421584971	1.92917460762555	-0.719622819378056	-0.542592078726683
Stem Pecora	-4.6105608755128	3.87027595495691	-2.07014404644846	-0.801122171963056	-1.81255381745041	0.497388299813529	6.27075028270867	0.840638669488496
Bovidae	1.7979393401893	-7.64904994209744	-2.19859060830628	0.276095644381997	5.13269168113959	-2.11552109779252	3.89027444203142	2.44050115245874
Stem Ruminantia	-0.0900111758835741	5.96807069338687	-5.74169771600551	0.0323368871352473	-4.59013453054742	1.10744874286521	1.89332036025416	1.19829609913574
Bovidae	3.61790744980884	-8.77452842045276	1.31165472899855	-1.14253258687311	3.42824355027402	-4.68115387001255	6.09301283589147	3.54947237429785
Bovidae	1.44344632213761	-5.50214993166129	-2.07807250095915	1.24527703701746	1.7289125959832	-0.704180126678579	-0.908238914729901	2.9189863718116
Stem Pecora	-1.38994435741161	2.30036243052999	-6.39661498671057	-0.360910431847954	-6.16199630313726	-0.889085599508795	-5.09999371382262	1.18434710281851
Bovidae	-5.37482533272745	1.90368717501914	4.39804533336127	-0.603753717267729	-1.58252678679753	4.12467070626927	-2.78032164408518	0.275886966116705
Giraffidae	-1.85068113223789	6.43967780562946	3.77866172084804	-3.68841940624921	1.17171753735839	-0.755790037204526	6.06907445616611	-3.9470608494838
Bovidae	-2.16935295325591	-3.22749988890207	-2.63792149476898	-0.284995993309917	-1.48908121601009	4.7438647366774	0.455894467785776	-0.273486450136371
Bovidae	-4.60134056617221	-4.7285991783596	1.25681876699693	-0.279003590535469	1.32513386409785	1.86258483181732	1.64455250178667	-1.02935082859674
Giraffidae	-3.13999694261248	2.71005855540366	0.359346642254466	-2.27069633276468	2.85896364712949	0.294010011193099	2.19508432740623	0.835602635091375
Antilocapridae	1.42336640665284	3.62328682669395	-2.44917001993199	3.34357844095287	3.6903339579484	-6.27332774752162	-6.5645950281025	-2.71922439444342
Bovidae	-1.31044225011471	-1.63568263219816	-1.57514659806402	0.923279189279525	0.736593533701824	-0.524860133325513	-2.33297450589182	0.83201861955307
Bovidae	-3.20968781368214	3.88461342802743	2.0319536481713	1.07824246358385	-1.611236063686	4.12598550142684	0.533263829241786	-0.202245953452236
Cervidae	-1.49992306944113	4.15308069867228	0.652522932844571	-0.624781255803077	-3.97042216148142	-0.780284892739158	2.46152728595034	-0.967424305799535
Moschidae	2.18949595062808	4.17910738216888	-3.70333679923693	0.785568488403584	-1.07039872645632	0.791590081411313	-1.60570066767713	4.02459892395233
Bovidae	-0.711632998676424	-2.22871140822099	2.9144787269552	-1.75387400205762	0.256749049754033	1.56786927296674	0.832925628386765	0.0267057882469671
Bovidae	-3.88131582334096	-0.794364412412954	2.03058654073867	-0.989474414042812	2.97703391427607	1.21711394317605	-1.84440471903944	1.1907264287604
Dromomerycidae	0.295200640493937	-0.888762114429344	-1.13819238915253	-9.97435878447571	0.575646220311574	1.92173986977741	-0.720778256094504	-1.28808602079462
Bovidae	0.797246999028339	0.767450503146478	-4.16331481191582	0.404154460806268	0.142862872219698	-0.253713908739448	-2.14775857187652	-1.06561402583282
Bovidae	-5.34109462772655	6.0430070467237	4.79962753468593	1.34035140306444	1.42673395362257	1.02834665994988	-1.66871695927495	-0.966107566039239
Moschidae	3.65006827872166	3.59238587977729	-3.4389462627491	0.152894948830864	-6.54948210210545	-3.42839463482927	-3.25314799186487	-0.547914128397337
Giraffidae	1.2845676318472	-1.05507271864494	-4.59452636406312	-8.77313120559415	-1.6717774520574	-6.73030692136445	0.94916296197298	-2.60833905500848
Cervidae	0.616603385796572	2.00051536895499	4.69474475809184	2.7656974681256	2.87053392746141	2.06332582929087	-2.76605780449762	-1.38053163411038
Stem Ruminantia	-0.149434962240148	3.28733646944369	-6.37999139222634	4.90584467725492	1.76183157419059	-3.94381856608386	2.31294165994969	0.906342866344056
Bovidae	-2.59159123155496	-3.72166826462242	-1.62985365364722	2.85257688111316	0.00209015461144268	-3.18182730885837	0.641605300202769	0.980550950689939
Giraffidae	-0.414984555242427	-4.6305059129023	0.117818008532588	-0.963614562346478	-1.4152578810153	-3.38131212425395	-1.71891849554938	-2.22293539671366
Cervidae	0.392439738937896	-1.01031445551849	2.38858280478987	-5.30626635551497	-0.0793268751543586	0.173389830784915	0.566412762284637	-2.88340829232842
Cervidae	-4.74961323592896	5.82340069274141	8.06459860554686	4.05496043213608	4.02252786419167	0.0943311643581669	-7.34339026061828	-0.528227633026323
Cervidae	1.52080732589017	3.12307877563376	4.83772492342236	0.114396446393354	-0.443659260682382	3.10693549258515	0.925934236918271	1.48468672680372
Cervidae	0.80267601851502	6.073539217738	-2.07797104650373	0.437364363058814	-2.02969663826219	2.45293878911716	0.501016104631542	2.10786361913245
Cervidae	-2.50274397645276	4.07804302902938	5.7410123967789	2.32981153332519	2.71202849319241	2.40498837537487	0.217830048516467	3.56364494327716
Cervidae	-3.4500725854754	4.89232735142007	5.20406876823783	5.30238573513783	-0.129813428125607	2.00067925436999	-2.16915484410572	-3.0774706925606
Cervidae	-0.795940899705947	3.48446652439163	5.66745910599658	1.07609068988977	-0.861936444798222	1.41208612483331	5.94252668162065	1.92531957896558
Cervidae	-3.42163538008484	1.78938854693922	2.8401408106681	0.116530932518524	-6.28012392654564	-2.22231065910915	0.645363919504923	-5.05742376825409
Cervidae	-2.00901639829666	5.49428560816228	2.15864313464808	-0.116261548192048	-4.24648143920271	0.847590057291425	7.17691363607829	-2.50363823563441
Cervidae	-2.45728023303085	-0.328182911720855	-1.53364228589554	-0.649990766771601	-0.459856027751367	-0.750001476903914	-1.00325957273643	3.79594446289044
Bovidae	1.33374568305425	-3.45123998656317	-4.98098703266649	1.0318349978412	-0.358738436434167	1.01327997620555	2.01263051264732	-4.55075479742372
Bovidae	-5.67929797566891	-0.682866891496943	2.18092816784843	-3.18696710862983	-0.105432560466067	3.9188139001861	-2.52630478059144	-2.32158568811309
Bovidae	0.678720309296507	-4.05842316739777	-1.15450834146897	2.92598844691628	-0.706630136968728	-3.20127164652964	2.33358753466845	0.858515762697238
Bovidae	-5.67781523552242	-0.0691243227168685	-2.12695841158087	-1.28406898694197	-0.292698583318715	-0.347377018471563	-0.242356900812684	-0.967557564311462
Cervidae	-5.49748155690286	0.561165632136752	1.04928609391264	5.93608780857335	-4.25186066568793	4.80731161663914	-3.60249951359633	-3.53686311418575
Cervidae	-2.00719567742844	1.20547111428309	5.38398890257869	1.20847636302206	1.89044512076212	0.708428274613066	-1.98035946307157	0.39551343207936
Cervidae	-2.26231994571957	-1.48466727940701	1.66870445150869	1.56129589500649	-4.60539194685127	-1.35097295022108	-0.372499957726463	-1.91241985892148
Cervidae	-1.74823662192878	1.77854530582847	4.4347009564553	0.744679068785245	1.32431800071732	0.992527054233687	4.17625023433976	-4.20056851622192
Bovidae	-5.43784166119164	-2.90022953746065	-2.99212721096543	0.501070866917208	-1.54167437816025	-1.24638592089609	-1.74146232860375	-1.3110114872156
Moschidae	-1.13024765125627	2.10789742903968	-0.340175803385221	1.46297667945629	0.386218088832935	-1.65208033102265	2.17737413414835	-0.431635784897656
Stem Ruminantia	3.87512228635744	5.73542903108452	-1.8714295312685	-1.22447505792643	-2.64878094971088	-0.339561019378477	1.70461581246531	-4.52076486307415
Bovidae	-4.41149905007501	-0.817316965169394	-2.97699373369395	-4.89571382521327	-0.454961158096258	-2.22350914969619	0.462426235380603	0.908484159434943
Bovidae	-7.73409611993083	11.2382409290198	-5.10586867387691	0.395654852115968	8.62766114107384	-3.99250076079209	-12.9878162193117	3.20001586517167
Bovidae	-4.32480701429367	-6.62590876844452	-3.02059095186429	0.751006387254493	-1.20138419259917	2.78697141291268	-0.889360164108822	-0.847579073476869
Bovidae	-0.722873717856742	-3.09396062462599	0.393796141761385	-0.161405918826084	0.276912503476914	1.18720862172627	4.50505987899269	2.04638693788702
Cervidae	-1.49242707362668	-0.540994079334866	3.44003057538505	-0.517094075667333	-0.679799555931898	0.702359385797734	-2.77730017222659	-3.76239922709264
Bovidae	3.73527051930236	4.16759348669042	-7.33413127446234	-2.03330612471252	-4.73566594165045	1.44690180055802	-1.45055422893138	2.74055407976849
Bovidae	-2.37656611194321	3.04000168052307	-0.553611929533143	-0.628645260786773	-0.8877726424509	2.94728439903071	-0.223761617335664	-5.48717063099385
Bovidae	-1.81896063497505	-1.32511482265867	-1.44197846992418	0.896719809624089	-0.798089747975572	0.916473569380306	0.407682129609417	0.887635164683371
Bovidae	-4.53240291869456	-3.84254928353496	-2.72231149770839	2.85090235375566	-5.29196955711737	-0.964450382672002	-0.961044709086645	-3.68810156592343
Bovidae	-1.87426559529982	-4.58658988600568	-3.5828507827895	-0.810912053472009	-1.31120052337547	0.350322521126144	-0.51382397109674	2.00960782824576
Bovidae	-1.80120050448821	-3.38968329112663	2.16262033827022	2.99196547264022	-3.99832405594941	1.4073865775927	-2.28127131479358	0.312549108120553
Bovidae	-5.09254086077361	-2.44473622782204	-3.52554200124817	-0.328040945542856	0.418239136616444	-0.425901139793983	3.29890116426022	-3.78023472994367
Bovidae	-3.40375277151727	-3.49858369410509	0.319478966008382	-2.0893168392264	-1.01271201081045	-2.46224412541567	0.228380242372079	2.30148033571615
Cervidae	-1.65002983977223	0.463296330700662	0.787849731062061	-1.92970715050579	0.816806594833604	-1.72583430799891	1.85589564032286	0.488824342801734
Cervidae	-2.45319045942589	-3.09956307192138	1.90756508526137	-1.19042241092387	3.89884818466012	0.749250039793834	-1.83233965104148	0.195384870406459
Bovidae	-1.44055275240794	1.0755090181678	-5.2376921742524	-2.5949945672593	-1.72229853806734	-5.70731987341543	2.3453685627502	-3.78645690678514
Bovidae	-6.75820176505939	-6.81288615576574	-1.89240663815456	-3.10651676884837	0.527205675130707	-1.82598374454951	-3.96616780773945	-2.03186187978464
Bovidae	-5.52113911465476	-4.71402634730832	-0.122361852884086	0.122966608058256	0.761429357761007	3.02934380418208	1.92775512293683	0.458998572419713
Cervidae	-3.99362434213731	-1.16264712636422	5.18491786675184	-1.20196197152135	-1.64717047361545	-1.15459536117061	-0.216955878557464	-1.18050877537976
Stem Ruminantia	4.01283036924524	7.97110778911504	-5.39302027648429	3.28750930314771	-3.2181520969626	0.637017855513606	2.83490493164469	-0.730389699878277
Bovidae	-1.59528104184786	-3.27591329143907	1.38174677574158	-2.62571961544596	3.41673453544586	2.59737505532828	-2.26489329730213	3.7778868484537
Bovidae	-2.08654782022547	-5.34650721899169	3.45169457876759	-2.21389789860044	-1.64530118386323	7.82231312275717	-0.760127695377913	-1.50424914655868
Bovidae	-15.5838842979868	12.4773602411745	11.4483534494096	12.3738965045249	6.07124717350479	10.4564222359681	-11.2783349449963	19.121610144746
Cervidae	-4.13402536081247	0.623700711429056	4.56222941115267	0.395475625024592	4.58324714289212	-1.90259885294522	-2.08765058296767	2.21447696080633
Bovidae	0.214394996829785	-4.67792045022483	-0.305422987078675	0.789671091540328	-1.1333991911119	-0.326787532130141	-1.09755769311322	-0.871449283931212
Bovidae	-3.46677024914549	-6.14929446631159	-4.13373798890305	3.73489887738571	-2.33619690660167	-0.369718424571022	-2.67964600026448	1.63829210082792
Bovidae	-4.75626784012993	-1.97864350106159	1.08823055793731	-0.750137255406814	-1.66044970731078	-0.147439324942666	-3.86589032778388	1.86848699572961
Bovidae	-3.66971465928842	-1.14690999973582	-1.74079028447433	2.97593268354037	-0.914308530329376	5.57112738361527	1.16104319075603	4.3954444882096
Bovidae	-0.888231073374107	-2.51839254055845	0.894949391437591	0.857653652297705	-1.51553755558723	4.28277481115345	0.920863908534572	-0.0860425803794209
Cervidae	-1.58252505245873	-0.30645840339724	4.88639254771789	2.9578388520658	-3.99471498490095	2.55237147245163	2.84643675687802	-1.25306455816895
Cervidae	0.0705890819478203	-3.14625297815408	2.49112348104137	0.555144332386669	2.02292836904773	1.08121728852494	-0.829111635428362	-0.440102153298917
Bovidae	-1.40523280009779	-6.92679345649177	-0.623200891943902	-2.94046568274353	0.662949086826978	2.60707651528562	-14.4481614624054	4.98282798543296
Bovidae	-1.85034827441853	-2.54943919544397	0.0534929032312054	1.09182774935396	0.448653237368714	-0.422788173359271	3.58237643322325	0.357066682201548
Bovidae	-3.0431541488341	1.29853523905298	3.7182549518083	-2.94747350672936	-5.6493081930578	0.992495649227884	0.723904187270621	1.04229259186573
Bovidae	-1.01128866447266	1.07742537327913	-4.88512734492429	5.55236122695418	1.65140449628937	-5.70711658643319	4.52035328110804	2.03123055472927
Bovidae	-4.07231971853028	-4.46730765949822	0.172405523626147	-1.75690084194919	-0.440211725873957	2.62854521017576	-2.14149816132169	0.917142859614368
Bovidae	-2.52682551532373	-0.388302039254751	-2.64747388756519	2.44560782496451	-0.228606562651499	-1.23065894857113	-1.66371702773194	2.72731564459319
Bovidae	-2.10239621148368	2.8531027858397	-4.21399131939078	-0.0417625900413066	2.44814192191191	2.6349891348387	6.55662431158049	-2.61961166265605
Bovidae	-4.27636301159504	-0.906191259028086	-2.59128286821933	-0.981519379413833	-1.01070519228207	-1.60802977220406	-4.09236540151636	-1.0154228897684
Bovidae	-1.26880277250049	-5.77349442467779	-2.66591856480656	-0.538179489219236	-2.08801672675539	-0.749260941159727	0.390248262012941	-1.48455593670298
Bovidae	-4.62978686894205	-2.70855975896819	0.0266184274806362	3.29681806773532	0.187696628526592	-2.7856121285955	-0.860662253065908	0.349272550058705
Bovidae	-1.31596691184601	-4.55288730975853	-1.76980830896811	1.88757978494438	0.192879656015002	-2.51408801930506	-5.0914451112191	-2.31120381253734
Bovidae	0.425291352496366	-3.35429085661929	-2.52716194135025	1.10602986733775	1.48864195030174	1.27512689457418	-0.550111556308218	-0.902940150899281
Bovidae	-1.34685130767902	-1.43562996475376	2.00231744271416	-1.42978970024497	3.78930927396001	0.614404243991673	4.75784834969505	0.613952461944863
Bovidae	-4.66625992430122	-7.7980224084562	-2.44679044605226	2.19266460882769	0.958868681977514	-1.21399887473982	-0.844263737028715	2.35859076269046
Bovidae	-2.20664878628165	-0.533002133800813	-0.764417663860952	-0.247769289889234	1.48713797672562	-0.144877768241086	3.03870249866709	-1.97391907802666
Bovidae	-0.388572712802716	-5.09743121230126	-4.48825826332145	2.79275372540647	2.99004903316107	-1.59434501050821	2.02633742448205	1.66455563364756
Cervidae	-0.762059515750392	4.38893732516103	3.03919427880882	-1.40236013801317	-2.2262895995615	-2.80254835945863	4.83395439516609	1.31693332976665
Cervidae	-1.18850417688121	0.707763951784163	3.12333811583079	1.71836306131098	-1.07543919745634	-2.67119013154925	-0.628701198501654	0.141252406734049
Cervidae	9.92177622944397	2.8324189013102	10.6130235897741	-3.68874020364595	-10.4583083514452	1.53488601153863	8.24877620605261	-8.79169390106965
Cervidae	-2.06171935919393	2.23065003790339	-1.84431131701563	3.55604759261198	-0.598926131681567	-1.10794220793964	3.55434257418026	0.575330705755794
Cervidae	0.95382873265127	2.92717362254995	1.11180474850367	-3.80333817841569	1.24120187486568	4.99469448620911	-0.725929224507814	1.35571461568574
Cervidae	0.879115470351169	2.81618115281191	1.67180921144734	-2.72023662416446	0.308995723883747	-3.05872425392695	1.34968604641268	-0.260139328442794
Tragulidae	17.0294075856231	0.604383520795675	6.92058790826364	2.64867284674682	1.18807247949084	-1.06671144198102	2.14454165385953	-1.86848468661749
Bovidae	-5.03074650370912	-6.12759626406882	4.31003245148039	1.84368048508302	1.82986441401341	0.728032038299887	1.68837899177083	-0.282156519174175
Bovidae	-4.68101885770764	-3.55696735871067	2.13762163605146	1.46573769084582	-2.91286555000347	-3.89176866618973	-0.626123261948655	3.26758145030832
Bovidae	-3.21283939834525	-3.99216138056512	-1.96983493374711	-0.252066752849769	-2.44897142854884	0.959060152689351	3.48511485181742	-0.810451349985803
Cervidae	-1.68524329738223	5.24811122030792	3.07240803992822	2.41205271168506	-2.51634058389082	-2.05633891564611	-0.109026424460995	1.18163833953373
Bovidae	7.23451365111419	-7.12733072826418	0.746400415303126	1.01659138997832	-0.0713093452263333	-4.03070902885196	-0.0301959598824518	4.26871734461792
Bovidae	-0.0363573011354283	-4.85669952713182	-3.19688258168359	1.05891082974231	0.936661283964859	-1.55134643416847	-0.180206172512534	-1.54894173167243
Cervidae	-7.32805156937803	1.21079740102577	3.52967241778847	0.678687537481869	-4.53287729757817	0.152208604977868	3.72752568651883	4.82374842354846
Tragulidae	8.05648504891988	1.75895505475368	-0.507527869626599	-2.70678081527728	2.28879038894703	1.38090627858536	-2.2791474411856	1.39637095144643
Bovidae	-3.54554656141645	-3.29331708530098	-2.21376960635785	-0.666508096078905	4.53314725313748	5.5522608529018	0.905617323855072	2.63929267354434
Bovidae	-0.846105636452768	-4.63907921623387	-1.16016923342908	2.46446379148784	0.37579837511516	-1.6150278728176	-3.02544528787433	2.02876981845223
Bovidae	-1.10774671019462	-1.70630341275043	-3.95660773385133	2.45786971526112	4.70083176710125	-1.49986140197071	-4.13490418781167	1.58082711994681
Bovidae	-5.21827805282862	-3.01535350442463	-5.66736736149946	1.69546999691717	-1.60183862258813	-0.60114892604305	2.96407986767497	1.40008551071456
Bovidae	-4.84377967189081	-1.1649423696406	2.0387400723394	1.0480655935788	0.810257046732652	1.79252728464802	0.378526381049782	-5.41027264512768
Bovidae	2.97234775265268	-5.84296272792629	-3.64883151568268	-1.18924085914028	-0.625807764249508	7.09970273511309	-0.929118538794167	2.46725513750429
Bovidae	-3.84902407911516	-3.95276893348095	-1.15307559959498	0.742827091209011	-2.07553050737371	-3.11247296697618	0.984111576801535	-2.15948667408377
Bovidae	-1.51525999132539	-3.88332468583446	-1.48306499861769	1.0303272736878	-0.202183649306672	5.39390185533558	-2.94314209402837	-4.0418120127909
Bovidae	-4.0881674831071	-5.36690070376708	-3.06623624749705	1.36757661951356	1.200539633943	1.30180191523693	-1.10437612036014	2.53332716126023
Bovidae	-0.376041841514397	-0.543591035394313	11.1057716226067	0.000958328712985159	5.42415354552172	1.42596578960741	0.79754234208899	-1.11165793059529
Bovidae	-1.90390968008798	-1.51878012518394	-1.55794843384212	5.3187693168479	3.34556356624678	0.534188019952333	-0.237350138270094	-4.31853262633091
Moschidae	-3.40904737272048	3.56277751379091	-2.01916245695066	3.72661487884009	-0.865079873886524	-1.08709448511134	-0.977701896113527	-1.29849179466869
Cervidae	-0.00909037493623067	-1.05882445254029	3.33480090275325	0.613374805080628	-2.37322237950807	-4.03703099592607	0.432626218538077	2.98054548357098
Stem Pecora	3.00211738417784	8.47811910559483	-3.33330137779922	-2.10274264471193	-4.26917885008544	0.973673493550819	-0.657335672942969	-8.3152390558207
Bovidae	-2.8861044368312	-4.53863379650296	-2.1763208839495	-2.02068008671475	0.882165848444415	-0.102800699465295	0.678348236577253	-2.29137692168092
Bovidae	-3.21390028571905	8.34673807196296	-1.5711370054036	-4.45082020576526	-4.82668300973995	-6.22875927906217	-1.44508190708222	3.34178493216854
Stem Ruminantia	-5.09086379990641	-0.448383536434502	1.28533789246198	-2.22128850671132	3.90735374259106	-7.13185673870724	3.8714693494435	-5.17027415211301
Bovidae	-2.8861044368312	-4.53863379650296	-2.1763208839495	-2.02068008671475	0.882165848444415	-0.102800699465295	0.678348236577253	-2.29137692168092
Bovidae	-3.66516360268819	-8.20980478966846	-3.3070662943544	1.1840638049057	-3.2378450093663	1.89803569422149	0.585682781818261	0.804668829386165
Bovidae	-2.82459239708992	-4.98702863162181	-0.882259841768884	3.6373926963266	1.29712361817603	0.608548861162902	-3.5423788112781	-1.80698715626703
