# Supplementary material for: Ruminant inner ear shape records 35 million years of neutral evolution
Source: Nat Commun. 2022 Dec 6;13:7222. doi: 10.1038/s41467-022-34656-0 (PMC9726890; doi:10.1038/s41467-022-34656-0)
Supplement: Supplementary file 3 — Supplementary Data 1 [file 41467_2022_34656_MOESM3_ESM.zip › Supplementary data_1/Supplementary_material_1-1 Geometric morphometrics/CVA_306/CVA_306_scores_rum.csv]

	CV 1	CV 2	CV 3	CV 4	CV 5	CV 6	CV 7	CV 8
Hyemoschus_aquaticus_NMB_1930_R	21.0531770012005	-0.34741111936562	0.104418490445935	0.345807931580578	-0.305997920932684	0.0203979202064909	0.201095973751466	1.01803018353611
Hyemoschus_aquaticus_NMB_1930	21.6625635966995	-3.45846604131138	2.14713108394241	0.776806101534054	-0.430866414384352	-1.26388390637603	0.161079535238756	-0.872477377876304
Hyemoschus_aquaticus_NMB_2985_R	17.8109999253813	-2.95652136383705	1.19993197693412	-0.619892031792552	0.528686278855106	-1.25183567458185	1.7258157353525	1.33826649965646
Hyemoschus_aquaticus_NMB_8699	17.9694947009885	-1.51785152392647	2.203347568898	-0.869913788268163	0.574719659837578	-1.48015792678737	-0.867537342847205	-1.56793806823997
Hyemoschus_aquaticus_NMB_L11945_R	18.3271699996446	-1.37681669234896	1.62332414755296	0.175613239079538	1.00524002469595	0.039888949192965	-0.304990744540017	-0.921682415478386
Hyemoschus_aquaticus_NMB_L12132_R	18.3681533356641	-2.17366610868216	1.48022204120724	1.10447141618333	0.103048801378791	0.0700879647187956	1.8793326616694	0.72158942486428
Hyemoschus_aquaticus_NMB_Lxx23	19.399461238114	-1.86224185653383	0.61243618679673	-0.00578122171923419	-0.549447645535109	-0.788327523693848	-1.18038960535431	0.227527779329658
Mocholia_meminna_NMB_1429	18.8681251797062	-2.38714036192195	1.06000300322668	1.78210501775589	-1.07076679397948	-0.476634370537358	0.267612899576609	-1.10997341192511
Mocholia_meminna_NMB_1891_R	18.6143516404282	-1.94105094874202	0.227532495691629	-0.554461589026845	0.00209159093991603	0.813098244120537	0.164713269572982	-0.175257830511911
Mocholia_meminna_NMB_2319	18.0674169804571	-2.06973877623838	1.91287198296158	0.332591225372657	-0.260687608218481	0.649684372099818	-0.973682635122346	1.64495334079575
Mocholia_meminna_NMB_2588	17.189899776257	-2.06730887848451	0.671118080136734	0.783971078904704	0.620813799406492	0.616370464444716	0.172498534732626	-0.997500469961338
Mocholia_meminna_NMB_2589	19.4393344476392	-2.43609809345227	1.40732712020125	0.64767260487167	1.35016671858186	1.75524124169906	-0.170891311740394	-0.151384057665736
Mocholia_meminna_NMB_1366	18.1652413220747	-2.76752296493367	1.0152492281269	-1.52390915907642	-0.299094492894245	0.96334278908044	-0.000322702415096895	0.235648686127624
Mocholia_meminna_NMB_2453	19.8254563270574	-1.55388802286028	0.238093630383873	1.63651653688088	-0.813755867175223	-0.450769042593661	-0.919859328427735	0.311866309481456
Tragulus_kanchil_NMB_1532	19.4268534377337	-1.61916553183873	1.38775842681964	0.00837647776885838	0.2480447852877	0.364679308456041	1.13454726284395	0.262784224815997
Tragulus_kanchil_NMB_2132	18.9396087502535	-3.29740866070362	1.38430076483329	-0.24912836520234	0.771216293511709	0.0514812887329624	-1.2706683557894	-0.492513838839182
Tragulus_kanchil_NMB_3791	18.5033260842802	-2.3878796939336	0.46720403700521	-0.172438818838567	-0.21260889867711	-0.020546628157004	0.984542400968775	0.0533207541391711
Tragulus_kanchil_NMB_3797	19.6543858921408	-2.36849060385872	2.20548194944404	0.187584844670532	0.123341545158247	-0.310654088654196	-0.912169091623115	0.75485185603256
Tragulus_kanchil_NMB_3802	20.2451895253904	-2.09866281099715	0.52972739711212	0.197420808772982	0.790045187330351	0.180930728631864	-0.417101306190439	-0.718271315741757
Tragulus_kanchil_NMB_3806	18.9675670702183	-1.47072206781514	1.40510134301447	0.37258058153399	-0.060508685198361	0.225719044239903	-0.4622904568518	-0.664489854815332
Tragulus_kanchil_NMB_C3735	20.1275741326775	-2.70990396882277	1.30824859580664	0.425607062318824	-0.262111685306478	0.950028380675881	0.5925337592205	0.839845194987001
Tragulus_kanchil_NMB_C3795	19.2348236184246	-2.19789225295144	1.04761942431163	0.159575028928405	0.838970582172672	-0.819772848772325	-2.1301444497026	-0.151425607297919
Tragulus_napu_NMB_10085	18.7992708972612	-1.78068180601596	0.887866553488225	0.912673906800005	-0.129517763688673	1.87498281561622	-1.51998634087802	2.31378110995893
Hyemoschus_aquaticus_NMB_2692	17.3291575505503	-1.33267767204787	1.29691639131718	1.54919055458776	0.176221230373769	0.484805036183293	-0.12405341564054	0.0246440210473582
Tragulus_kanchil_NMB_2988	18.5010682112441	-1.63585453013525	0.696133463773774	-0.194301599998904	0.202316523167798	-1.62714267865428	0.949590772839837	0.517391639775302
Axis_axis_NMB_C3718_R	-1.92273765693639	2.58514756016186	5.22126990554888	0.347515497521639	-1.8643709989726	0.907001475092997	0.847758785002041	-1.31132002991884
Capreolus_capreolus_NMB_6212_R	-2.5860286526846	1.01707388200748	5.77919677975355	2.57388299583413	-1.01837562589918	2.21517791886953	0.668519685835458	0.298801946120648
Cervus_elaphus_NMB_111_47_R	-1.03963150393469	4.86823452346637	4.89455399539436	0.802938079822714	-0.634673823342752	1.67067857525617	-0.792701361604987	-0.488127121312945
Croizetoceros_pyreanicus_CCEC_Pp116	-1.86887555035757	3.33914106092234	4.58171189861858	1.70428052689349	-0.969122479758961	0.417862987037044	-0.165782841422526	1.52503154721376
Dama_eurygonos_NMB_VA1711_R	-2.58327944118008	3.07041588627994	4.56529002657438	1.98532573131869	-2.47887085117385	1.02998700694441	-0.506413776737842	0.198061908526209
Eucladoceros_ctenoides_NMB_Se557_R	-0.57398643382266	3.13260116415627	6.48971702050302	-0.00412120566784142	-0.97363702892686	1.0757034363379	0.337316658082953	0.780552827798624
Eucladoceros_ctenoides_NMB_981_R	-2.24563485099595	2.56167151468381	5.48748693478684	1.20183117247355	-0.465689824163705	1.3028344912504	0.68564367321144	-0.0828360035246826
Eucladoceros_ctenoides_NMB_Se1797	-2.01540248261345	1.6339587663863	6.0835573532867	0.287289701072435	-2.29285546578191	0.0436250000318109	2.55356969397543	0.272228803392645
Hydropotes_inermis_NMB_9892_R	-1.3050458346235	4.23657329466102	6.03891006365247	2.22963469877397	-0.147674191824598	1.1223323716386	0.634759699670828	0.368040345737744
Megaloceros_giganteus_NHML_M2326	-0.963930996482175	2.94611203405226	5.80590657746303	1.37451083238275	-0.66995949413253	2.10015910584947	1.6987985748224	-2.52721736954277
Metacervoceros_philisi_NMB_Se583	-5.19022083478873	-0.228800000686832	3.5899198532135	2.51455851390589	1.01708072586385	0.378608400602479	0.512808741467301	0.756396215940381
Muntiacus_muntjiak_NMB_C2408	-1.22308710685354	2.67628809143643	5.60500804691673	0.85019562024017	0.177776797772968	0.93899276681446	1.61822804332224	0.737788769457664
Odocoileus_virgianicus_MNB_9872_R	-3.53550915911591	1.80180362634487	7.3183623070035	0.0741006463987314	-1.05300412382498	0.211225971016562	1.09526735373392	-1.05526712144944
Procervulus_praelucidens_NMB_3521_R	-2.50283501960078	3.87712054817895	3.79148759203104	1.09538753804885	1.55634644724735	1.12622673015505	2.32010943607434	-1.88802484057565
Procervulus_praelucidens_NMB_SO652	-1.08774773905054	-0.131116494703596	5.69862617590915	1.2972933405421	-0.877994714128712	0.0428779602924184	1.21299231965858	1.49932944512838
Procervulus_praelucidens_BSPG_1937II23341	-2.33686267428649	3.3949779564489	4.75870188161911	0.648440858191709	-0.439701014229678	1.13409572682113	0.7227290462184	-0.109625591073046
Procervulus_praelucidens_BSPG_1937II23339	-1.90000832467465	4.34874310655346	5.22741464860248	1.31654561826087	-2.19827891973227	0.66512835809667	-0.675576886550494	-1.91632489220727
Procervulus_praelucidens_BSPG_1937II23340_R	-1.85157624525098	4.46839908158275	5.5945256888921	1.22439385015964	1.18993850674282	-0.127743275995284	0.828258127257951	0.180026088168024
Alces_alces_NMB_2198	-2.57253793432138	2.04655529105283	4.80573869493631	1.90780258165315	0.297676225779121	1.31425622374233	1.18524547474835	-0.41489744512175
Capreolus_capreolus_NMB_2717_R	-3.93804735723966	2.80435757639652	5.20068121378611	1.61412860208283	-0.719913145739227	0.280692325509178	-0.475835531974074	-0.317356818391317
Cervus_ruscinensis_CCEC_Pp148_R	-2.88235537139259	3.01820904346107	5.94839221251465	0.941118996398785	-1.27151634798636	2.39138842834058	-0.282835042981153	1.0131227163353
Croizetoceros_ramosus_NMB_Pr_r_r_65_R	-2.75550937722172	2.19509835342837	6.06199779024473	0.689951215059217	-0.422845487004282	-0.480691035942208	-0.257953386637011	0.577635868846503
Metacervocerus_philisi_NMB_Se213_R	-4.45316528316332	3.13575890115616	8.03719014041719	1.50414593423389	-0.201276483939674	-1.41919389081115	1.66682089547473	0.806585815275282
Procervulus_praelucidens_NMB_SO652_R	-4.17401707863476	4.42972169642648	4.84793586956493	0.679042477757914	-0.498414624242592	-1.0402507448964	-0.824230440466893	0.314935207392133
Mazama_americana_NMB_2315	-4.44486958257237	3.68117125790544	5.42891800062245	0.777542743689008	-1.52151130851264	1.39035988325602	2.45543266849188	-1.95790360331825
Pudu_puda_NMB_C2209	-3.46472810488693	2.59070138776131	5.63257588814818	1.32951697179135	-0.287749131842429	1.75808684823166	-0.321501923300827	0.531184555905363
Cervus_nippon_NMB_6106	-1.96734406154485	1.8163053741007	5.51042747259426	1.72717150675605	0.96692711041782	0.681109708002878	0.5812170058656	1.52186956827026
Dama_dama_NMB_3186_R	-2.01976740492994	1.08333065185831	3.64098194005204	1.63961906783322	-3.40402310552118	2.89427299873298	0.873200338341439	-0.524236261437927
Redunca_arundinum_NMB_1948_R	-4.15885108456632	-2.49418854738188	-2.21504700458433	1.26178947306589	-0.131541252297056	-0.878145270995615	0.943045095862349	1.93041325194146
Tetracerus_quadricornis_NMB_10472	-2.32734444321212	-3.64684405832647	-1.75381525054511	0.0410386548347868	0.888372659113314	-1.34289372802017	1.55345883861483	-1.34073332932256
Tragoportax_sp_FSL_520020e	-2.87915942541943	-3.49622671534454	0.756577420510086	0.239932767289334	-2.01405384343032	-1.46821757015933	1.38843060242698	4.20082732812386
Aepyceros_melampus_NMB_9017_R	-1.3031958583293	-4.55999554125416	-0.715202772566772	-1.31347668182532	-1.41166869812494	0.199735350730654	0.675727377366704	0.68144715560709
Antidorcas_marsupialis_NMB_10853	-3.90264419887505	-2.98367022827685	0.204024777163666	-0.152147290671113	-1.1097384377064	0.711706363481612	-0.565756843977911	-1.43055490773806
Bubalus_depressicornis_NMB_3269	-2.98771753864518	-3.76348185810392	-1.2110513500203	-0.297098965894161	-0.0946370683497668	0.178686844605771	-0.12481343694772	-0.229503224030127
Capra_ibex_NMB_5837	-4.05646025495622	-4.29382729433381	-0.974807611675613	-0.428391950231659	1.68625679629282	-0.646978072886319	0.0181415185589297	0.638361289305737
Cephalophus_callipygus_NMB_R12713	-4.27769011875658	-5.27098213203615	-2.74180640137636	1.45049538833259	-0.188851517873921	-0.104035302333457	-0.0165701158087194	2.41119285910322
Cephalophus_callipygus_NMB_R12767	-2.88909017456912	-2.72202281033922	-2.0025949273644	-1.15452965363897	0.912245309567273	0.0734889422815732	0.204743701546359	0.416985421520504
Cephalophus_callipygus_NMB_L6755	-1.37609259880389	-4.90476652855214	-2.36557775996943	0.897368794128699	-0.217260672460194	0.545173753004246	0.536940540794081	-0.966293566965891
Gallogoral_meneghinii_NMB_Se313	-5.08112681891011	-3.04976773321836	-0.027004347806805	-0.65054166058107	-2.55983149929069	-0.2902349790576	0.530728896481716	-1.28254224331618
Micromeryx_flourensianus_NMB_Sth865	-0.196121838846902	7.41932934171749	-2.71495865775037	2.83402508352306	-2.09327814600483	-4.22438872556001	-8.86894005102555	-0.840121601341697
Moschus_moschiferus_NMB_4201	1.15847066204146	5.87005021599292	-1.27430762727411	4.89464626836316	-2.70224836248982	-4.41405293036372	-5.79701058020039	-0.228215462319699
Neotragus_moschatus_NMB_C2122	-1.01921079784168	-2.57407442721707	-0.939522688811638	1.78340539293589	-0.582398871187672	-3.34377695765224	0.61212207480048	-3.37905598149946
Okapia_johnstoni_NMB_10811	-1.33411566676992	-0.108944909554331	3.53579537162625	-9.28172322521132	0.588263399468777	-3.63272108360446	0.673896049731308	1.78481317073317
Oreotragus_oreotragus_NMB_8401	-0.502391525470575	-4.34604234551503	-1.71994710803211	-1.75775067761075	-0.582620070545658	1.63243960671207	-1.14335536653038	-0.387650396867801
Palaeomeryx_kaupi_NMB_2297a	-2.3761511244337	0.196022514375393	2.17685051354465	-9.40765417542975	-0.192577505110541	-4.16263991960152	0.277649027718984	1.1172109637683
Palaeomeryx_kaupi_NMB_2342_1	-1.49276383215041	2.66172653359298	3.35030021242006	-10.1447017809622	-1.51943355843008	-4.61976935258645	-0.249561780275396	0.525298554583813
Paragelocus_suevicus_BSPG_1972XI8076	1.91485769794519	5.6078458433985	-5.41253896083821	0.787705541065957	-5.69887719587468	0.0339407862636775	6.15267456211353	0.939084861255186
Pomelomeryx_boulangeri_MNHN_F_SG947	1.62042799225098	5.74856890915726	-3.75150907768897	-4.55274231324685	0.462472681418754	3.8205481506991	-1.76572682618603	0.608434709919544
Gelocus_communis_MNHN_RZN330	2.62863133780755	8.13766351883558	-9.77073078330761	1.80988540763164	-5.95726469991118	-3.11930864786316	6.75531122608298	0.502024240191359
Hoplithomeryx_sp_RGM_425006	-0.915620860448119	-4.40655960247291	-2.03433547396547	1.73734507547443	-1.30913842751457	-0.255850404153345	0.83529430324505	-1.79750100921325
Hoplithomeryx_sp_RGM_261093	-3.47333769911216	-3.10569866261728	-1.84098431131939	-0.0824440215346013	-0.777816990377799	0.188235776644001	0.421630035154589	0.638736866738484
Hoplithomeryx_sp_RGM_261785	-1.85351966045225	-2.42608656405085	-0.395608277321048	-0.293527141931615	0.898104647107745	-0.81010699345643	0.0870849741225776	1.31150929600992
Hoplithomeryx_sp_RGM_178427	-3.14703766513454	-2.87944705458926	-2.45206094188263	-0.0212346776958226	1.61389527961379	1.50096239330001	1.76448249916458	-0.750448866234142
Hoplithomeryx_sp_RGM_178375	-2.62759958636565	-2.04107824456816	-2.4872805898039	-0.375524112184202	-1.76840592278426	-0.640278693059115	0.977796136962244	0.363963562583977
Decennatherium_pachecoi_MNCN_32368	-1.36795114299984	1.29322967756778	3.04672051765874	-7.97614383011099	0.131148778093911	-3.73461474546389	-0.291244052965789	0.975238534320524
Birgerbohlinia_schaubi_MGU_V7981	-2.30948377446975	1.12228100720263	0.86901163242632	-9.29886089336869	-0.175153929500256	-3.70240684936513	-1.1391224150512	0.427429071391519
Birgerbohlinia_schaubi_MGU_V7918	0.561942996877843	1.60983264499597	4.37788921045796	-8.21951889691706	0.971136800413958	-2.70031537006649	-0.266742604898671	1.42043094398598
Ammotragus_lervia_NMB_2084	-2.72963908827266	-3.78749810223528	-1.85830029832722	-0.725570058284018	-0.642798599466203	0.571649511246045	0.393063230547578	0.559898240148845
Ampelomeryx_ginsburgi_MHNT_Beon91G4_261_R	-1.8080247827363	2.738109787487	1.24913003465037	-7.61255111007152	2.22815245106947	-3.39614448288747	1.03390538536797	0.568255950561387
Amphimoschus_artenensis_NMB	-0.920858228529595	8.02714680915391	-3.79853054108025	-2.46579527709099	1.99741222880356	3.51000946985247	-1.91719692388778	1.5396114894513
Amphimoschus_artenensis_MNHN_F_AR3266	0.724544979462512	4.9515634156958	-3.5068744375438	-1.35318996130058	0.410624422538248	5.25074610673682	-1.51295237994984	0.312128565447275
Amphitragulus_elegans_NMB_MA5881	2.16563729281738	5.53083079368927	-3.29278393852018	-2.71740622591928	0.898126146137763	6.3853349676576	-1.42131696887259	0.0465290510986164
Amphitragulus_elegans_NMB_MA5882	-0.27893807586104	6.57083185435164	-4.34043781600554	-2.67461819053763	1.15625267821018	4.6945837344752	-2.05939240480261	1.67368421402903
Amphitragulus_elegans_NMB_MA5883_R	0.308643427622014	6.21872594057045	-4.02093047379602	-2.87217381279785	1.7635757055665	3.45041559690496	-2.55809433697988	-0.168714729794213
Amphitragulus_feningrei_NMB_cod628_R	0.938673506991719	5.44680451593417	-5.54216365870657	-4.3243416485435	-0.437968266582433	4.33400062629028	0.488434835965477	2.82311142709985
Amphitragulus_feningrei_NMB_cod631_R	0.893736680557798	7.22431150075015	-6.56462122279766	-3.96105633989892	0.304042938768562	4.21313053064092	-1.96426184363961	1.39744228585113
Amphitragulus_feningrei_NMB_cod632	1.69938925009608	6.52980339765905	-4.28269572548286	-1.82307001173777	1.7422864671369	7.01916597801912	-2.87467268486527	1.45647634635259
Amphitragulus_feningrei_NMB_cod635	0.604559561606859	6.62832138236933	-4.04699024097514	-1.95697210490845	0.225289199996073	5.16965275037223	-2.07931283699911	1.8829535855382
Amphitragulus_feningrei_NMB_cod637	1.30041750599299	6.30319114155324	-4.00477265352342	-3.21747108192911	0.354482095046593	4.35965473849149	-2.35096931511873	-1.08194491676645
Antidorcas_recki_NHMUK_M_22370b	-3.43398212135764	-5.79638956874214	-1.60311170052494	0.23317539617264	1.23616159547222	0.710683267891271	1.05858756392657	-1.09437973990262
Antilope_cervicapra_NMB_C3251_R	-4.00046765154441	-3.86765154764359	-1.51313590860301	0.548444416390938	-1.74175767969193	0.405849086593196	-0.960700592724413	1.14974569728794
Bachitherium_viretti_ITD1082	3.05089460383938	9.61355606267703	-8.71143026154828	1.40861542065899	-5.16123157551842	-2.94914012827581	7.87468215402956	-0.59520011690941
Bison_latifrons_UF_256375_R	-2.86592684555221	-3.65038922691607	-1.71105158757239	0.164368832165174	0.149345277527761	0.356114449447821	-0.40337912414257	-0.0147132507446094
Bison_latifrons_UF_286374	-3.32755140098446	-4.75512709765143	-1.99997398916643	0.0342612437800495	0.182397058006399	0.642947157041863	-0.157904402211931	0.872091998798046
Bos_taurus_NMB_1037	-2.29231382563363	-3.55616894452093	-0.621598062961455	2.10284972801267	-1.61317123518847	-1.43915835161368	-0.0892787756625235	0.13993434461555
Bos_taurus_NMB_3365_R	-2.93592320321462	-2.81632117112006	-2.72804184535682	1.82173089322052	0.229087222110022	1.51998384032153	1.58507857570437	-0.00481955557602137
Bos_taurus_NMB_3367_R	-1.45424082500997	-3.82538913061107	-1.00473220031048	-1.97746629554702	1.10427427412813	-1.42892066682452	-1.33896535936603	0.518429909987953
Bouromeryx_nebrascensis_AMNH_F_AM53041_R	0.444621806086183	1.58387287828414	-1.32599672190946	-5.76120491663744	1.42213804924223	0.546192972502583	-1.85777299988926	-14.7990314629489
Cambayella_watsoni_NHMUK_PV_M3683_R	-2.56227621584408	-4.50745258112797	-2.0684734179978	0.219663913386702	0.511296260099921	0.876185360203479	1.01867541675998	0.376984238637393
Capromeryx_arizonensis_UF_402857_R	-2.1838945897913	3.56046852422874	-0.787298668273855	4.16723126291498	10.4731566744766	-2.63304216773124	0.251058429333612	-0.302403652134361
Capromeryx_arizonensis_UF_402858	1.01921956779908	3.23459489595161	-1.52433113526316	4.5823117535162	10.5564301474073	-3.89152426350936	1.51626034509368	1.87074222020066
Capromeryx_arizonensis_UF_402859_R	-0.786993480208338	4.41110747393467	-2.47550113164897	4.88731544746777	12.0866945863846	-4.04255708790038	1.15149724806613	1.10376176791122
Cariacus_rufus_NHMUK_PV_OR18701_R	-2.84196663271142	2.81186038693719	5.14704955110634	0.779374884277295	-0.838813656815623	-1.18519570605704	0.135011182126484	-0.114851238578191
Cephalophus_callipygus_NMB_R12820_R	-3.27476116762727	-3.86024070860868	-1.54590629194255	1.67431725775326	1.79915760904383	1.30641851676678	-0.497368092935836	0.522620214785756
Connochaetes_laticornutus_NHMUK_PV_100126	-3.64732686740516	-4.22609898265234	-2.07047869234886	1.24274203041385	1.28251529915048	-0.144947287476312	0.316366018444214	-1.73423330675239
Cosoryx_furcatus_AMNH_F_AM_32426	-0.646155381293916	5.37044175725782	-2.00775988068913	4.05629982518584	11.5173944603197	-2.44154504648972	1.20956386452831	1.06916517612862
Dama_mesopotamica_NHMUK_PV_M_16180	-2.48320788933229	2.50130148347186	7.04276913775731	0.61817209804449	0.561032900454505	1.58498440696446	0.394608610763066	0.84903031321908
Dorcatherium_crassum_AP2014_0715	17.1686669807485	-1.27326326864088	-0.426670124439059	0.634547888412565	1.00395207315283	-0.491093770313709	0.350738881036296	-1.02539145876097
Dremotherium_feignouxi_NMB_MA5885	-0.115472302603564	6.74488280357306	-5.30370238960754	-2.52943166643752	1.13570085630243	4.28994465803098	0.0236741544528184	1.07713212029458
Eotragus_clavatus_SMNS_50Mu	-2.22729414467066	-1.13952390986039	-2.32672461000752	-1.08333264967046	-0.00776233788381774	-0.407890219898191	0.313249693750221	0.00658532199060829
Eudorcas_NMB_6414	-3.38392544935838	-4.60483103378751	-2.14610795215393	1.194139862836	-0.196524345326251	1.50570565467838	-0.763529567324101	-0.995554204895284
Germanomeryx_fahlbuschi_BSPG_1958II7801	-2.43173238679954	1.8800855977832	2.9227862889643	-10.7648698106562	0.879516275326416	-5.30066117855542	-0.307687466457109	1.78654352691969
Hispanomeryx_daamsi_MNCN_5001	0.0969148164521662	5.09601713383738	-3.65191455073558	3.50426874227974	-2.49501099433283	-5.68134365504158	-7.59699169132662	-0.253440421430606
Hypisodus_minimus_AMNH_F_AM_9354	2.05941779445581	7.24334546045416	-8.32712585716841	3.88290691061005	-5.32638568821142	-3.23072553383444	6.6777700490589	-0.551035212561988
Litocranius_walleri_NMB_2543	-4.7691480849946	-3.63606044033424	-1.28771150518866	0.226934352495696	0.131424691608929	-1.04662531666723	1.02070007852749	0.578228598924986
Machaeromeryx_sp_UF_156239	0.441087204024526	7.82191151803431	-6.53121659449583	-2.53369666714553	-0.135648045292992	3.50657420218943	-1.77192419650583	1.23327883441097
Meryceros_joraki_AMNH_F_AM_31163	-0.726507554052738	4.7080456904774	-2.48635477208062	4.83146224130572	11.724496905556	-3.82060477317622	0.868086060763505	0.16444337669398
Merycodus_sabulonis_AMNH_F_AM_51103	-2.27412019647603	6.57285568600866	-1.79464315828304	6.46135506595559	10.4064451766146	-1.81200103870772	-1.15323710002744	1.13551542823028
Myotragus_balearicus_NMB_416	-2.27817996136818	-4.35866037390763	-1.73367595556522	0.158644902485469	-0.0290023731445436	-0.265401627584701	-0.651395770602693	0.654915845413215
Nanotragus_oreotragus_NMB_C4228	-2.09770038806434	-2.014676702331	-2.60835463168174	0.516704136137216	-1.14557537810296	0.447360085397397	-1.02897438107247	-0.158111803018742
Neotragus_pygmaeus_NMB_2719	-2.33144816195756	-5.32284696204649	-2.68764541497142	0.647232742521638	-0.749491812516334	0.011868555870027	0.601004087693067	-0.295187095614017
Odocoileus_sp_UF_206565	-3.20572815240046	3.0782593042361	5.38315372709197	1.17699449303272	1.24072099988474	1.72643505261786	2.79062700933751	-0.268929832759894
Ovibos_moschatus_NMB_11175	-3.37090380605337	-3.80320448656462	-2.04193767041777	-0.907699608165159	1.48149973737152	-1.14647473221196	-0.338845232254337	0.496447727705471
Ovis_aries_NMB_9037	-2.48513449826324	-2.60254668698676	-0.48046651371118	1.15399604927652	-0.0406209363939884	-0.731569045615967	-0.119851273299006	-0.482550013075581
Ovis_sp_NHMUK_PV_M7405_R	-2.74357580105106	-2.3590976584739	-2.39382300632912	0.581234896267315	-1.52629079027205	1.01508253320848	-1.67048905852651	2.30313181627542
Parablastomeryx_gregorii_AMNH_F_AM_31361	1.53548377589903	7.11140783831108	-5.92692945869418	-4.19165939798784	1.39369351098002	5.63690268109098	-1.70392221376504	1.37269356170382
Parablastomeryx_primus_AMNH_F_AM_13822_R	0.0268215158911495	7.53879714902071	-4.71471916748375	-3.13455649253401	2.87337137040214	5.40669559989035	1.03019710769879	2.67379087259425
Paracosoryx_wilsoni_AMNH_F_AM_32470	-1.51566568706129	5.03156753900936	-2.94538326648394	1.47423358470368	8.18274706480967	-2.22296557546042	2.17724557544933	-0.489653969137747
Pediomeryx_hemphilliensis_UF_69945	-0.557628047596498	4.60423588557974	-0.888500105479437	-4.19884701369414	4.17003185651596	0.861391049902583	1.49262125759052	-13.1865069748498
Plioceros_dehlini_AMNH_F_AM_32101_R	-0.351621654840971	5.97819902449962	-3.21563266227388	3.87646971152735	10.6645386096607	-1.90681298056542	0.759496973387204	-0.254108058290264
Prolibytherium_magnieri_NHMUK_PV_M21901	-2.03186286480033	1.95790311032775	3.10747421757479	-9.99385147921316	1.57917377781679	-4.33288258971756	-0.556052665569836	1.81650529796543
Pseudodama_nestii_NHMUK_PV_M5656	-3.96533481354426	1.64388500416461	4.08681658562909	0.252384649643057	-1.34421409507079	-0.1030992495022	0.809645470105981	-1.97997932309702
Pseudois_nayaur_NMB_1919	-3.5010350158837	-4.24248766313794	-0.918046356090658	1.18101272624796	0.593258147699144	0.204771439656208	0.0329285958286953	-0.84167877484685
Rangifer_tarandus_NMB_7552	-3.8362929544193	1.36279176402256	5.45247823059159	1.61255767246377	-0.524370524395202	-1.03947238887675	-1.44009536863523	1.03218993837881
Rupicapra_rupicapra_NMB_C1969	-2.44335158761317	-4.41911383821599	-0.950791878863929	0.991412808942063	-0.592086695216694	0.214333132911988	1.21695698461673	-1.39333248433443
Saiga_tatarica_NMB_10065	-2.10295369125489	-3.49671872465656	-0.598917420528313	-1.02129136202034	1.68865473142998	0.00435589650466114	-0.478472349341246	1.04645291112284
Stockoceros_osborni_AMNH_F_AM_42553	-2.22605095953036	3.53712596063015	-1.95555361507243	5.09166462054471	9.61940491659756	-4.66776741752292	2.07163386893433	-0.710507284202943
Capra_sibirica_NMB_4219	-2.87323507575753	-4.80139882152508	-2.61751249941188	1.14169012252344	-0.910534161798395	1.05834354983585	-0.851802259152571	0.270279614926387
Antidorcas_recki_NHMUK_M_22370c_R	-2.21738786388388	-2.01101531915251	-1.17901355783069	1.40764573786825	-1.0496089190978	-2.33238261126086	0.328386884883222	1.22018480011435
Antidorcas_recki_NHMUK_M_22371b_R	-3.25895183547737	-3.25652714065757	-1.05816695051832	-0.373701224641456	-1.07781285568756	1.52357652482171	-0.337831699708801	2.12285495367784
Cephalophus_silvicultor_NMB_16225_R	-1.73028735058746	-5.76410086376503	1.6649818158379	-2.03522079238224	1.71124892997309	0.631657914729234	-0.780454157450306	-0.12369756238973
Connochaetes_gnou_NMB_7591_R	-4.38711885363417	-2.13880478866287	-1.2119354753518	-0.497780543119665	1.09993229546936	0.42344300877008	-0.124295819620062	0.488680535626903
Dorcatherium_crassum_NMB_San15053_R	19.1642059320682	-1.1784726004134	0.875469724880147	-2.4443067274628	-0.832576622275612	0.666047629681153	0.799800722014896	-0.435849109915151
Dremotherium_feignouxi_NMB_MA5886_R	0.965467986212086	5.99093375123832	-4.71095456631188	-3.67127880957871	0.460427851299126	4.56479000093408	-1.02801581992506	1.43864082736512
Eocoileus_gentryorum_UF_95999_R	-2.56284348473116	3.25130107127893	4.62833184961708	1.89280035231831	-0.562582732420862	1.12210297032704	1.60829192728227	-0.885601623020711
Eostyloceros_blainvillei_AMNH_F_AM_144949_R	-0.408697373050213	4.01918504352295	3.3274799720006	0.642044400812178	-1.90643598043218	2.56491798553869	0.732423723622406	-0.145514092315268
Gazella_depereti_UCBL_162134_R	-2.28889039281776	-3.98651047007451	-2.04110695345706	0.000276154676384407	0.652246961716229	-0.0810426445779721	0.875342276741515	0.378169939680826
Gazella_gazella_NMB_11029_R	-3.45112268488932	-3.92773373269712	-3.02754354701219	-0.199442539704039	0.167264546588444	0.0387361248831896	-0.250005417263333	1.00188936082533
Giraffe_camelopardis_NMB_12075_R	-2.09859955689083	1.35278434521033	2.404227355054	-9.7636639145718	0.427155496905096	-5.16926470423873	0.652449465778138	2.38054897300772
Hippotragus_leucophaeus_NMB_2149_R	-3.82179877740236	-3.8825197623497	-0.607543073875744	-2.42199366204937	-1.07901165607032	0.878042367063562	0.822808837712465	-0.457651918464105
Hoplithomeryx_sp_RGM_178540_R	-3.1055148178216	-3.46054740507843	-1.4609133543494	0.719966415570731	2.12145096551808	1.10658359891911	0.919951839313533	-1.07038316730371
Hoplithomeryx_sp_RGM_261092_R	-2.78927831873574	-3.64941887999983	-1.37207208617614	0.191322891318038	-0.554543331016484	-0.426866780345213	-0.109471217268857	-0.383225291634056
Hoplithomeryx_sp_RGM_261100_R	-4.1807155571547	-2.74780718365793	-2.29767204117608	-0.512166396819301	0.824044552639494	-1.33038055143907	-1.59249222389366	0.506727256513172
Leptobos_etruscus_NMB_Se1712_R	-2.50903694392828	-2.36524877658326	-0.890678448784166	0.41039452206833	0.456534256472644	-0.169825354686448	-0.904916860984292	-0.0661048108206954
Leptomeryx_evansi_NMB_R	2.50149981609278	8.80249378542118	-8.77123293673932	1.35081026282266	-4.33269544809769	-3.56061914838459	7.16160778317023	-0.290691171861767
Longirostromeryx_lorddensis_AMNH_F_AM_52837_R	-0.609766431800868	6.14625798173741	-6.48855605222476	-0.860533004068871	0.889291944504084	5.51862055555767	-0.131783330154365	0.67215017814717
Madoqua_kirkii_NMB_7572_R	-0.909765524677997	-2.91036635623129	-2.05030802263747	1.59795112640468	-0.176973767338573	-2.35797500127351	-0.197084266587847	-0.325447079483675
Micromeryx_flourensianus_NMB_Sth866_R	-0.432059487052289	4.59938544974054	-3.13768518653688	2.76628083230702	-6.53312661782992	-3.35033102214252	-6.25077197830038	-0.73861996110836
Micromeryx_eiselei_NMB_Sth833_R	0.340592649887173	6.32489887793574	-3.30520509572673	3.42533470120572	-4.08617968060164	-3.56929822052219	-7.06315312990774	-0.178724247147821
Micromeryx_flourensianus_SMNS_46123_R	0.667548046702768	5.18414637740862	0.156655083955748	4.86361006421751	-3.38002992084092	-4.18019117495423	-7.00148011094982	0.323916859401093
Micromeryx_flourensianus_SNMS_43062_R	0.058338207522538	5.52893730749456	-2.59158390689108	3.70492878680414	-3.9229952735764	-5.44202516474764	-9.13201588277657	-0.467885753734713
Myotragus_balearicus_NMB_247_R	-4.82244399595468	-3.2788446213885	-1.75898728257365	0.192199063527521	0.0201167485100017	1.05792210607095	-0.628981598387906	0.263774312741237
Myotragus_balearicus_NMB_G1462_R	-3.69468008259537	-3.82380069182799	0.0927425449171326	-0.465679025888583	-1.89462719375822	-0.300777492000012	1.89257365118996	-0.239295390389786
Odocoileus_sp_UF_402854_R	-3.27629250192332	1.59535242719374	3.98356916269427	2.09546890521826	0.604127660074814	2.98598621632353	-1.59434785229805	-0.99492324358541
Odocoileus_sp_UF_402855_R	-0.911600388260789	3.44659960046095	7.08585275929408	2.52583009386119	0.287994707981784	-0.0537447856363482	1.4472060231067	0.165393104680475
Odocoileus_sp_UF4_02856_R	-2.22380253829834	3.12336231636066	5.3825297498655	1.32654587089177	-0.406334100405957	0.755586383679431	0.00330873988273643	-0.0585417343399005
Ourebia_ourebi_NMB_8772_R	-4.1690862797919	-4.20356983038534	-0.786015168979028	-0.351892061700755	-1.4686700938754	0.585795948656146	-0.621138617074774	0.890398156493275
Palaeomeryx_eminens_NMB_Sth409_R	-1.78067336232242	1.1087197610303	0.271994694685991	-8.63396876045976	0.697146664232471	-4.37542377270537	-0.263830236448334	1.21650579217477
Palaeomeryx_eminens_Steinheim_MeteorkraterMuseum_R	-2.04151352400101	1.64859362039167	4.48428929671776	-11.2722499806324	1.47823935877011	-3.94323863037686	-0.967236399715289	0.780640710974325
Parablastomeryx_gregorii_AMNH_F_AM_31360_R	1.07991979752036	5.79805893549187	-4.63122839502047	-1.44598234312694	0.406333801740251	4.0980477565916	0.0393303131876202	-0.629222065958438
Parablastomeryx_gilchristensis_UF_248895_R	-0.671472283123905	6.20347247417201	-3.41925873294593	-2.26892624571084	1.49521578458275	3.34906164217795	-1.74493637216512	1.95417799766939
Parablastomeryx_gilchristensis_UF_265266_R	-1.35029169574023	5.38125663489997	-4.61008932663988	-2.8582823776151	-0.177804600524485	4.98756859005912	-1.05966995419509	2.00678248052665
Parabos_cordieri_NMB_MP239_R	-1.69948204024361	-4.77891410129225	-1.00117473813341	1.77681217225918	1.18948409997183	0.0316307261695105	0.049959037767529	-0.743825208263001
Paragelocus_suevicus_BSPG_1972XI8209_R	1.57382072497405	7.89269425924175	-6.48632536564281	1.12090690422456	-4.217442461546	-2.53593554457509	6.0362477143784	-0.277602395215074
Pelea_capreolus_NMB_2147_R	-1.57613883995343	-4.80329298352113	-1.09437139347172	0.318012337516562	0.103651359246731	-1.12838238743192	1.64681524034599	0.782867930654004
Procapra_gutturosa_NMB_10435_R	-0.721234474601246	-3.4624547419702	-2.07546593975941	-1.03252116861463	-0.430098740187468	0.34255419077625	0.948423866890689	-0.338736786377901
Prodremotherium_elongatum_MNHN_Qu4596_R	0.973173980122112	5.93591210809864	-5.39391436405443	-2.07042773535442	-0.764906928498813	3.21774106676298	-2.59933750746367	0.244325574337231
Protragocerus_chantrei_CCEC_L_G_R_2383_R	-3.71877260048583	-3.59999008900393	-1.36044761937248	-0.420545192703863	-1.44543450033251	1.30241077735276	-0.191350270791947	-2.01320270540344
Sivatherium_maurusium_ANK_II_106_R	-3.11299348120741	1.59512889843463	2.51183349628911	-9.12563051580391	1.31600777383956	-5.36213621757455	1.55315504452219	0.45441434214111
Tragoportax_sp_FSL_520020a_R	-3.60780427023909	-4.21323723400653	-2.43956796203951	1.54156920170598	-0.191096490277952	2.60953782025482	-1.34529607324504	0.838576096963702
Tragoportax_sp_FSL_520020b__R	-3.76196134934413	-3.60746856321294	-1.43443289961578	-0.811332042742657	-0.146661331292846	1.58853874707403	0.73288548888303	-3.31819731045866
Zarafa_zeltinii_NHMUK_PV_M6670_R	-1.67084322586522	2.85462692469242	3.46730988596773	-8.2014232015422	-0.912180860224954	-2.76589029139385	0.68177083731945	0.941648410793907
Antilocapra_americana_NMB_C1618_R	0.120703396777875	4.86023201552784	-2.62915265746698	3.91292502659771	11.1264658786845	-3.60159369925492	0.0521880376913276	0.574097995998102
Protragocerus_sp_NHMW_KOH_III_oben_2	-4.01454562651701	-3.98932688946117	-2.65244763409067	1.25732605885437	1.32541837462137	-0.11584023356002	-2.41317584828943	0.764606041458006
Eotragus_clavatus_MHNT_PAL_2015_0_2261_9	-2.20102147455356	-1.02753809145054	0.737495117801587	0.521520068383909	0.523932487397284	1.83808188953349	3.12468623161847	0.399319680211288
Procervulus_dichotomus_MHNT_PAL_2015_0_2261_7_R	-1.22411577637159	4.75906605861529	2.24625256187368	-0.869115085819177	-0.933947672548931	0.182036152233868	0.0733706810487545	0.462355626571888
Hispanomeryx_sp_NHMW_KOH	0.2005376839189	4.56176302859026	-2.89501891944886	3.53840776716701	-3.4820977467806	-4.01653981340446	-7.06962250594038	1.71639350755628
Tragelaphus_scriptus_NMB_C3568	-1.63100297483806	-3.5511484160369	0.661193435612715	-0.278377735972781	0.0426959274370591	-0.00985770491816799	-1.60473854865791	-0.112485334037903
Cephalophus_natalensis_NMB_3572_R	-3.55717916474943	-4.38182647736562	0.083130128434994	0.807170533333127	0.365837559029537	-0.30747053931325	-0.998645963228535	-1.4101360769041
Dromomeryx_scotti_AMNH_F_AM_33800_R	-0.40621066228252	3.45665006518362	-2.42905668401248	-7.87703927854814	1.63474467888495	0.850610179869069	-1.49868605372243	-13.3387086059196
Damaliscus_pygargus_NMB_1948	-1.14999051245196	-2.39034095768416	-1.8342993430865	0.287894661630768	0.402505665440431	-0.965938600616605	-2.62789916742571	1.65132084177097
Eotragus_clavatus_MHNT_PAL_2015_0_2261_4_R	-2.50033513966811	-2.04215654826985	-0.333166242891583	0.536278830013509	-0.35675003412306	0.527262632497257	-0.0288978286573582	-0.16748659274638
Micromeryx_grandeavus_AMNH_F_AM_103369	0.101362833657287	4.45139590990105	-3.82686574327091	3.97400978152145	-4.26614775045228	-5.28372457959069	-6.25419749103242	0.142501764916376
Palaeomeryx_kaupi_NMB2342_2_R	-2.03164649303494	1.13392666548761	0.211685507870686	-9.51939229086395	1.38794103936895	-5.13645984129987	1.04997760039513	2.64200407145597
Procervulus_dichotomus_MHNT_PAL_2015_0_2261_13_R	-2.29203572468098	1.07174726190223	6.47001784392699	2.06068799250996	0.951854945377772	0.375724077814819	-0.891387317344609	-0.429860891214648
NHMW_TGR_C_2_NMW_Mongolie_R	1.32767994786939	6.92527033000565	-7.73314604713272	1.94854910238668	-2.93339272050333	-3.22634206772013	4.41258166494087	-0.382720940334518
Miotragocerus_sp_NHMW__KOH_III_1965_2	-1.70279096587775	-2.95674257306677	-1.19988466594934	-0.575092686900548	0.497616794098577	-0.734711397809857	0.236012664134043	-0.680134921728596
Giraffidae_NHMW_KOH_1974_1686_1	-0.0861541218529639	-0.592004427370461	0.42813960749116	-7.24990298663569	0.300547189146046	-3.24880821496665	-1.3920432796298	0.905160118306578
Procervulus_dichotomus_BSPG_1979XV555	-1.08734515823975	1.48040114849078	5.6478991087147	-0.921569690370702	0.00313651498376048	0.836485695503447	-0.267971418536257	-0.680616995119627
Euprox_furcatus_NMB_Sth2394c	-2.84526854744953	3.70885656428679	6.09524003006694	1.07112981785951	0.121598260436097	0.480304698508946	0.659779178053191	0.118299676069678
Rusa_timorensis_NMB_3657	-1.62746904259692	3.89554705124129	4.87136186488048	2.03969237668594	-1.12296807445023	1.11357279811989	0.144007511133429	0.13086762287868
Dicroceros_elegans_MNHN_SA10193	-1.41090200438162	3.75028456900325	4.82262334320884	2.44431735599751	0.0320162925430046	0.728213833892716	1.14041469954517	0.233348557706065
Heteroprox_laterti_NMB_Sth2394a_R	-2.0870938778736	2.9075052920183	5.21106892036299	0.966474464527124	-1.72623951044784	0.25929901889175	-0.229622015327725	-0.366709168276219
Dicroceros_elegans_MNHN_SA9954	-3.94702460051709	3.78943822470974	5.09868550205541	3.76761357249148	-1.92125909518475	1.43992467615206	-1.24640922672402	-1.17803466749064
Odocoileus_lucasi_BSPG_2012I77	-2.30009547621989	2.91678438514698	4.89177520274504	2.38604660812534	0.597717520194003	0.640829801490434	1.48536503357783	-0.411388457064329
Odocoileus_sp_BSPG_2015I37	-2.22062775984221	2.55285452956351	6.04564941074683	-0.012851087496237	-2.02450579468034	0.96325412476475	-0.401654232932927	-0.479287422121835
Heteroprox_laterti_MNHN_F_Sa9956_R	-2.61178488402376	3.09993677658592	5.51584354388519	1.26800640909279	-0.538251473299541	0.787223754990953	0.971832530932636	0.68826900997269
Dicrocerus_elegans_MNHN_F_Sa9911	-2.50029268253313	1.58483645219838	3.21608227024363	2.5040994548498	-0.285610846408448	-0.171115195582298	0.401546511801062	0.358661404258953
Capra_hircus_NMB_6920	-1.66215057491758	-2.98520537972109	-1.4212997796821	1.60534592872117	1.189317291894	0.536238265324879	0.00644278658214018	-0.437354565559511
Capricornis_sumatraensis_NMB_4987	-3.35701173443455	-2.26177271556739	-0.58678289587554	0.351478748398418	-0.523462103278751	0.105730481970003	-1.47253841024111	-1.76217638680327
Cephalophus_dorsalis_NMB_15928	-1.81680762956905	-4.15489818963415	-2.07271845974057	1.39016551242783	-0.371614621603793	-1.98288866876687	0.695577928254391	-0.719641455026386
Cephalophus_rufilatus_NMB_16169	-4.65166911663577	-3.54984060185661	-2.7564782765866	-0.705634546050312	-0.584605647330097	-0.450555320378237	0.217345382629872	1.35247621373329
Cervus_astylodon_OPM_FV_10296	-3.28945621111375	2.16857312376537	4.32715152347261	2.26733779310282	-0.468715014410561	2.23024198425015	0.0968957883235945	-0.391097901795215
Cervus_nippon_MGK_84	-2.06912503846942	1.96616667969793	3.79015207321221	1.27416497373598	0.319133787184696	1.2140178040734	-0.989886895836071	-0.51415706571856
Elaphodus_cephalophus_NMB_2067	-1.98616075232251	2.50705736594187	4.22416491642305	1.82556399660373	-1.02206645547218	0.14549874268056	1.19683779851607	-0.0694226842874103
Muntiacus_sp_OPM_FV_10538	-3.10139692334273	1.54692038254298	5.34093218113023	0.778645019004404	-0.194454472268467	0.0917794423069864	0.489711248826419	-0.183920269991782
Gazella_dorcas_NMB_C1724	-4.01937143587555	-3.39283996010655	-3.10039278254043	0.483523856146309	-0.0758636030477804	-0.159287891858333	-0.487608337248916	-1.04125520669491
Moschidae_nov_gen_nov_sp_IVPP_Halamagai_Pet3	-0.865625302618207	4.96525555184153	-3.24844513466057	3.69507085737841	-2.09966824479703	-3.73749900471258	-6.06491664425925	-0.652894908684964
NHMW_IKH_A_1	2.6489538296796	9.16178846921082	-6.10090861309396	1.84748367332373	-5.44983159773215	-3.31538027628047	4.76225652665425	-1.19075046771875
Bovidae_type2_NHMW_KOH_1374_1676_1	-3.88700885500782	-3.75362943345703	-0.406211090214029	-2.36468485873443	-0.689797165920639	-1.50618347865197	0.52959414695373	-0.825534815786975
Gazella_aff_pilgrimi_NHMW_KOH_I_1	-2.96795283098074	-3.83540019532787	-1.77139993399682	0.141622583952255	-0.0391198215170754	0.190355385767432	-0.120851019761204	-0.272973951039609
Gazella_aff_pilgrimi_NHMW_KOH_I_2	-2.7932948583253	-3.66784008714444	-2.57312986242234	0.745267403315547	-1.43584787330663	0.996820224330712	1.30619141011566	-2.82006237017106
Gazella_aff_pilgrimi_NHMW_KOH_III_1965_1	-0.895439260447116	-3.84044125976304	-2.30735301556859	-0.958914632374485	0.404775508130702	0.955365838402989	1.04566046866173	2.2624219094357
Euprox_dicranoceros_NHMW_KOH_III_1965_3	-2.68554370383551	1.28595216859315	5.16913604239691	0.278266210394258	-0.0762414596745344	1.82508202279699	-1.01004609531145	-1.33660538737302
Bovidae_type2_NHMW_KOH_III_1970_1	-2.2017759365199	-3.34351117770293	-1.73280261713061	0.721367358305721	-0.379102235572815	-0.041694699702829	-0.155620876326997	0.0713819287016015
Gazella_aff_pilgrimi_NHMW_KOH_III_oben1_1	-3.42706479059267	-1.90896619596357	-1.0109419475341	-0.000688190324698865	-0.302871860040804	1.93887546154636	0.109554648453475	-1.8413615862811
Bovidae_NHMW_KOH_III_oben1_5	-1.78501378860868	-2.20911553373384	-1.5331465183804	0.735503773411739	-1.15423852819729	0.147089490784077	1.18265765001745	0.936672216894889
Bovidae_NHMW_KOH_III_oben1_7	-2.57992159242888	-3.50796447613225	-1.46524154648189	0.321066269820803	0.0486950694260252	0.359072759196734	-0.339473128034393	-0.086498601853883
Bovidae_NHMW_KOH_III_oben2_10	-1.18078024066171	-4.26236653574374	-1.90403840767465	-1.48437676108028	-0.449183355810975	0.932363818267444	0.980614372026033	1.32395635002854
Bovidae_NHMW_KOH_III_oben2_11	-2.83121601743828	-3.55111802106071	-0.0870962218714098	2.65612679874594	-2.33340010576134	2.03138120454278	-0.146084535442865	1.85430436969364
Bovidae_NHMW_KOH_III_oben2_16	-3.81468034718037	-2.1571477621296	-1.49447164150171	1.30948625750304	0.0240080630199007	-0.825869055288552	1.51138945558181	0.453203686729685
Bovidae_NHMW_KOH_III_oben2_18	-3.8403177052162	-3.04354235793981	-1.89543459380923	-0.212866248708802	-0.958851786336672	-0.25872935453129	1.48007480434144	0.897105889537748
Procervulus_dichotomus_MHNT_PAL_2015_0_2261_12	-2.47482782499321	1.35123365573533	1.67341864059953	0.379321761285149	0.0993514069361728	0.296525586908741	-0.0187572289810651	0.516174800453976
Procervulus_dichotomus_MHNT_PAL_2015_0_2385	-1.58128437089796	1.86173990604122	5.35375975744937	1.75441954124152	0.582251484292267	1.51770664323436	1.50725982913855	-0.0753973833905139
Oreamnos_americanus_NMB_11149	-2.4615183740493	-2.47839623348611	-2.84715468639904	0.522247161534843	0.696499576446548	-0.808987759829713	-0.119296638249521	-0.28176773210262
Philantomba_monticola_NMB_15224	-3.5512785130007	-4.86751024318363	-1.29783432708119	-1.97066695988516	0.160704028384193	-0.256461197108871	-0.87927139391873	0.101861234817704
Philantomba_walteri_NMB_15551	-3.93630953737541	-2.77921381708545	-1.64258374206588	0.221374782035143	2.10254329710409	3.34700429355036	1.49079776570316	1.24483288153759
Rusa_unicolor_NMB_9597	-3.95951997383564	0.995647303711586	5.42327318368398	0.2620845237513	0.0280061152328223	0.0123615576611421	-0.434524191454057	0.558176883766674
NHMW_TGW_A	3.20221356919758	8.86330199591519	-8.50584979252299	3.50328913795293	-5.50894928601954	-3.26831435510846	6.27685037752893	-0.0101856112000346
Alcelaphus_buselaphus_NMB_82_R	-2.50062162378166	-3.87263973350431	-1.4389649250609	0.1141938277184	-0.102761506551189	0.558874161976088	0.469966605095753	1.32939892102359
Bison_bison_NMB_6918_R	-2.59233455506948	-5.10042520729287	-0.250439639341899	-0.898875381730682	0.355967359035735	2.36211448189039	0.562759674023773	-0.425866788242805
Boopsis_breviceps_IVPP_V05559_1_R	-2.86829759732242	-3.63208421180049	-1.38851391552539	0.275034730494956	-0.0853438820259466	0.226694105327326	-0.281329296504111	0.0227690962335726
Capreolus_pygargus_NMB_5708_R	-2.30645475395884	2.03624702265191	4.14150201824483	0.756249201843531	0.0287401207933881	-1.2884917474051	-0.99989402164801	1.46760737372247
Cephalophus_niger_NMB_16115_R	-1.2020014340531	-3.39035936362464	-1.53451148725429	0.520027832222499	-0.0164633492691442	0.189539104367841	0.781730441324326	0.888413129936371
Cephalophus_nigrifrons_NMB_16119_R	-2.04966162543759	-3.2591726135242	0.280473871603708	0.966202560507762	-3.14296514327506	-0.78064786524681	0.102679912625851	-0.128999709661839
Cephalophus_ogilbyi_NMB_16151_R	-2.83104826901317	-3.22692414471837	-0.0481941978004655	-0.421738445545623	0.891099881414842	0.951446524008317	-0.306381431857311	0.761507920875493
Cephalophus_weynsi_NMB_16242_R	-3.00242750705182	-1.46494876196229	-2.19198621000978	2.32701087067374	-0.802932483372524	1.7628146650607	-0.809679744452776	0.300391429181093
Cephalophus_zebra_NMB_C2784_R	-2.68221802743062	-3.48210919306877	-1.04300329919594	-1.01020982186238	-0.0422268502110151	1.84989106679725	0.723575084708367	1.10173815179359
Cervus_astylodon_OPM_GJB_1R_R	-2.09679320955266	2.34260895608437	5.61753885021956	1.24483055022534	-0.827439451759295	1.34350672037568	0.676626838379371	0.276697904884602
Elaphurus_davidianus_NMB_2067_R	-0.712808216490173	1.22443052894451	5.09805682826459	1.53448940563464	-0.161571300475699	-1.01985574367487	1.23347251345985	-0.433066183051778
Gazella_depereti_NMB_RN160_R	-3.03846348896551	-4.12120059825272	-1.74317563627672	0.664116532719439	0.395294297929545	0.228476991043547	-1.2409531534923	1.37431008388044
Gazella_aff_pilgrimi_NHMW_KOH_1374_1676_2_R	-4.40347753493662	-4.16201768177307	-1.62690642184362	0.623857340920127	-0.187020827886113	1.07746803918511	1.06977770630723	0.294436994979207
Bovidae_type3_NHMW_KOH_III_1965_4_R	-2.83995278283138	-1.3891479087599	-0.0293155018051366	2.6397683606816	-3.79561097540597	0.5436972263859	-1.60281521614661	1.27772343273361
Gazella_aff_pilgrimi_NHMW_KOH_III_1965_5_R	-3.02644090823551	-3.78339233774173	-1.39924427414185	0.355751812568296	0.0510353397968146	0.378521284021432	-0.118826004236888	-0.253669024735548
Gazella_sp_NHMW_KOH_III_1970_4_R	-3.60794008226284	-4.64629583116604	-1.15959813750861	0.714947578741709	-0.0761349695829499	0.612485554181302	-0.85269769104272	0.322256564391318
Gazella_aff_pilgrimi_NHMW_KOH_III_1970_5_R	-2.75500699870728	-2.84381144188994	-0.482764116986288	2.20124081226307	0.905143254155078	0.192056411075157	-0.562333651881274	1.23977493132593
Bovidae_NHMW_KOH_III_oben1_3_R	-2.7261608001754	-3.27199049947665	-1.01695024223242	0.646713843772905	-0.293571969214511	-0.0151865596911796	0.959122307784518	-0.360723243563859
Bovidae_NHMW_KOH_III_oben1_4_R	-2.96415991696903	-2.77704017450896	-2.29710137329055	-1.43889188962283	0.87806309104205	-1.10248234905631	-1.44328250488136	0.369383785208809
Bovidae_NHMW_KOH_III_oben1_6_R	-3.53686070406588	-5.11105513941738	-2.62516591269104	0.464445583430977	-1.2816753789268	0.127448342305436	-1.79741250434691	0.540535819879635
Bovidae_NHMW_KOH_III_oben1_8_R	-5.52597147471738	-4.2797017442132	0.541949103810566	1.80017686345278	-1.64652747696699	-0.39311347950077	2.32873382788417	0.86869497725969
Bovidae_NHMW_KOH_III_oben1_9_R	-3.05741551411502	-4.09976382514957	-1.28120729057125	0.920789319291449	-0.679753593547955	-0.208091991026353	1.19695222235235	0.57575707494974
Bovidae_NHMW_KOH_III_oben2_12_R	0.0721443487533052	-3.07677954671932	-1.0862151326909	0.142978993706771	2.35751779945365	-0.384468252438654	-1.65207944243078	-0.573611034245403
Bovidae_NHMW_KOH_III_oben2_13_R	-2.63423369161112	-3.1130457739757	-1.33934221983403	-0.0509859225312209	1.27337394769741	-0.0259664202180986	-0.267933627951836	-2.22351073550167
Bovidae_NHMW_KOH_III_oben2_14_R	-1.83463476676868	-5.09040975049957	-0.355487965634862	0.540353185268456	-0.692211219807367	-1.29734365281735	0.379073347787067	0.909226136948769
Bovidae_NHMW_KOH_III_oben2_15_R	-2.31957887468214	-2.02075476420252	-0.175133962897898	-0.452535304306674	0.355045448456946	0.231679266622057	0.495200361070075	-0.0936057116447455
Madoqua_saltiana_NMB_8064_R	-0.918196683972843	-5.05662632408695	-1.91290325453697	1.14874849175394	1.40702048636498	-0.252031998991368	2.15129880511337	-0.557816262009023
Mazama_gouazoubira_NMB_6672_R	-1.94108874500539	3.52630771197997	4.07824347486631	0.669887795275068	-1.30892704731782	-0.589873230807757	1.2503101839698	0.0388045394497157
Procervulus_dichotomus_MHNT_PAL_2015_0_2248_R	-2.07726205371336	0.851609173849318	3.19121170199591	0.204303930626061	-1.36527374520761	0.29190457744876	0.502194402140335	0.516156548843458
Procervulus_dichotomus_MHNT_PAL_2015_0_2261_10_R	-2.4809792908956	2.7883425866448	5.63938054345737	1.37004510337415	-0.587994839557377	0.867929382471185	0.73488148674629	0.0070629240131254
Procervulus_dichotomus_MHNT_PAL_2015_0_2261_11_R	-2.53355523207521	2.1999874379627	3.40587647162173	1.4200700170091	-0.727248872937984	1.19468080147683	1.50183416985226	1.47924114303725
Procervulus_dichotomus_MHNT_PAL_2015_0_2261_14_R	-0.958715205431897	3.13407793712008	3.21239093275926	-1.74674158829998	-1.03905398681157	2.79094404849532	0.520571197320839	0.830341249277629
Procervulus_dichotomus_MHNT_PAL_2015_0_2261_8_R	-3.09500681685961	1.82363758454371	4.00300356170358	0.792046547773421	-0.858747860935679	-1.35667756602028	0.72993407190028	-2.23911162610691
Dorcatherium_crassum_MHNT_PAL_2015_0_2707_R	18.5088252282448	-2.70225532993707	2.44439404077388	1.18457011309481	1.06287587137484	0.995808356204934	1.11033661169928	0.948806361253768
Nanger_granti_NMB_16368_R	-2.97109483752649	-4.77026710328235	-0.16972520579258	1.31475136157271	-0.281833257036338	-0.396293013048106	-1.93685568655812	-2.14079432134555
Naemorhaedus_goral_NMB_1923_R	-2.78193833190474	-2.63779778443917	0.123155251194546	0.174865282781566	-0.982702944377674	-1.052766332639	-0.642160492903795	-0.14359113005841
Oryx_gazella_NMB_R	-2.44823848454799	-3.33652443567327	-0.798514108396822	1.14632451947561	-0.784486096908514	-0.982400035969051	1.54458148433608	0.744272425900977
Ozotoceros_bezoarticus_NMB_2312_R	-3.86207081799308	2.82547082982813	4.0276699120991	0.761181040601716	-2.21493546618504	0.56310160194461	1.42760722782037	0.287298067812648
Neotragus_batesi_NMB_Z1536	-1.99063496804119	-4.75624011001009	-1.34736950190888	0.619118138783207	-0.339469268106131	-0.330235442276322	0.00890838111746668	0.597806431053268
Philantomba_maxwellii_NMB_15180_R	-2.6913460900416	-4.79539698027879	-2.27197743554407	0.881265074123107	-0.613722256712278	-1.24219584971726	0.00345458243201055	-0.50435525361332
Praemegaloceros_obscurus_NMB_Ch135_R	-3.0759627143503	3.14229127892305	5.54935985759193	2.41035382569328	-1.10061448223728	0.397116705467473	0.654396957483831	0.0234463561048011
Dorcatherium_crassum_MHNT_PAL_2015_0_2261_5	15.7713976926719	0.0208880404261554	1.4633133029635	-2.25289101483555	-0.113418157460301	-0.057639698138457	-0.712617779409869	-0.745465175160502
Raphicerus_campestris_NMB_SCM_028_R	-3.40201268988401	-3.06448789674064	-1.6773543477238	-0.855258896472313	-0.71450414581419	1.84753696555147	-0.700929494464497	-0.434558280298633
Redunca_fulvorufola_NMB_15091_R	-2.30765765946571	-2.93914914687742	-1.82797013104162	-0.16749744337093	1.10771302626274	-0.335572710941614	-0.6173493471051	0.524947866041195
Rupicapra_pyrenaica_NMB_C1830_R	-2.03376122041969	-4.41413142591658	-2.18570016027028	-0.0948645927774533	0.0874441783839745	0.0278482986817996	-0.109064091089988	-0.285969935747104
Sylvicapra_grimmia_NMB_15123_R	-2.35610321762434	-3.10273043280301	-1.6557022942013	-0.277758845707449	-0.787035149104182	0.769229159469016	0.466537301605415	-0.384950965050406
Tragelaphus_imberbis_NMB_10779_R	-3.74047646518855	-1.5857424952474	-0.268015888722518	0.23178782999787	0.721612001590249	0.19717599379693	-0.82246052456465	-0.438681561141106
Tragelaphus_spekii_NMB_16297_R	-1.161865142384	-4.18697491506274	-1.31561998236397	0.194022521071458	-0.629250253357438	0.628913747468608	-0.0822373189203281	-0.406649460045093
Bos_taurus_NMB_2747_R	-2.98514429044838	-4.62145937804233	-1.28454968408962	0.619645104692419	-0.991940133977663	0.715820526654845	-1.24924802882275	0.257539568726081
Boselaphus_tragocamelus_NMB_10258_R	-2.43465040291705	-3.23009367819271	-1.081433423657	0.404017566783298	1.08483799548752	0.93969107712814	0.217219858952197	0.375003732962963
Cephalophus_leucogaster_NMB_16094_R	-2.70670602773102	-4.25508609769906	-1.09372480933492	0.293798783907304	0.367342243718722	-0.22904721737443	-0.138647418463203	-0.461065351792616
Hemitragus_hylocrius_NMB_2389_R	-2.47590802655646	-3.73713031398903	-0.0734459288417666	-0.260874820391419	0.641240105284211	1.0561712658286	-0.4308645962652	-0.22680908576319
Hemitragus_jemlahicus_NMB_10074_R	-2.40942122617866	-2.86774430378357	-2.39665803774136	1.28614260259853	1.06129349129725	0.154011707362104	0.574396579212204	-1.58351375501372
Hispanomeryx_nov_sp_IVPP_V25831	-1.78636863242067	4.38344107310296	-2.65447756205051	3.76840250047345	-3.14723399306732	-4.10009812741296	-6.50801573345987	-1.81688536131842
Lagomerycidae_IVPP_V25830	-1.89859617326611	1.39617348356373	5.28414440552921	2.0815544214289	-1.23935086533886	-1.42684932379953	-0.681914333945059	0.362555744595967
NHMW_UNCH_A_R	1.29823588548106	7.16357801042055	-4.750969790263	-3.4364987761204	1.27329341716361	6.01419100134162	-2.32958499579614	0.2734099820425
Raphicerus_melanotis_NMB4228	-2.86075377970411	-4.16457058059469	-1.82587334494281	-0.87829705090234	0.389681213394877	0.0283481864393909	0.371099490186769	-1.16077876056237
Tragelaphus_strepsiceros_NMB3564	-2.9150910108649	-2.31356769224809	-1.99928147904813	-0.0980882767185677	-0.906545784805328	-0.920901248623807	-0.770310239073105	0.280999299372808
Lophiomeryx_mouchelini_PNRL_2390	2.10474823220119	7.43803667446306	-7.90305142972811	0.515279231413253	-4.7386131680463	-3.92042218481923	7.63229171075302	-0.780764965266975
Namacerus_gariepensis_AD_435_98_R	-2.86075377970411	-4.16457058059469	-1.82587334494281	-0.87829705090234	0.389681213394877	0.0283481864393909	0.371099490186769	-1.16077876056237
Redunca_redunca_NMB_4882_R	-1.31066147323184	-5.70399801723897	-1.54149656393175	0.174754876784796	-2.15440539910237	0.666306699332799	-0.112176992326359	-0.986756476213906
Gazella_subgutturosa_NMB_2497_R	-2.68596617398959	-4.12963782249662	-1.78795262032109	1.40421868371541	-0.0417864906331841	0.487706404284824	-1.00105374175724	-0.690734627104065
