# Supplementary material for: Ruminant inner ear shape records 35 million years of neutral evolution
Source: Nat Commun. 2022 Dec 6;13:7222. doi: 10.1038/s41467-022-34656-0 (PMC9726890; doi:10.1038/s41467-022-34656-0)
Supplement: Supplementary file 3 — Supplementary Data 1 [file 41467_2022_34656_MOESM3_ESM.zip › Supplementary data_1/Supplementary_material_1-1 Geometric morphometrics/CVA_306/CVA_cross_validation.csv]

cross-validated classification results in frequencies
Antilocapridae Bovidae Cervidae Dromomerycidae
Antilocapridae 6 1 1 0
Bovidae 0 119 10 0
Cervidae 0 6 60 0
Dromomerycidae 0 0 1 0
Giraffidae 0 6 3 0
Moschidae 0 0 3 0
Stem Pecora 0 0 2 1
Stem Ruminantia 1 1 0 0
Tragulidae 0 0 0 0
Giraffidae Moschidae Stem Pecora Stem Ruminantia
Antilocapridae 0 1 1 0
Bovidae 2 2 2 0
Cervidae 2 0 2 0
Dromomerycidae 1 0 1 0
Giraffidae 6 0 1 0
Moschidae 0 6 2 0
Stem Pecora 0 1 17 1
Stem Ruminantia 0 1 3 4
Tragulidae 0 0 1 0
Tragulidae
Antilocapridae 0
Bovidae 0
Cervidae 0
Dromomerycidae 0
Giraffidae 0
Moschidae 0
Stem Pecora 0
Stem Ruminantia 0
Tragulidae 28
cross-validated classification result in %
Antilocapridae Bovidae Cervidae Dromomerycidae
Antilocapridae 60.0000 10.0000 10.0000 0.0000
Bovidae 0.0000 88.1481 7.4074 0.0000
Cervidae 0.0000 8.5714 85.7143 0.0000
Dromomerycidae 0.0000 0.0000 33.3333 0.0000
Giraffidae 0.0000 37.5000 18.7500 0.0000
Moschidae 0.0000 0.0000 27.2727 0.0000
Stem Pecora 0.0000 0.0000 9.0909 4.5455
Stem Ruminantia 10.0000 10.0000 0.0000 0.0000
Tragulidae 0.0000 0.0000 0.0000 0.0000
Giraffidae Moschidae Stem Pecora Stem Ruminantia
Antilocapridae 0.0000 10.0000 10.0000 0.0000
Bovidae 1.4815 1.4815 1.4815 0.0000
Cervidae 2.8571 0.0000 2.8571 0.0000
Dromomerycidae 33.3333 0.0000 33.3333 0.0000
Giraffidae 37.5000 0.0000 6.2500 0.0000
Moschidae 0.0000 54.5455 18.1818 0.0000
Stem Pecora 0.0000 4.5455 77.2727 4.5455
Stem Ruminantia 0.0000 10.0000 30.0000 40.0000
Tragulidae 0.0000 0.0000 3.4483 0.0000
Tragulidae
Antilocapridae 0.0000
Bovidae 0.0000
Cervidae 0.0000
Dromomerycidae 0.0000
Giraffidae 0.0000
Moschidae 0.0000
Stem Pecora 0.0000
Stem Ruminantia 0.0000
Tragulidae 96.5517
overall classification accuracy: 80.39216 %
Kappa statistic: 0.73075
