# Supplementary material for: Ruminant inner ear shape records 35 million years of neutral evolution
Source: Nat Commun. 2022 Dec 6;13:7222. doi: 10.1038/s41467-022-34656-0 (PMC9726890; doi:10.1038/s41467-022-34656-0)
Supplement: Supplementary file 3 — Supplementary Data 1 [file 41467_2022_34656_MOESM3_ESM.zip › Supplementary data_1/Supplementary_material_1-1 Geometric morphometrics/CVA_306/CVA_cross_validation_2.csv]

	Antilocapridae	Bovidae	Cervidae	Dromomerycidae	Giraffidae	Moschidae	Pecora	Ruminantia	Tragulidae
Antilocapridae	60	10	10	0	0	10	10	0	0	100
Bovidae	0	88.1481	7.4074	0	1.4815	1.4815	1.4815	0	0	100
Cervidae	0	8.5714	85.7143	0	2.8571	0	2.8571	0	0	99.9999
Dromomerycidae	0	0	33.3333	0	33.3333	0	33.3333	0	0	99.9999
Giraffidae	0	37.5	18.75	0	37.5	0	6.25	0	0	100
Moschidae	0	0	27.2727	0	0	54.5455	18.1818	0	0	100
Pecora	0	0	9.0909	4.5455	0	4.5455	77.2727	4.5455	0	100.0001
Ruminantia	10	10	0	0	0	10	30	40	0	100
Tragulidae	0	0	0	0	0	0	3.4483	0	96.5517	100
