# Supplementary material for: Ruminant inner ear shape records 35 million years of neutral evolution
Source: Nat Commun. 2022 Dec 6;13:7222. doi: 10.1038/s41467-022-34656-0 (PMC9726890; doi:10.1038/s41467-022-34656-0)
Supplement: Supplementary file 3 — Supplementary Data 1 [file 41467_2022_34656_MOESM3_ESM.zip › Supplementary data_1/Supplementary_material_1-1 Geometric morphometrics/CVA_306/Grandmean_CVA_306.csv]

	x
Comp1	-2.08620339594596e-18
Comp2	-4.53522477379557e-20
Comp3	1.36056743213867e-18
Comp4	-2.49437362558757e-19
Comp5	-6.32805581718664e-19
Comp6	-8.39016583152181e-19
Comp7	-7.95081593156037e-19
Comp8	1.11113006957992e-18
Comp9	-1.66669510436987e-18
Comp10	-4.83001438409229e-18
Comp11	-2.56381925493631e-18
Comp12	-1.21317262699032e-18
Comp13	-2.22792917012708e-18
Comp14	-3.40141858034668e-20
Comp15	-4.25177322543335e-20
Comp16	-7.96498850897848e-19
Comp17	8.92872377341004e-19
Comp18	-2.55673296622726e-18
Comp19	4.19508291576091e-19
Comp20	-5.99500024786102e-19
Comp21	-1.91329795144501e-19
Comp22	1.74960468226582e-18
Comp23	-1.36623646310592e-18
Comp24	8.5921250597299e-20
Comp25	-5.01709240601135e-19
Comp26	-2.33989253173015e-18
Comp27	-2.14289370561841e-18
Comp28	3.9399765222349e-19
Comp29	1.0842021724855e-18
Comp30	1.98416083853556e-19
Comp31	1.13380619344889e-20
Comp32	1.16640312151055e-18
Comp33	1.53063836115601e-19
Comp34	2.57232280138718e-19
Comp35	-1.06436056410015e-18
Comp36	-3.6848701287089e-19
Comp37	-2.08903791142959e-18
Comp38	-8.05002397348714e-19
Comp39	7.08628870905558e-21
Comp40	6.02334540269725e-20
Comp41	2.94789610296712e-19
Comp42	1.3070659523853e-18
Comp43	-1.07711588377645e-18
Comp44	-2.15246019537563e-18
Comp45	3.00458641263957e-19
Comp46	-5.27219879953735e-19
Comp47	5.77886844223483e-19
Comp48	2.92096820587271e-18
Comp49	1.27553196763001e-18
Comp50	1.22247338092095e-18
Comp51	2.16840434497101e-19
Comp52	-1.43284757697104e-18
Comp53	1.35915017439686e-18
Comp54	-2.20029264416176e-19
Comp55	8.28564307306324e-19
Comp56	5.38557941888224e-19
Comp57	-4.74781343506724e-19
Comp58	-1.60504439260109e-19
Comp59	-1.47394805148356e-18
Comp60	7.44060314450836e-21
Comp61	-5.42809715113658e-19
Comp62	-4.83993518828496e-19
Comp63	7.08628870905558e-20
Comp64	2.6644445546049e-18
Comp65	2.08336888046234e-19
Comp66	3.51479919969157e-19
Comp67	-1.02326008958763e-18
Comp68	1.93349387426582e-18
Comp69	-9.31138336369904e-19
Comp70	-7.15183687961435e-19
Comp71	-1.5164657837379e-18
Comp72	-9.42476398304393e-19
Comp73	-2.34866181400761e-18
Comp74	9.77199212978765e-19
Comp75	-5.55565034789958e-19
Comp76	1.35560703004233e-18
Comp77	2.88907990668196e-18
Comp78	-9.09170841371832e-19
Comp79	7.40162855660856e-19
Comp80	6.73197427360281e-21
Comp81	1.16923763699417e-19
Comp82	-3.77610609583799e-19
Comp83	-2.05502372562612e-19
Comp84	-1.84562389427353e-18
Comp85	-3.65227320064725e-18
Comp86	1.91825835354135e-18
Comp87	3.99524957416554e-18
Comp88	2.24635352077062e-19
Comp89	2.09754145788045e-19
Comp90	1.48316022680533e-18
Comp91	-6.06231999059705e-19
Comp92	1.97778317869741e-18
Comp93	-9.23786311834259e-19
Comp94	-4.430702015337e-19
Comp95	-1.39883339116757e-18
Comp96	-1.06117173418107e-18
Comp97	1.32974207625428e-18
Comp98	-1.73047170275137e-18
Comp99	-5.59108179144486e-19
Comp100	2.44211224635828e-19
Comp101	-1.06719507958377e-18
Comp102	-9.61432220601116e-19
Comp103	2.77295335046231e-19
Comp104	-1.48741200003077e-18
Comp105	6.68945654134847e-19
Comp106	1.70921283662421e-18
Comp107	-1.41229733971478e-18
Comp108	-9.76844898543312e-19
Comp109	-2.61926946408467e-19
Comp110	-1.01776821583811e-18
Comp111	1.42965874705196e-18
Comp112	1.15364780183425e-18
Comp113	1.24293503956835e-18
Comp114	-9.80742357333293e-19
Comp115	-1.10050063651633e-18
Comp116	2.82884645265499e-18
Comp117	2.02242679756446e-18
Comp118	1.72214531351823e-18
Comp119	-1.87644925015792e-18
Comp120	5.7753252978803e-19
Comp121	9.54833114240808e-19
Comp122	-2.74416530258178e-18
Comp123	1.60150124824656e-19
Comp124	1.55331448502498e-18
Comp125	-1.48457748454714e-18
Comp126	2.644957260655e-19
Comp127	-6.37765983815003e-19
Comp128	1.11290164175718e-18
Comp129	-7.46806251325595e-19
Comp130	-1.0324722649094e-18
Comp131	-1.41216447180148e-18
Comp132	1.85678479899029e-18
Comp133	6.00120075048145e-18
Comp134	-2.89120579329468e-19
Comp135	1.38660954314445e-18
Comp136	-9.06380615192641e-19
Comp137	-3.44747945695554e-19
Comp138	3.44127895433512e-19
Comp139	-4.08524544077054e-19
Comp140	-2.75833787999989e-19
Comp141	7.77011556947945e-19
Comp142	-1.32017558649706e-18
Comp143	5.33420382574159e-19
Comp144	1.91719541023499e-18
Comp145	-4.30137724639674e-19
Comp146	1.10696687496335e-18
Comp147	1.62063422776101e-18
Comp148	1.13243322501151e-18
Comp149	-1.55242869893635e-18
Comp150	-1.24346651122153e-18
Comp151	1.71771638307507e-18
Comp152	-4.49625018589577e-19
Comp153	-3.3354275167436e-19
Comp154	1.13858943832751e-18
Comp155	3.85272659250466e-18
Comp156	2.52626192477832e-19
Comp157	-2.50447158699797e-18
Comp158	7.65319180578003e-20
Comp159	4.50687961895935e-19
Comp160	-7.53272489772609e-19
Comp161	9.22900525745627e-19
Comp162	3.79913653414243e-19
Comp163	8.36536382104012e-19
Comp164	8.81002843753336e-19
Comp165	9.07399269194568e-19
Comp166	-3.90764532999984e-18
Comp167	-7.4193442783812e-19
Comp168	-2.99395697957598e-18
Comp169	1.37403138068588e-18
Comp170	6.32805581718664e-19
Comp171	9.09525155807284e-19
Comp172	1.44914604100187e-19
Comp173	1.46114844250283e-18
Comp174	1.09837474990362e-18
Comp175	-1.68795397049704e-18
Comp176	1.26135939021189e-19
Comp177	4.17913876616553e-19
Comp178	1.3708425507668e-18
Comp179	-8.81467881449867e-19
Comp180	-5.55139857467415e-18
Comp181	-1.80505489141418e-18
Comp182	4.31732139599211e-19
Comp183	-1.60504439260109e-19
Comp184	-1.97158267607699e-18
Comp185	-1.89354492166852e-18
Comp186	5.84618818497086e-21
Comp187	9.41059140562582e-19
Comp188	-3.46178490228695e-18
Comp189	2.95498239167618e-19
Comp190	1.68520803362228e-19
Comp191	-4.83639204393044e-20
Comp192	1.26042931481883e-18
Comp193	-2.87659032283225e-19
Comp194	-1.71842501194598e-19
Comp195	2.76365259653168e-20
Comp196	1.71532476063577e-19
Comp197	-5.97019823737933e-19
Comp198	5.02063555036588e-19
Comp199	6.43966486435426e-19
Comp200	1.48360311984965e-18
Comp201	2.11880032400762e-19
Comp202	-2.09222674134866e-18
Comp203	-5.69383297772616e-19
Comp204	-3.40584751078984e-18
Comp205	-1.28261825633906e-18
Comp206	-1.27996089807316e-19
Comp207	-5.7310359934487e-19
Comp208	7.05440040986483e-19
Comp209	1.42363540164927e-18
Comp210	-4.73054060633892e-19
Comp211	2.68251459081299e-18
Comp212	-2.42351073849701e-19
Comp213	1.01776821583811e-18
Comp214	5.31471653179169e-21
Comp215	2.77782517394979e-19
Comp216	2.06556458008084e-18
Comp217	1.27455760293251e-18
Comp218	-6.90913149132919e-19
Comp219	-1.13460340092866e-18
Comp220	-1.31716391379571e-18
Comp221	-1.51770588426198e-18
Comp222	-8.5478357552983e-19
Comp223	-2.39357116870125e-18
Comp224	3.70276300769927e-18
Comp225	1.75970264367623e-18
Comp226	-2.08018005054327e-18
Comp227	-1.75243919774945e-18
Comp228	5.47725827905565e-19
Comp229	1.83526019703653e-18
Comp230	-3.21664360225806e-18
Comp231	-1.14244260781306e-18
Comp232	-1.97990906531013e-18
Comp233	1.30051113532943e-18
Comp234	2.01835218155676e-18
Comp235	-1.13850085971864e-18
Comp236	7.45300414974921e-19
Comp237	6.12698237506718e-19
Comp238	1.29546215462422e-20
Comp239	3.52985756319831e-20
Comp240	3.01167270134862e-19
Comp241	-9.48145429271637e-19
Comp242	6.38208876859319e-19
Comp243	7.01409714283208e-19
Comp244	-1.62116569941419e-18
Comp245	-5.04012284431578e-20
Comp246	-5.88439463024693e-19
Comp247	-3.57897440181295e-18
Comp248	8.98807144134838e-19
Comp249	9.09436577198421e-19
Comp250	-1.16658027872828e-18
Comp251	1.26454822013097e-18
Comp252	2.3123445843737e-19
Comp253	1.35139954612133e-18
Comp254	-8.50443223695533e-19
Comp255	-6.31742638412305e-19
Comp256	3.4767103978804e-19
Comp257	-1.75828538593442e-18
Comp258	-1.86763567857603e-18
Comp259	-1.96757449402593e-18
Comp260	-9.62273717385317e-19
Comp261	1.34674916915601e-18
Comp262	-2.7957844868968e-18
Comp263	-1.21990460126392e-18
Comp264	-8.22673829816922e-20
Comp265	-1.84668683757989e-18
Comp266	-1.36685651336796e-18
Comp267	1.36942529302499e-18
Comp268	3.13169671635825e-18
Comp269	1.66563216106352e-18
Comp270	-3.97983689622334e-19
Comp271	3.01521584570315e-19
Comp272	2.89209157938331e-19
Comp273	2.28058915309625e-18
Comp274	-1.19291027021286e-18
Comp275	2.01179736450088e-18
Comp276	-4.93360706715779e-19
Comp277	-7.28736215117504e-19
Comp278	2.97535547171471e-19
Comp279	-2.7563891506049e-18
Comp280	1.23261563163579e-18
Comp281	9.01331634487439e-19
Comp282	-6.20614950673866e-19
Comp283	-5.73147888649302e-19
Comp284	9.32289858285125e-20
Comp285	-1.43918094750476e-19
Comp286	1.97231344960011e-18
Comp287	-1.46730465581882e-18
Comp288	-9.22501922005742e-19
Comp289	-2.52369314512128e-18
Comp290	-3.69151352437364e-19
Comp291	8.62910662893028e-19
Comp292	1.08836536710207e-18
Comp293	-6.24036299441207e-20
Comp294	-1.7850361258111e-18
Comp295	-1.42111091129667e-18
Comp296	-1.85324165463576e-18
Comp297	-1.08537583905294e-18
Comp298	2.5368913578419e-19
Comp299	-3.07515034692521e-18
Comp300	-1.4245211877379e-18
Comp301	-1.05295606820901e-18
Comp302	-1.23965763104041e-19
Comp303	2.37922143406541e-19
Comp304	1.8696951312321e-18
