# Supplementary material for: Ruminant inner ear shape records 35 million years of neutral evolution
Source: Nat Commun. 2022 Dec 6;13:7222. doi: 10.1038/s41467-022-34656-0 (PMC9726890; doi:10.1038/s41467-022-34656-0)
Supplement: Supplementary file 3 — Supplementary Data 1 [file 41467_2022_34656_MOESM3_ESM.zip › Supplementary data_1/Supplementary_material_1-1 Geometric morphometrics/CVA_306/groupmeans_CVA_306.csv]

	Comp1	Comp2	Comp3	Comp4	Comp5	Comp6	Comp7	Comp8	Comp9	Comp10	Comp11	Comp12	Comp13	Comp14	Comp15	Comp16	Comp17	Comp18	Comp19	Comp20	Comp21	Comp22	Comp23	Comp24	Comp25	Comp26	Comp27	Comp28	Comp29	Comp30	Comp31	Comp32	Comp33	Comp34	Comp35	Comp36	Comp37	Comp38	Comp39	Comp40	Comp41	Comp42	Comp43	Comp44	Comp45	Comp46	Comp47	Comp48	Comp49
Antilocapridae	0.0271570427842804	-0.00752465052383049	0.0199771948063025	-0.00091997583107748	0.0215740365706295	0.00304924963245111	-0.0246269723947417	0.00457855098350926	-0.00132250410695351	0.00115536758196081	-0.00344284518439371	0.00127651254222337	0.00817705171684176	0.00308124834521138	0.00903055257545806	0.000515147131784081	-0.00379046147495582	-0.000797503613873466	-0.00858051989076959	-0.00715710171065685	0.00456222411614654	0.000640356925830066	0.00427982602101905	0.000642856611562594	-0.000930066561021738	0.00013809239327003	-0.00239917156268827	0.00350925114586201	0.00127625120997434	-0.00231920245173828	-0.00455434413147308	0.00377305983474509	0.00161665048590371	-0.00256989600815769	0.00158417007827734	0.00203123724419577	-0.00020512121555145	-0.00161706058063318	0.00255773715553583	-0.00215626963572576	-0.00386859836911365	0.000960168467534466	0.00253784733639468	-0.00388352657674606	-0.00371144462161098	-0.0050685618662732	0.00102832501978188	0.000399761984987183	-0.000889213148807773
Bovidae	0.00283120441027876	-0.0154118748379472	-0.0182169085773986	-0.00178358186409795	-0.00266791101185233	-0.00243231548971118	8.28731430334949e-05	0.000855354135541491	0.00347697070061362	-0.00475840759478784	-0.000934592323842447	0.00155413067376488	-0.000609617161007375	0.00265431842201932	0.00121101683570386	-0.000246870597817162	0.000246317019389155	0.00137235622996677	-0.000382831323171945	0.00105850802708876	0.000250090064282975	-0.00109014576726061	-0.000476154591053452	0.000535825685643654	-0.000726959141088659	0.000176838067093372	0.000709985644378662	-0.000563533575255753	0.000263294079137873	0.000235612325638522	0.000613426437620171	5.60074471442926e-05	0.000531002354501501	9.2182547871223e-05	0.000145256365096038	-4.23378405245646e-05	0.00044400044334887	0.000322836995503476	-0.000262380847072009	2.22815822519221e-05	-0.000209156432418198	5.68265344415405e-05	-0.000445066314641883	2.20385477176178e-06	-0.000241068528293562	0.000314066679793268	-0.000137667987769864	-0.000120990932214483	0.000112387384200203
Cervidae	0.013895960677098	0.0265777039696354	-0.00402883731822248	0.0156722992850626	-1.47721493206213e-05	0.00428073454012699	0.000407228133715532	-0.00546922594280666	-0.00194418564445121	0.0061233792991718	0.00467723384787296	-0.00381122201964557	0.000759174093333164	-0.00356905707667646	-0.00090786148284664	-0.000334636707835465	0.00197567362004226	0.00069143652179118	0.000686404307520428	-0.00103113054771233	-0.00113473670123549	1.29591101214819e-05	-9.76451492794352e-05	-0.00186083280659682	0.000535226703709576	0.000267338196178246	-0.000199306999545598	0.0011861979626608	0.000754045748169282	0.000748182937658886	-0.00194087834608678	-0.000940639382299942	-0.00240640693061847	-0.000987852617562556	-0.000993603914318479	-0.000750298787408503	-3.41336148873723e-05	-0.000342655588440118	-0.000661335033048429	0.000482382795787386	0.000880287290555282	-0.000775101385231515	0.000539898623858309	0.000886369181581035	0.00129493936270361	-4.87789958909369e-05	0.000165549034785443	-0.000298784331885347	-0.000106132206676261
Dromomerycidae	0.0526804893434359	0.0149739223736244	0.0195411994992266	0.00488138525164523	0.030124978404007	-0.00504814009504199	0.0037468952759421	-0.00945508446974553	-0.0251333852477792	-0.00189041018446461	-0.00641995932594076	0.00423072254067877	0.00881920524958291	0.0193955825627068	-0.0137733443529026	0.00298474618994361	0.000851381310010183	-0.00589258821253398	0.00197087097073934	0.00852714630726663	0.00463672657196253	0.00941801029329087	-0.00212811244627769	0.000490802903144692	-0.00180473222762234	-0.00370307163939646	-0.00439569789915475	-0.00357242084275986	-0.00155154235633306	-0.00798712809220518	0.0031343080537757	-0.00329726195771338	0.0027622788505471	-9.79417744519643e-05	0.00324539994363135	0.00624092961530924	-0.00263917448256351	0.00471433023181931	-3.4212592405098e-05	0.00192936999624336	-0.00330463205337803	-0.0014703613427449	-0.00345855173273671	0.00232065403484822	-0.00437033887213805	-0.00100016686360375	2.75760519687582e-05	-0.00306396599808502	-0.00165851131576548
Giraffidae	0.0378144948599539	0.00783288005970073	0.0144546842677724	0.0102406175278935	0.0010053514538482	0.0119487453597411	0.00642791257074748	-0.0170403779288772	-0.00173987658554185	-0.00585164448228005	-0.00529378660596679	0.00102112979307465	-0.00311724017246055	-0.00750910549054629	-0.000292048151809589	0.00408765309970499	-0.00650696364311332	-0.00377889175661466	0.00108462645571235	-0.000130325306717802	-0.00210993146511253	0.00289568581690822	0.000758444680198734	0.00644406957227551	0.000124073094866949	-0.000248956122004827	0.00059419185170036	0.000427773147196415	-0.00329264353122912	-0.00253497128736921	0.00427200285148744	0.000204032139509698	0.00244861722311644	0.00228067301273967	0.0040407741912687	0.00336833402073066	-0.00102718729234859	-0.00177251451545732	0.0018977222727297	-0.00192211453593946	0.00266901015413282	0.000985445013509831	0.000168233559336399	0.00394884547862414	-0.00248535004580726	0.000252243302168205	-0.000946736513826569	-0.000108842146470141	0.000697235247505327
Moschidae	0.0185939248305825	0.00816778238977006	0.0328648291461328	-0.0136643275833748	-0.0058590446280869	-0.00184040957905342	-0.00479793816894142	0.0177716489746595	0.00906443147112658	0.00960216202176479	-0.00751752553828669	0.00877492513210541	-0.00880746020500164	-0.00342921525042132	0.00649667408034681	0.00172775872053477	0.0021479981124309	-0.00929860606981291	0.00557275000409633	0.00290879383036961	-0.00189026716958524	0.0035801364100224	-0.00804094454295324	-0.00332042968572809	-0.000584020481591285	-0.00241681403659612	-0.00156263634655765	-0.000353782915402074	-0.00428049068058611	0.000828922268351572	-0.00270057635645158	0.00103349672393882	0.00311059577595359	-0.00459786425294141	-0.00116561314553273	-0.00150858113779694	0.00180226258842661	0.000649112624422362	-0.00090929399322456	-0.000166971015379402	-0.00136103742753068	0.00159860780761334	0.00193851650655758	-0.00106388400968997	0.00299074374959205	0.00198737391097713	0.00264844763662832	-0.000847098724214398	0.000977609452192602
Stem Pecora	0.0219791124729091	0.02190882941176	0.0287669621435048	-0.0302953884533997	0.00075709307844165	-0.00101846080139362	-0.00801736249782435	-0.00069174107838843	-0.00717714160286548	0.00357036931862383	-0.000172292587814929	0.00378364114187826	0.00217932871486563	0.00232944575322687	-0.000996304916350755	-0.00192801121663689	-0.0032636864729553	0.00175092991878565	-0.000695473931589629	0.000981463277212959	0.00251912229740476	-0.00315411264949005	0.00221441252839217	7.19263161069531e-06	0.00142075851767762	0.000165312018913928	-0.00360380160367124	-0.000313276027949649	-9.24011163999397e-05	-0.00135925625237974	0.000677924496736663	-0.000298924541352873	-0.000312693009287521	0.00224366854885602	-0.00209563576911482	-0.000475105854965844	-0.000512471111022295	0.000945704418733979	-0.000594081971382027	0.000889841737261098	-0.000255860799379233	4.81217174839686e-05	-0.000137116998800047	-0.00228944219732015	0.00196536297321976	-0.000795136954249362	2.65897846665572e-05	0.00108539600856776	-0.00164607531773196
Stem Ruminantia	0.0193444533833453	0.0155513297422556	0.0286661252818646	-0.0405716357322979	-0.0200132816684376	-0.00953499382774524	-0.000286658321167874	0.018455365526415	-0.000811124940822172	0.00338253620914841	-0.00173978528269657	0.000896357973826219	-0.00131220224167258	-0.00580069590905154	-0.0109621921742617	0.00300686293324497	0.00683531221879013	-0.00156865440213653	0.000999996081457776	-0.00266480147547718	0.000343715803621361	0.00735651119264935	0.00599450945478971	-0.00372041961671834	0.00259188426419871	0.000894470168114648	0.00310410407701802	-0.00296159505803298	-0.00108334667503373	0.00205629217646216	0.00349934571866593	0.00191776368316972	0.00171674023716929	0.00558013073867086	0.000245784735616375	-0.00197308295530049	-0.0026007990698221	-0.000818614436370595	0.00519846741424019	0.00301832722090089	-0.00266359154756544	-9.12547498370582e-05	-0.00170206022982832	-0.00169931544797145	-0.00397092437881938	-0.00112663264402318	0.00145990404047637	0.000699454598602562	0.00113744330113108
Tragulidae	-0.112796270268646	-0.0207651954606253	0.0334683874067625	0.00679140794907862	0.00989404733587019	-0.00137297404191115	0.0111901541841445	0.00544052785771329	-0.00519086926899456	0.00287914039530954	0.001414951053962	-0.00598432174583715	0.00113319630998537	-0.00113351774560656	-0.00290249918169506	-0.00101426854211976	-0.00180234692864749	-0.00234837331423115	0.00035078294624819	-0.00170984730009812	-0.000626517818653463	0.000748890810862624	8.12142167999862e-05	0.000706428473557687	0.000781103545831766	-0.000512821915421116	0.000386440068859802	7.66617673252569e-05	0.00055855852451871	0.000129484504498229	2.19286373468116e-05	0.000110712544992751	-0.000392164117165791	-0.000288912145218048	0.000557940041571856	0.000416743753374317	-0.000472051995213129	-0.000309270605553715	-0.000104691735180487	-0.00131618964224646	0.000680965178881639	0.000272309578734752	0.000114137530731174	-0.000503033799054614	-0.000156460805942582	0.000605654509382606	-0.00112201337547892	0.000780319288299241	0.000312219968285305
[truncated: 255 more columns]
