# Supplementary material for: Ruminant inner ear shape records 35 million years of neutral evolution
Source: Nat Commun. 2022 Dec 6;13:7222. doi: 10.1038/s41467-022-34656-0 (PMC9726890; doi:10.1038/s41467-022-34656-0)
Supplement: Supplementary file 3 — Supplementary Data 1 [file 41467_2022_34656_MOESM3_ESM.zip › Supplementary data_1/Supplementary_material_1-1 Geometric morphometrics/CVA_306/variance_306_CVA.csv]

	Canonical roots	% Variance	Cumulative %
1	39.7443948243065	45.2270201817749	45.2270201817749
2	14.8934150468215	16.9479189675874	62.1749391493623
3	11.3773552576417	12.9468288076157	75.121767956978
4	7.06979960926699	8.0450582031224	83.1668261601004
5	5.288631969659	6.01818359250665	89.1850097526071
6	3.96706909999319	4.5143149126065	93.6993246652136
7	3.446538045534	3.9219780910412	97.6213027562548
8	2.09034073089337	2.37869724374524	100
