# Supplementary material for: Ruminant inner ear shape records 35 million years of neutral evolution
Source: Nat Commun. 2022 Dec 6;13:7222. doi: 10.1038/s41467-022-34656-0 (PMC9726890; doi:10.1038/s41467-022-34656-0)
Supplement: Supplementary file 3 — Supplementary Data 1 [file 41467_2022_34656_MOESM3_ESM.zip › Supplementary data_1/Supplementary_material_1-1 Geometric morphometrics/PCA_306/gpa_306_data.csv]

V1 "V2" "V3" "V4" "V5" "V6" "V7" "V8" "V9" "V10" "V11" "V12" "V13" "V14" "V15" "V16" "V17" "V18" "V19" "V20" "V21" "V22" "V23" "V24" "V25" "V26" "V27" "V28" "V29" "V30" "V31" "V32" "V33" "V34" "V35" "V36" "V37" "V38" "V39" "V40" "V41" "V42" "V43" "V44" "V45" "V46" "V47" "V48" "V49" "V50" "V51" "V52" "V53" "V54" "V55" "V56" "V57" "V58" "V59" "V60" "V61" "V62" "V63" "V64" "V65" "V66" "V67" "V68" "V…
Hyemoschus_aquaticus_NMB_1930_R 0.0615973511370643 -0.0163305883123122 0.0308686853014837 0.0290256826633357 -0.0385580727897598 -0.0228130123084221 0.0290256620507959 -0.038558093393207 -0.0228129693353872 0.0209861955483895 -0.037125852140792 -0.0308641267914003 0.0580201045271333 -0.0154078258863103 0.0353355932572527 0.0179512964237037 0.0368395977815432 0.00797666202221194 0.0179512964237037…
Hyemoschus_aquaticus_NMB_1930 0.0585782166613859 -0.0159613752219172 0.0289121210755929 0.0294969207372531 -0.0387155634805253 -0.0210099070810586 0.0294969000910282 -0.0387155841176427 -0.021009864037797 0.0208559615475982 -0.03901135680899 -0.028240937685632 0.0547791571539619 -0.0156482345447609 0.0323685538491437 0.0208300509049525 0.0365706437529993 0.0071639510127411 0.0208300509049525 0.03…
Hyemoschus_aquaticus_NMB_2985_R 0.0582230489600751 -0.0139187433609533 0.029790435834465 0.0299050928624784 -0.0391294376319496 -0.0233595368355732 0.0299050754931301 -0.0391294549936359 -0.0233595006239457 0.0230788698129183 -0.039426654475169 -0.0295153437822392 0.0557862494850894 -0.011556893103177 0.0325314368353302 0.02403648274744 0.0369505740256007 0.00707787334433818 0.02403648274744 0.03…
Hyemoschus_aquaticus_NMB_8699 0.0614402465699945 -0.0120716671104245 0.0277802459064037 0.0301083291715384 -0.0390164546996905 -0.0215794068954619 0.0301083173956695 -0.0390164664703648 -0.0215793823451237 0.0254492750017775 -0.0392957607149546 -0.0287230245237083 0.0565866579143371 -0.0112242779713688 0.0313006022896472 0.0231803450679716 0.0384909795236288 0.00446921857272953 0.0231803450679716…
Hyemoschus_aquaticus_NMB_L11945_R 0.063483399637993 -0.0151704934348966 0.0312455510296885 0.0308933053462067 -0.0375004931899509 -0.0245779706354197 0.0308932843115422 -0.0375005142153367 -0.0245779267823387 0.0230293013161237 -0.0379924987453328 -0.0293606078276308 0.060469424254705 -0.0147466269110104 0.034569268689655 0.0177099725256869 0.0367366790195309 0.00788077841063893 0.017709972525686…
Hyemoschus_aquaticus_NMB_L12132_R 0.0554316397640756 -0.0141479509204049 0.027801808773822 0.0321892988582258 -0.0359717408072295 -0.0221581495310086 0.0321892901806355 -0.0359717494809919 -0.0221581314399632 0.0252857587650978 -0.0365133495912869 -0.0272218135433619 0.0521057519773307 -0.0142114772234181 0.0298833673623315 0.0235454772772971 0.0369170941644036 0.00867414421973375 0.0235454772772…
Hyemoschus_aquaticus_NMB_Lxx23 0.057279264289779 -0.0135350813485636 0.0291342365969657 0.0300733069835906 -0.036864948964897 -0.0234763144087393 0.03007329579992 -0.0368649601436342 -0.0234762910930163 0.0237509384695649 -0.0381691342403629 -0.0267637004436963 0.0545419923965626 -0.0133183580699367 0.0314565814301927 0.0193549362387052 0.0344101517349343 0.0119167580894401 0.0193549362387052 0.0…
Mocholia_meminna_NMB_1429 0.056311058248134 -0.0102706237223191 0.0270170271229842 0.0285630386722781 -0.0372310434120436 -0.022078703429158 0.0285630142915843 -0.0372310677819826 -0.0220786526002733 0.0205562293311283 -0.0350558772648389 -0.0281374447142241 0.0505758275338176 -0.00717135899727845 0.031481618563912 0.0274798329223663 0.0346047222187143 0.00762036958604057 0.0274798329223663 0.034…
Mocholia_meminna_NMB_1891_R 0.0553877565686492 -0.0112433822496352 0.0283706401606214 0.0314927422611255 -0.0344010934199029 -0.0216172079019642 0.0314927259868948 -0.0344011096869547 -0.0216171739734387 0.0217710647395985 -0.0332625798804964 -0.0302069559343742 0.0496508220131818 -0.0097624110013238 0.0338029644376139 0.0246881410836807 0.0365687474724146 0.003222359980153 0.0246881410836807 0.0…
Mocholia_meminna_NMB_2319 0.0613615607200964 -0.0134103691302884 0.0230164830928445 0.0323076184634352 -0.0356933953322239 -0.0243609526239233 0.032307597929211 -0.0356934158573901 -0.0243609098141606 0.0262254677047084 -0.036964113389876 -0.0285907284750811 0.0580914164892224 -0.0132424969487575 0.0282402287952027 0.0220019871719046 0.0370782905273281 0.00719581523722736 0.0220019871719046 0.037…
Mocholia_meminna_NMB_2588 0.0579742947808571 -0.0109462207835186 0.0251154216646562 0.0287952833389263 -0.033043865285799 -0.0207794496498788 0.0287952727931561 -0.0330438758269172 -0.0207794276640511 0.0180912991469468 -0.0328760186814177 -0.0236843950644268 0.0523068016330684 -0.0107998942428924 0.0296034034180441 0.0227559987978176 0.0342139394526328 0.00773754577012654 0.0227559987978176 0.03…
Mocholia_meminna_NMB_2589 0.057976717241759 -0.0154765305599162 0.0252406847283613 0.0287486372890156 -0.0387255252787093 -0.0220184763178681 0.0287486019742762 -0.0387255605778706 -0.0220184026936789 0.0189005700282093 -0.0377828766188198 -0.0266840534412472 0.0491187479358342 -0.0140625419792382 0.0329015444297064 0.0213587541163732 0.0363929506801648 0.00879322168289992 0.0213587541163732 0.03…
Mocholia_meminna_NMB_1366 0.0568837648829549 -0.0134302770306875 0.0274646889274781 0.0295681416994361 -0.0363046375803778 -0.0211450667854427 0.0295681240932291 -0.0363046551788183 -0.0211450300800122 0.0221141053167943 -0.0355121297535843 -0.0261024825233162 0.0522697063373305 -0.01227496544079 0.0313892149911961 0.0215530157136179 0.035832582398193 0.00763965864915508 0.0215530157136179 0.0358…
Mocholia_meminna_NMB_2453 0.0591553263597559 -0.0132527125012988 0.0217359036255526 0.030997773563474 -0.0366820479170407 -0.0225222466937288 0.0309977364983895 -0.036682084965775 -0.0225221694204192 0.0206830206484591 -0.0344656787321931 -0.0276847938795795 0.0534315199621751 -0.0103947595393126 0.0282473698688516 0.0224527681690949 0.0348143666175694 0.00713179429659872 0.0224527681690949 0.034…
Tragulus_kanchil_NMB_1532 0.0498712822601605 -0.0100454276235679 0.0258103872376856 0.0325767310722567 -0.0378054456683804 -0.0224573263837153 0.032576698669669 -0.0378054780566747 -0.0224572588307815 0.0220563553412446 -0.0364309232193303 -0.0292421860777169 0.0435598048218778 -0.010616071831226 0.0308018556146514 0.0255397763714982 0.0357347799063438 0.00509636067020193 0.0255397763714982 0.035…
Tragulus_kanchil_NMB_2132 0.0556103756981315 -0.0115756884405991 0.0258616085275257 0.0361996304182139 -0.0407068028488477 -0.0237852424971635 0.0361996108105156 -0.0407068224478967 -0.0237852016190226 0.0252665560120575 -0.0400165803510333 -0.0332926594591014 0.0492295981367381 -0.0120321124693763 0.0319439716532347 0.0231543937409432 0.0369984525185646 0.00523589895988728 0.0231543937409432 0.0…
Tragulus_kanchil_NMB_3791 0.0533254885403592 -0.011777857098454 0.0248003331038971 0.0348652027350799 -0.0345125080613024 -0.021981774390157 0.0348651821299312 -0.0345125286573617 -0.0219817314325311 0.023636287090356 -0.0310784058312434 -0.0279284258553841 0.0484538005560078 -0.0134368754172145 0.0319590762966758 0.0252546587453447 0.0356683044880034 0.00523661993711628 0.0252546587453447 0.0356…
Tragulus_kanchil_NMB_3797 0.0512258337357961 -0.0128784580505027 0.0256803653363746 0.0319917380562771 -0.040890169603851 -0.0207177961061954 0.0319917001031653 -0.040890207540221 -0.0207177169815257 0.0194888917365685 -0.0394878193640062 -0.0257806477001803 0.045764682116569 -0.0122872257718335 0.0330274227267215 0.0216164571637825 0.0347111634509831 0.00573121527720685 0.0216164571637825 0.0347…
Tragulus_kanchil_NMB_3802 0.0467112648294129 -0.00909887717807982 0.0230486452993711 0.0367536579125781 -0.0371392203368114 -0.0216529157492506 0.0367536281391255 -0.0371392500971303 -0.0216528536775393 0.02565392827661 -0.0376143440356901 -0.0297225429564466 0.0383641759875338 -0.0109156242107778 0.0282772795460616 0.0263311703175721 0.0368332772214557 0.00578193549045846 0.0263311703175721 0.03…
Tragulus_kanchil_NMB_3806 0.0504743611724409 -0.00993251696721325 0.0281411234430877 0.0299006346966512 -0.0361582772123161 -0.0211612888246273 0.0299005985417237 -0.036158313351295 -0.0211612134488133 0.0211485614881143 -0.0331618927973972 -0.0236988649526101 0.0433754568281748 -0.00964190115687591 0.0328655196123599 0.022772396736527 0.037657469937043 0.00634952431213566 0.022772396736527 0.037…
Tragulus_kanchil_NMB_C3735 0.0514894695215405 -0.0100755675215053 0.0262318365657158 0.0326970448805646 -0.0363930263408834 -0.0215673741875515 0.0326970073548835 -0.0363930638500111 -0.0215672959539899 0.0218368443487466 -0.034115497761226 -0.0254683194992628 0.0472320256391905 -0.00955149778784573 0.03246801081195 0.0256540062453754 0.0378969222809052 0.00418018977017721 0.0256540062453754 0.03…
Tragulus_kanchil_NMB_C3795 0.0514018962353805 -0.0108359639106562 0.0265200188953881 0.0321261902623934 -0.0362106836912716 -0.0228267964784882 0.0321261728931001 -0.036210701052903 -0.0228267602669754 0.0227169985508113 -0.0356545380129393 -0.0273700815386591 0.0443714332672139 -0.00945149298237229 0.0326485887460517 0.0242076621116148 0.0383645452493193 0.0055597741678595 0.0242076621116148 0.0…
Tragulus_napu_NMB_10085 0.0615671530045143 -0.0125028822012766 0.0255396368386777 0.0295507427076083 -0.0389659445925384 -0.0237622379715459 0.0295507279291464 -0.0389659593644812 -0.0237622071614 0.021813506341857 -0.0378998338530896 -0.0309993117357046 0.0565842809849538 -0.0129160641164219 0.0297345818351255 0.0199901582730736 0.0371101822078026 0.0083259041683536 0.0199901582730736 0.03711018…
Hyemoschus_aquaticus_NMB_2692 0.0512946942203336 -0.00743928636268808 0.0273665640875705 0.0292400576668441 -0.0360433650638732 -0.0222486569760503 0.029240041889122 -0.0360433808346355 -0.022248624082646 0.01947653465368 -0.0349470314020053 -0.0265885804127274 0.0470885850556804 -0.00840453186124958 0.0311919967540869 0.0250301128306093 0.0378008500782218 0.00380295199692792 0.0250301128306093 0…
Tragulus_kanchil_NMB_2988 0.05374451664423 -0.0112117987982812 0.0227893159380064 0.0362855845317537 -0.0394653962527266 -0.0209182954544113 0.0362855621382385 -0.0394654186363635 -0.0209182487683978 0.0264154927812475 -0.0400718142814883 -0.0273437858846985 0.0456040894129945 -0.0117023382476762 0.0303058058005291 0.0253966942235832 0.0373754952256513 0.00713585730119306 0.0253966942235832 0.037…
Axis_axis_NMB_C3718_R 0.0556567382788093 -0.012432554576793 0.0304075756302116 0.0355853601467885 -0.0294593961617459 -0.0241149035967885 0.0355853528680454 -0.0294594034372781 -0.0241148884220608 0.0302767913504719 -0.0296388366572193 -0.0287348937131316 0.0540597809006698 -0.0117453967279007 0.0319503295203218 0.0277910599392361 0.0301183035487166 0.00724921349262805 0.0277910599392361 0.030118…
Capreolus_capreolus_NMB_6212_R 0.054049014778587 -0.00745606945528986 0.0280549324985938 0.0349619764360933 -0.0320148272916613 -0.0258942202511993 0.0349619792426875 -0.0320148244863051 -0.0258942261023887 0.0289317932242559 -0.0323140257350143 -0.0329158393031788 0.0522043757952115 -0.00901331436716461 0.0313813126226757 0.0299428569867289 0.0362270092634228 0.00821152321481928 0.02994285698672…
Cervus_elaphus_NMB_111_47_R 0.0583339085376849 -0.0133452884762905 0.0280201262235524 0.0312549288651016 -0.0297474240980859 -0.0205947963309404 0.0312549299926155 -0.0297474229710693 -0.0205947986815822 0.0233823188914182 -0.0293884821015058 -0.0269855401351047 0.053615792516094 -0.0137750771615839 0.03317953792163 0.0274420668582834 0.03165564167867 0.00845334294985564 0.0274420668582834 0.0316…
Croizetoceros_pyreanicus_CCEC_Pp116 0.0574073089739611 -0.0114225939605105 0.0287934002715956 0.0322001132638954 -0.0322216643907011 -0.0247703797747776 0.0322001161576259 -0.0322216614982471 -0.0247703858076287 0.0237496459283449 -0.0302370601661619 -0.0276887198523079 0.0506225833428507 -0.00997185096967842 0.0333219972621042 0.0332939678326602 0.0306884784505636 0.00573130117948366 0.033293967…
Dama_eurygonos_NMB_VA1711_R 0.0569569660311005 -0.0112773459067956 0.0304846196006431 0.0341242593118831 -0.0309872142389243 -0.021966836655957 0.0341242694299954 -0.0309872041252754 -0.0219668577502033 0.0248927208728238 -0.0309004062810512 -0.025673156559289 0.051344575736579 -0.00869231576921326 0.034009005217584 0.028555408059832 0.0319036337524337 0.00839611887043799 0.028555408059832 0.0319…
Eucladoceros_ctenoides_NMB_Se557_R 0.0555345326929357 -0.0133602447982502 0.0268409776683102 0.0359371664505685 -0.0293822154987128 -0.0224792508949619 0.03593717113047 -0.0293822108208757 -0.0224792606516235 0.0281514268429631 -0.0309212650866741 -0.0271836175939048 0.0484990418510745 -0.0122888818397249 0.0315160730490404 0.0310183097864934 0.0311615967471926 0.00970076044710019 0.0310183097864…
Eucladoceros_ctenoides_NMB_981_R 0.0541338014498876 -0.0104578823621537 0.0279066552148658 0.0347668631772445 -0.0294488643862513 -0.0232242634626767 0.0347668523532913 -0.0294488752054298 -0.023224240896893 0.025094627670173 -0.0301935084459243 -0.0260631720643389 0.0510695126644302 -0.0112706068733234 0.0317726187806856 0.0270170183658859 0.0303188117396996 0.0109330890396733 0.0270170183658859…
Eucladoceros_ctenoides_NMB_Se1797 0.0555189579084443 -0.0109862722614617 0.0274971195130379 0.0369035402820265 -0.0314992738921868 -0.0218311384604744 0.0369035472325553 -0.031499266944724 -0.0218311529509408 0.0292507938561472 -0.0314593539684792 -0.0285856004603118 0.04816473399302 -0.0124090209644259 0.0347635841077598 0.0307627747930236 0.0313940504426024 0.0067970418370022 0.0307627747930236…
Hydropotes_inermis_NMB_9892_R 0.0622043167608774 -0.00974368411240384 0.0279882122896853 0.0378142653999306 -0.03536964602882 -0.0227460726856516 0.0378142694028961 -0.0353696420276202 -0.0227460810310365 0.0255295625341923 -0.037794026249598 -0.030155355926482 0.0572008387335186 -0.0120124945278931 0.03334525305979 0.0316994531788631 0.0329706142297013 0.013200560080837 0.0316994531788631 0.0329…
Megaloceros_giganteus_NHML_M2326 0.0598011552055834 -0.0148766738599162 0.0247863505082782 0.0357707315563682 -0.0286242089438744 -0.0184404724429508 0.0357707308536341 -0.0286242096462985 -0.0184404709778903 0.0313589035222969 -0.0287595221500808 -0.0257079504665322 0.0489678199860144 -0.0146871501629886 0.0316517363391172 0.0383568107714677 0.0308819177229941 0.00416595013496972 0.0383568107714…
Metacervoceros_philisi_NMB_Se583 0.0554436266139602 -0.0109784247884929 0.0271362634570887 0.0362719801317612 -0.0293437133663331 -0.0197840184372215 0.0362719861012072 -0.0293437073995203 -0.0197840308823261 0.0281160403625711 -0.0301527821214495 -0.025149667072584 0.0483553573655427 -0.0112976931736647 0.0309330038520661 0.0352174316275968 0.0314149526649369 0.00807607962920198 0.03521743162759…
Muntiacus_muntjiak_NMB_C2408 0.0568092703904362 -0.0121372611220291 0.030543510373662 0.0329450296949901 -0.035212518313719 -0.0252922847572047 0.0329450393541141 -0.0352125086588558 -0.0252923048945521 0.0260863036078068 -0.0362271387408521 -0.0303094148750396 0.0488056162742377 -0.0117845971750885 0.0352254527240732 0.0255438488322541 0.0332528765437563 0.00736229721351696 0.0255438488322541 0.…
Odocoileus_virgianicus_MNB_9872_R 0.0571988755129858 -0.00798272355465258 0.0270347101780518 0.0301090614569559 -0.0308033375436843 -0.0189821664100893 0.0301090693276056 -0.0308033296765065 -0.0189821828188243 0.0233545351447031 -0.0292977508709575 -0.0247385955058574 0.0515601482074535 -0.00761626788541182 0.0306697374628209 0.0306875295985428 0.0320906290006475 0.00742843195266732 0.0306875295…
Procervulus_praelucidens_NMB_3521_R 0.0559041683838816 -0.018794413567305 0.0306993672379246 0.0326732256942553 -0.0316245093292944 -0.0247274353248627 0.0326732357677214 -0.0316244992602719 -0.0247274563260306 0.0222406610562626 -0.0321949626805169 -0.033036062855638 0.0468828078309786 -0.0159879684200809 0.0350638642074728 0.0310630817717986 0.0334233911661679 0.00711980069693403 0.031063081771…
Procervulus_praelucidens_NMB_SO652 0.0563170217488602 -0.0153205581850173 0.0338078581828956 0.0308373186770134 -0.0350653440825159 -0.0251304961787132 0.030837327633764 -0.0350653351297163 -0.0251305148517521 0.0211458003891267 -0.0331989179722449 -0.0319874813061423 0.046026024363279 -0.0158427529369425 0.0343740820048196 0.0286129218139486 0.0344617903837317 0.00889435330826079 0.0286129218139…
Procervulus_praelucidens_BSPG_1937II23341 0.0576033219366672 -0.00847810454202223 0.0322859025400486 0.0318230607657141 -0.0321607617442036 -0.0236421146907339 0.031823068813223 -0.0321607537002446 -0.0236421314681853 0.0247887037972805 -0.0309151301445949 -0.0284939682527549 0.0527645009527659 -0.00916459565285958 0.0341052081820571 0.0255727011535635 0.0284341772072872 0.00496762283057285 0.025…
Procervulus_praelucidens_BSPG_1937II23339 0.0547410167923233 -0.00852779937141191 0.0291145411067279 0.0345840347784047 -0.031307910743654 -0.027045577482876 0.0345840407233227 -0.0313079048013584 -0.0270455898768444 0.0274569667559976 -0.0324105933134683 -0.0331404942953675 0.0467441367592048 -0.00793438969035222 0.0317961761989773 0.0289541936217455 0.0326107341902727 0.00582898039585949 0.0289…
Procervulus_praelucidens_BSPG_1937II23340_R 0.0582127547339557 -0.0133190106414079 0.0349815676879294 0.0310358986380303 -0.0313461262752322 -0.0269097150574485 0.0310359062656509 -0.0313461186509763 -0.0269097309595164 0.0235470007448531 -0.0317812409761676 -0.0311841237784193 0.051950830269237 -0.0122137002145385 0.0391455415805459 0.0269399341310048 0.0309149616634622 0.00454718343052563 0.026…
Alces_alces_NMB_2198 0.0550174134764901 -0.0115155813573422 0.0290755368498933 0.0363570733773908 -0.032591104937323 -0.0202520626253886 0.0363570660990812 -0.032591112212422 -0.0202520474515645 0.0286882223692418 -0.0346482771388859 -0.0272513631392379 0.0522375919614058 -0.0120960781038207 0.0307859481774241 0.0330774618591845 0.0336875297742843 0.00623484666394437 0.0330774618591845 0.03368752…
Capreolus_capreolus_NMB_2717_R 0.0577201234289384 -0.0107796785881712 0.0312773562967608 0.031131921622241 -0.0313572821455146 -0.0278924620563115 0.0311319088682829 -0.0313572948938468 -0.0278924354668522 0.0250661979676252 -0.0283472047717012 -0.0354641603890053 0.0552208419324911 -0.0117711625535363 0.0345875919124566 0.0280604897144936 0.0356499233837512 0.00677140358161221 0.0280604897144936…
Cervus_ruscinensis_CCEC_Pp148_R 0.0515648266000258 -0.012794991181746 0.0346768380130056 0.0301867017026322 -0.0311724611283098 -0.0229961769130629 0.0301867079461858 -0.0311724548875104 -0.0229961899296271 0.0224481314704691 -0.0315190060018907 -0.0275805657353824 0.049524146337468 -0.0127610297352039 0.0338492076065531 0.0309400122940168 0.0345387554357524 0.00730985478092807 0.0309400122940168…
Croizetoceros_ramosus_NMB_Pr_r_r_65_R 0.0553542851704189 -0.0108425384677792 0.0256670456960174 0.0330542990065986 -0.0297939390747593 -0.0243361384633077 0.0330542963377912 -0.0297939417423895 -0.0243361328993765 0.0283505615360678 -0.0307300845753234 -0.0284760053659517 0.0461869493187758 -0.00927994009443736 0.0336360251547885 0.0313788309390228 0.0346116106453286 0.00477127728379201 0.0313788…
Metacervocerus_philisi_NMB_Se213_R 0.0597286390907295 -0.0117311003656328 0.0281746150843034 0.034285801471498 -0.0301499901020205 -0.0219633411637533 0.0342858113440047 -0.0301499802338688 -0.0219633617459611 0.0250623724956811 -0.0299731598534733 -0.0252846999196073 0.0463040847384476 -0.00934193379773965 0.0356392902296355 0.0304888241924435 0.0302209411367553 0.00736455250915809 0.03048882419…
Procervulus_praelucidens_NMB_SO652_R 0.0553595947535205 -0.0178107746767845 0.032442754501477 0.0327128025106378 -0.0319102320972237 -0.0253707555656995 0.0327128103618974 -0.0319102242494274 -0.0253707719340101 0.0224911075428948 -0.0311804483484443 -0.0337812321977149 0.0479020342383122 -0.0167477421188142 0.034750535457618 0.0283835598127392 0.0319222176178523 0.0103887136600991 0.028383559812…
Mazama_americana_NMB_2315 0.0562322295463705 -0.0167600509966645 0.034385992828959 0.0342649473465379 -0.0308181151029537 -0.0217236025870208 0.0342649512470656 -0.0308181112041466 -0.0217236107188431 0.0279273036885166 -0.0305139100625119 -0.0286065550696631 0.0486321252889317 -0.0140242429386265 0.0353058496220331 0.0278558880256631 0.0302469827544859 0.00874994812156519 0.0278558880256631 0.03…
Pudu_puda_NMB_C2209 0.0552111987084571 -0.01044733556024 0.0307118777152739 0.0323058650331055 -0.0350667994531282 -0.0238209120751419 0.0323058697894942 -0.0350667946988377 -0.0238209219912638 0.0243221545164846 -0.035122455687172 -0.0306114755740236 0.0441781560526879 -0.00828525757592002 0.031447488953689 0.030216241102273 0.0356117432091062 0.00547146973490679 0.030216241102273 0.035611743209…
Cervus_nippon_NMB_6106 0.0529463607407862 -0.0113901340627703 0.0280955190760345 0.030958205997069 -0.031077011557496 -0.0188656531099668 0.0309582163580428 -0.0310770012010926 -0.0188656747105312 0.0247654153004138 -0.0315531305808818 -0.025027853442728 0.046229647530513 -0.010467494432955 0.0302723206690073 0.0297959348686957 0.0325935617819324 0.0100534080718615 0.0297959348686957 0.0325935617…
Dama_dama_NMB_3186_R 0.0593979453739423 -0.0116092271812155 0.0301492644507852 0.0364870992756584 -0.0325216472880689 -0.0228028097844843 0.0364871093123562 -0.0325216372557985 -0.0228028307089978 0.0311989597928938 -0.0323596472427517 -0.030477799184798 0.0472441489421468 -0.00954504077892941 0.0338088388482124 0.03084619707962 0.0323624736526506 0.00861955801624511 0.03084619707962 0.0323624736…
Redunca_arundinum_NMB_1948_R 0.0558215209258118 -0.0147903347890979 0.0307672889862024 0.0324312050122045 -0.0293637127845208 -0.0263478594021331 0.0324312076369655 -0.0293637101609176 -0.0263478648742363 0.0263565684998276 -0.0249347858125082 -0.0329313538692671 0.0525694780560947 -0.0128353168833889 0.0358069886668734 0.0289015246742384 0.038929141772112 0.00714634907361597 0.0289015246742384 0…
Tetracerus_quadricornis_NMB_10472 0.0648005712171132 -0.0117771684653465 0.025454654324326 0.033076884774894 -0.0328758766963029 -0.0226341469495034 0.0330768897712749 -0.032875871702126 -0.0226341573659611 0.0237756592206044 -0.0299572840718396 -0.0262418258119614 0.0629272725233782 -0.0116370066493679 0.0307206973424669 0.0248141935865945 0.0348083082626702 0.00925133010736583 0.024814193586594…
Tragoportax_sp_FSL_520020e 0.0494549003326938 -0.0124731698968953 0.0290285566345989 0.0326232009018372 -0.0315068824592076 -0.0207435578193476 0.0326232137603035 -0.0315068696064134 -0.0207435846266856 0.0249306930439455 -0.0286659602039232 -0.02815968896323 0.0436046729975069 -0.0131239233181334 0.0327087883079817 0.0284058923986704 0.0323736502791129 0.00673020133867734 0.0284058923986704 0.03…
Aepyceros_melampus_NMB_9017_R 0.0633843835395932 -0.0177235749526685 0.0276099001044667 0.0383972165627098 -0.0321800230398983 -0.0248356255525409 0.038397220596089 -0.0321800190082983 -0.0248356339613321 0.0303712365949896 -0.0298230114616782 -0.0323789321070132 0.0569183064559579 -0.01679942279462 0.0305952953271601 0.0291082024476337 0.0373105674172315 0.00517691186335395 0.0291082024476337 0.…
Antidorcas_marsupialis_NMB_10853 0.0606242595805596 -0.0174245906470396 0.0301673732482066 0.0328454996144221 -0.0314242898726425 -0.0240444440620565 0.0328454844117347 -0.0314243050686236 -0.024044412367485 0.0208611555548192 -0.0290628627031188 -0.0306428656256046 0.0513415708272237 -0.0172485723664019 0.0338563499288362 0.0284054526260594 0.0354070468423709 0.0111356128675699 0.028405452626059…
Bubalus_depressicornis_NMB_3269 0.0598451537898827 -0.00997538566859304 0.0282422540561718 0.0400904789874676 -0.0325516798662227 -0.0231109713988148 0.0400904789461952 -0.0325516799074769 -0.0231109713127702 0.0305841280354175 -0.0358091547262423 -0.0323061774437499 0.0508680160020624 -0.008742683241056 0.0349860902130487 0.0312352849002779 0.035871878883431 0.00882534686474856 0.031235284900277…
Capra_ibex_NMB_5837 0.0628212138591451 -0.0146138318974987 0.0355350101125536 0.033007424988097 -0.031105469497138 -0.0271756952299731 0.0330074183144608 -0.0311054761678304 -0.0271756813167724 0.0228360383758717 -0.0267580270979313 -0.0325639547927825 0.0564127248205154 -0.0152654374246652 0.0406764327549519 0.0236439697071951 0.0348727725814931 0.0068207856642173 0.0236439697071951 0.0348727725…
Cephalophus_callipygus_NMB_R12713 0.051330271112386 -0.0128312843175457 0.0349447742906717 0.0249780387517478 -0.0311135923476298 -0.0276137677815341 0.024978038881877 -0.031113592217558 -0.0276137680528275 0.0191435135728139 -0.0282585845769981 -0.0341867880109929 0.0452999062320004 -0.0113887532806583 0.0381900882883029 0.0276212650068897 0.0387040535751033 0.00351112032366871 0.027621265006889…
Cephalophus_callipygus_NMB_R12767 0.0487032766419916 -0.0109285073503356 0.0322889260520362 0.0305115188333352 -0.0312224336529159 -0.0278117031179742 0.0305115169351567 -0.031222435550257 -0.0278116991606506 0.0236050352778074 -0.0280111507160697 -0.0332395371096332 0.0426326157112 -0.011534381158613 0.0344348615668516 0.0244233028783845 0.0379771330279015 0.0043895545341136 0.0244233028783845 0…
Cephalophus_callipygus_NMB_L6755 0.0542188392233135 -0.0114469599993404 0.0294090160474633 0.0276206798605048 -0.0338397168437183 -0.0260650165552262 0.0276206739114228 -0.033839722790176 -0.0260650041525767 0.0203969254652356 -0.0317574928092982 -0.0332418875372058 0.0476691271422521 -0.00918974418159499 0.0327380863836993 0.0291476926931291 0.0413664573271387 0.00409119670818946 0.0291476926931…
Gallogoral_meneghinii_NMB_Se313 0.0459524566816523 -0.0125806979039441 0.025574567523882 0.0338880497640876 -0.0339706968072688 -0.0309966101439839 0.0338880482266005 -0.0339706983440777 -0.0309966069386299 0.029466258745234 -0.0325878619825749 -0.0367651398263566 0.0393563826631721 -0.0122099951305463 0.0295676906575467 0.0254483294581905 0.0369821879515884 0.0108622217694076 0.0254483294581905 …
Micromeryx_flourensianus_NMB_Sth865 0.0608289256721356 -0.0130949109823507 0.0309305109265985 0.0333542564750959 -0.0346493831696169 -0.0245213759257541 0.0333542661891667 -0.0346493734598312 -0.0245213961776545 0.0219915135795533 -0.0319182657432629 -0.0313771480411712 0.05651339701826 -0.0114850631207219 0.0357685422648888 0.0272491267365914 0.0385142228585394 0.00375053456255095 0.027249126736…
Moschus_moschiferus_NMB_4201 0.06087593496605 -0.0119962730722447 0.0272363195036771 0.0346828229431288 -0.0357903800773918 -0.0264419555051258 0.0346828203665231 -0.0357903826528609 -0.0264419501334168 0.0281091885485094 -0.036785591847424 -0.0329109632018671 0.0586805271574696 -0.0130995543783201 0.0316720940242684 0.0204730424689389 0.0340490953813272 0.00987712576777194 0.0204730424689389 0.0…
Neotragus_moschatus_NMB_C2122 0.0521417327525325 -0.00878075892538888 0.0263212600697708 0.0327481858340506 -0.0323647826424011 -0.0260948001531131 0.0327481920644491 -0.032364776414751 -0.0260948131422515 0.0246655159561023 -0.0298660035018639 -0.0322052055319817 0.0467878522902309 -0.00611006611960978 0.0313862750665424 0.0307103081167187 0.0366349562313992 0.00329716341043183 0.030710308116718…
Okapia_johnstoni_NMB_10811 0.0643674166697195 -0.013991345629586 0.0325001125904718 0.0262570867560467 -0.0362893480966894 -0.0183391817719134 0.0262570789736555 -0.0362893558756476 -0.0183391655471798 0.0180080779163544 -0.0314840570746387 -0.02227700768594 0.0590580410516104 -0.0146874199600808 0.0375777833197189 0.0258166949567143 0.0306474944637941 0.010290642554804 0.0258166949567143 0.03064…
Oreotragus_oreotragus_NMB_8401 0.0650552312770281 -0.0152343342785354 0.0297436926343586 0.0229104736656086 -0.0322207165751587 -0.0270412002760611 0.0229104577902226 -0.0322207324435418 -0.0270411671790471 0.0177345942067004 -0.0331225440818665 -0.0341038598790943 0.0616310785280853 -0.015124632515312 0.0341182299418879 0.0202251799631415 0.0396445683962627 0.0110081161503725 0.0202251799631415 …
Palaeomeryx_kaupi_NMB_2297a 0.0615153541936064 -0.0105910566235725 0.0314529273534876 0.0301059602661737 -0.0311994336137507 -0.0229641641610724 0.0301059678197398 -0.0311994260635166 -0.0229641799087513 0.0219210535374813 -0.031100190121229 -0.0267410427719921 0.0572919447091747 -0.0109206420091992 0.0362269662033508 0.026641328429124 0.0293721266664265 0.00684906299703685 0.026641328429124 0.02…
Palaeomeryx_kaupi_NMB_2342_1 0.05724659623733 -0.00911263389183037 0.0309387690693567 0.0273531817237403 -0.034487766610505 -0.0246963537231188 0.0273531841249329 -0.0344877642103717 -0.0246963587291264 0.0186101987509421 -0.0319711019672429 -0.0282708788754531 0.0522091061550731 -0.0113899248286762 0.035807869092822 0.0247778752094706 0.0340046201072831 0.00497160556840534 0.0247778752094706 0.0…
Paragelocus_suevicus_BSPG_1972XI8076 0.0514501009253136 -0.00825579737144222 0.0283437646056022 0.0343739818642864 -0.0381303458108041 -0.0306925973658579 0.0343739860072557 -0.0381303416696623 -0.0306926060031228 0.0262379651340164 -0.036813530817277 -0.0354705688163496 0.0481475231337588 -0.00645637594272631 0.0340322617650311 0.0276135266299015 0.0337335667388338 0.00516795392347162 0.02761352…
Pomelomeryx_boulangeri_MNHN_F_SG947 0.0539652417356608 -0.0130774908243335 0.0332847543545838 0.0311507098215528 -0.0354679360357462 -0.0265338926609798 0.0311507150240546 -0.0354679308355394 -0.0265339035071585 0.0207957784282851 -0.0322950346143721 -0.0363246459152391 0.046434185568457 -0.0136867800602389 0.0365019368605476 0.0274001784916291 0.0346992190467048 0.00330640654465085 0.02740017849…
Gelocus_communis_MNHN_RZN330 0.0563662995439002 -0.00989500906311195 0.0313553186405214 0.0329313049041763 -0.0334247383875948 -0.029416187729227 0.0329313007688929 -0.033424742521054 -0.0294161791079858 0.0261606069055625 -0.03256358409138 -0.033448813106492 0.0517236593241634 -0.0107370296797288 0.0351999038564703 0.0271630448790948 0.0301884235430305 0.0102236786792924 0.0271630448790948 0.030…
Hoplithomeryx_sp_RGM_425006 0.0628032608846273 -0.0121575032899576 0.0360752283538045 0.0296748722657929 -0.0373655080970476 -0.0281080320130724 0.0290879035213049 -0.0379522179183581 -0.0268843192326168 0.0174624343548225 -0.0333395867051177 -0.0291317585989399 0.0578362045119159 -0.0135962497532763 0.0389148546958653 0.0248852044360907 0.034961991480299 0.0048619354853094 0.0248852044360907 0.0…
Hoplithomeryx_sp_RGM_261093 0.0551042124877784 -0.00987090533381613 0.0301052292797032 0.030142933480859 -0.0344776678474058 -0.0246724024775374 0.0301429405796842 -0.0344776607517121 -0.0246724172771723 0.0199227896253826 -0.033295524151409 -0.028429665370513 0.0517490417299962 -0.0107167741925644 0.0327739923969145 0.0279913327759362 0.0351075813836928 0.00599072437400784 0.0279913327759362 0.0…
Hoplithomeryx_sp_RGM_261785 0.0589774878564944 -0.0113629927483569 0.0331725767474493 0.0317454345253953 -0.0377150976891321 -0.0242914458590938 0.0317454401877564 -0.0377150920292688 -0.0242914576639875 0.0220902589212272 -0.0352635621084839 -0.0317447174573598 0.0539119825391307 -0.0140959774097946 0.0380530683727087 0.0304767452778397 0.0322613327766405 0.00959961476508867 0.0304767452778397 0…
Hoplithomeryx_sp_RGM_178427 0.0588152531264518 -0.0114830716161732 0.0313541855885356 0.0322100331664572 -0.0362273053325539 -0.0280682125737185 0.0322100435635673 -0.0362272949400301 -0.0280682342496197 0.0245429285648604 -0.0342110263938745 -0.0315726573824672 0.049825195922857 -0.0129683439194574 0.0358977710980757 0.025736577863127 0.0348915886760716 0.00830116763785451 0.025736577863127 0.03…
Hoplithomeryx_sp_RGM_178375 0.0630228843067952 -0.0117830353723616 0.0318970352249641 0.0370053765864789 -0.0364194353902883 -0.0295558904762942 0.0370053795386905 -0.036419432439379 -0.0295558966310666 0.0316319776232938 -0.0367970182544477 -0.0368654632371268 0.0574763618952371 -0.0120832759465907 0.0349678147404765 0.0293177674835692 0.0328477710663867 0.00758431735491163 0.0293177674835692 0.…
Decennatherium_pachecoi_MNCN_32368 0.0710157594438106 -0.0135547729511582 0.0267776599099812 0.0356895384631611 -0.0318680439737127 -0.0271840381076013 0.0356895286940946 -0.0318680537384699 -0.0271840177410458 0.0264859341956442 -0.0334068521966313 -0.0323439390469009 0.0618721544101409 -0.0139164297119714 0.0361382107257253 0.0313752082101342 0.0341035028757526 0.00721718009923647 0.03137520821…
Birgerbohlinia_schaubi_MGU_V7981 0.0594400208474868 -0.0166683179569459 0.0297493872124663 0.0320844530273246 -0.0368146849815044 -0.0186727156935063 0.0320844533596597 -0.0368146846493159 -0.0186727163863588 0.0269117153113089 -0.0349341595145913 -0.0293129758414041 0.0509239295184306 -0.0158815247482703 0.0350354801988209 0.0297989717732605 0.0373092997426322 0.00633445607854442 0.0297989717732…
Birgerbohlinia_schaubi_MGU_V7918 0.0528665018787463 -0.0175603676899908 0.0285795216116512 0.0370454386648135 -0.0352719656746531 -0.0219526010310168 0.0370454443456773 -0.0352719599962952 -0.0219526128744851 0.0317355594621382 -0.0345653140322489 -0.0291407989258663 0.0447309896952008 -0.0171272203946941 0.0326515420067092 0.0297141090744451 0.035705021319837 0.00633158204947175 0.02971410907444…
Ammotragus_lervia_NMB_2084 0.0556844231762526 -0.0142186791530706 0.0304169139898348 0.0318652338993416 -0.0318100446636721 -0.0250400917644715 0.0318652144296832 -0.0318100641247421 -0.0250400511741163 0.0256554095745536 -0.0279113000977381 -0.0308160629582673 0.0481984507266061 -0.0134059491105732 0.0343581661918631 0.0255337143829307 0.0332573209045932 0.012883419675757 0.0255337143829307 0.03…
Ampelomeryx_ginsburgi_MHNT_Beon91G4_261_R 0.057887993507888 -0.0127956775920617 0.0353253004744619 0.0305063508794167 -0.0318022412333908 -0.0246419953779908 0.0305063569959371 -0.0318022351195685 -0.024642008129716 0.0249000262146534 -0.0327118707011082 -0.0325015182597314 0.0508694232041685 -0.0142555524889829 0.0369674830016346 0.023529151367302 0.0273184318206282 0.00885251565271462 0.0235291…
Amphimoschus_artenensis_NMB 0.0607481911258873 -0.0121348633538394 0.0352927015196629 0.0296526300574375 -0.0323491260154771 -0.0271240616177273 0.0296526355876383 -0.0323491204877158 -0.0271240731470932 0.0250987998275811 -0.0328290443415571 -0.0352715303752725 0.0534110471696565 -0.013793811045431 0.0392564754342083 0.0269894059490729 0.0340523495908097 0.00659952203799894 0.0269894059490729 0.…
Amphimoschus_artenensis_MNHN_F_AR3266 0.058474582390062 -0.0128816074451744 0.0322559108369412 0.0306399562586063 -0.0333121001485919 -0.0236143942810217 0.0306399663976585 -0.0333120900140123 -0.0236144154189237 0.0233394721451424 -0.0332896690743385 -0.0303510821674598 0.0533072745037274 -0.0127888659769684 0.0353458276159496 0.0275238685572839 0.0346322885706053 0.00880686241843285 0.027523868…
Amphitragulus_elegans_NMB_MA5881 0.0573293447940101 -0.0124964838162952 0.0315508861222916 0.0317048486415724 -0.0365572244751289 -0.0249109171918358 0.0317048534564476 -0.0365572196623776 -0.0249109272298905 0.025084077432788 -0.0359243338360833 -0.0339182963090515 0.0520977821031956 -0.0121623238546061 0.0343384524566002 0.0235393225337048 0.0330335440979546 0.0154655359787366 0.023539322533704…
Amphitragulus_elegans_NMB_MA5882 0.0600689750496534 -0.0101412163978949 0.0351226974849143 0.031066067149303 -0.033650611786592 -0.0257520952654309 0.0310660739706127 -0.0336506049682913 -0.0257521094865013 0.024031636480725 -0.0343085735788909 -0.0331363667361245 0.0533844351371976 -0.0135022473364795 0.0361156667766658 0.0231374683283361 0.0326934188345936 0.0095676239909027 0.0231374683283361 …
Amphitragulus_elegans_NMB_MA5883_R 0.0582289865438677 -0.00878004608688777 0.0341177655556591 0.0328269346543675 -0.0332205748919834 -0.0255044389606551 0.0328269425197117 -0.0332205670301087 -0.0255044553583293 0.026668797173293 -0.0364927366932117 -0.0340370705307049 0.0538764016659817 -0.00964749283547785 0.0370536035763861 0.0261739920835777 0.0315592048161378 0.00811886367347189 0.0261739920…
Amphitragulus_feningrei_NMB_cod628_R 0.0534413549286741 -0.0116762187445615 0.0329937178563092 0.030342568968807 -0.0370280369111616 -0.0269536566717684 0.0303425771179634 -0.0370280287655999 -0.0269536736611344 0.0253205094536965 -0.0392379559070175 -0.0350724372768105 0.0488251701991309 -0.0123226632151101 0.0364552676174205 0.0262165248058322 0.0334972088180278 0.00755417879226629 0.0262165248…
Amphitragulus_feningrei_NMB_cod631_R 0.0502615744716559 -0.00883195871443717 0.034131480776806 0.027213696711634 -0.0365621126035754 -0.0264334662357464 0.0272136997194689 -0.0365621095970673 -0.0264334725064826 0.022471201698297 -0.0391202987839354 -0.0366299878503748 0.0442690567086241 -0.00893033348973942 0.0371324310283465 0.0267655972699639 0.033782058868257 0.00967692132832973 0.02676559726…
Amphitragulus_feningrei_NMB_cod632 0.0531757635892978 -0.0122072878819484 0.0319988959605334 0.0304789618001586 -0.0355077318068827 -0.0263234741240116 0.0304789539584433 -0.0355077396451389 -0.026323457775599 0.0259932180251992 -0.0393511540135429 -0.0370165731219613 0.047973829140884 -0.0143437343920249 0.0345455896563761 0.024975183289214 0.0343112056406184 0.00913312845759903 0.02497518328921…
Amphitragulus_feningrei_NMB_cod635 0.0610643008752588 -0.00865094618104013 0.0346127914310598 0.0326138502440333 -0.0332636212303897 -0.0275835066447312 0.0326138546963017 -0.0332636167800853 -0.027583515926823 0.025097258366616 -0.0331596590749412 -0.0380475019693356 0.0564146099625338 -0.0104317263251149 0.0386237335253022 0.0267839110947304 0.0314797703440498 0.00724777201046822 0.026783911094…
Amphitragulus_feningrei_NMB_cod637 0.0558932278168912 -0.00816034755693062 0.0302149692147397 0.03006589395049 -0.0373034621873376 -0.0278241096587187 0.0300659018830421 -0.0373034542582846 -0.027824126196508 0.0215240117255858 -0.0376649765295022 -0.0358671554885554 0.0519717077021168 -0.00866812717184417 0.034184681292921 0.0293034555581166 0.0348880850294614 0.00786303742153032 0.0293034555581…
Antidorcas_recki_NHMUK_M_22370b 0.0623960563406191 -0.0185521942099439 0.0300909976619745 0.0350500673777462 -0.0352830751079458 -0.026963934502737 0.0350500648846867 -0.0352830775999055 -0.0269639293052052 0.0280168594408639 -0.0327168191796263 -0.034627572590625 0.0568387594094633 -0.0175983645024443 0.0342755995106685 0.0251420841481112 0.0347118148349853 0.0092247795292797 0.0251420841481112 …
Antilope_cervicapra_NMB_C3251_R 0.0576823750020581 -0.0138468868428057 0.0309280227613041 0.0365720917752057 -0.0359926055030795 -0.0284542520166267 0.0365720990141912 -0.0359925982672872 -0.028454267108468 0.0254762485324569 -0.0343955605798553 -0.03624226251641 0.0512973132832016 -0.0134151340484226 0.0351242001015462 0.0290652628267016 0.0402493200112512 0.00809848528238579 0.0290652628267016 …
Bachitherium_viretti_ITD1082 0.0535202663510954 -0.0102671788369849 0.0300734679724333 0.0265749119214061 -0.0351746702277716 -0.0241355794961689 0.0265749112605207 -0.0351746708883654 -0.0241355781183546 0.0209441535173085 -0.0311637586287588 -0.0295047656781636 0.048817469361587 -0.0111351024988651 0.0331134362675463 0.0189116663254692 0.0338176076117014 0.00725187910394033 0.0189116663254692 0…
Bison_latifrons_UF_256375_R 0.0563131541758316 -0.013342610834327 0.0293834470898494 0.0314153237458508 -0.0331707473629175 -0.0222822544309535 0.0314153197109987 -0.0331707513959898 -0.0222822460190916 0.0260470147000422 -0.031576880006154 -0.0315386999766935 0.0496641389748955 -0.0127619463604078 0.032546016256857 0.0271828089189874 0.0318170013629314 0.0137747678102259 0.0271828089189874 0.031…
Bison_latifrons_UF_286374 0.0571265001143143 -0.0117279639044196 0.0278995371736307 0.0334790144189075 -0.0339260449408458 -0.0257883737472306 0.0334790194292584 -0.0339260399327051 -0.025788384192813 0.0275795205695623 -0.0338296271889359 -0.0319580821877248 0.0529258356856152 -0.0141169194035342 0.0323275644603118 0.0292711079301055 0.0329201476051683 0.00937043000211858 0.0292711079301055 0.03…
Bos_taurus_NMB_1037 0.0607029042908548 -0.0125093556258598 0.0246582096894601 0.0404214156765432 -0.0328679750520869 -0.024188693666201 0.0404214108546652 -0.0328679798718378 -0.024188683613547 0.0318840643935984 -0.0314682965127286 -0.0283713165063588 0.0561654107985294 -0.0115174638205478 0.0286191032087232 0.0273292453770757 0.0282881102888357 0.00730967366536387 0.0273292453770757 0.028288110…
Bos_taurus_NMB_3365_R 0.0583211417496561 -0.0107524347740148 0.0243668801020495 0.0409011087114323 -0.0328917457694469 -0.0232795364087453 0.0409011017155927 -0.0328917527622005 -0.0232795218238149 0.0344712007913776 -0.0312868205371805 -0.0303723587968436 0.0532154808392465 -0.00972028492525261 0.0307389438778675 0.0319547010721492 0.0288353747009189 0.00618306656868992 0.0319547010721492 0.0288…
Bos_taurus_NMB_3367_R 0.0632565347677502 -0.0126532313127041 0.0271572784169109 0.0379301097390915 -0.0327907028771513 -0.0206120841897641 0.037930096810469 -0.0327907158000708 -0.0206120572361642 0.030699922453396 -0.0326793562838246 -0.0260547333693956 0.0557156344666938 -0.0115871383616864 0.0325695519943208 0.0287173863751012 0.0295345024361756 0.00670788119742787 0.0287173863751012 0.0295345…
Bouromeryx_nebrascensis_AMNH_F_AM53041_R 0.0550564925888588 -0.0110743151559137 0.0292180250937958 0.0324129715813088 -0.0324401540001874 -0.0282616002126049 0.0324129806166876 -0.0324401449687943 -0.0282616190495678 0.0262752604398325 -0.0323543355789258 -0.0342439459209171 0.0507760469018312 -0.0111635037164204 0.0327893069677339 0.0260275171412361 0.031216560352147 0.00826422204233304 0.026027…
Cambayella_watsoni_NHMUK_PV_M3683_R 0.0551951695434204 -0.0135475015508102 0.0283266298826971 0.0287488495706729 -0.0298710005644578 -0.0270993538168466 0.0287488505571478 -0.029870999578418 -0.0270993558734501 0.0260455276366331 -0.0254359061409375 -0.0332902417273255 0.0542925417930251 -0.0142410950226188 0.030904333590182 0.0232917214951712 0.0384039979925227 0.00546321712734439 0.023291721495…
Capromeryx_arizonensis_UF_402857_R 0.05546929802467 -0.0119951511262433 0.0278422652878035 0.0325263807777426 -0.033574730169596 -0.022212544854546 0.0325263919839218 -0.03357471896836 -0.022212568217195 0.0248343431936358 -0.0320731673326967 -0.0308146907578453 0.0493898244921092 -0.0136161652079755 0.0336040622538656 0.0292648120165354 0.0381868740739206 0.00756994301033233 0.0292648120165354 0…
Capromeryx_arizonensis_UF_402858 0.0546543513046979 -0.0145685471619637 0.0300081240314849 0.0318021148333395 -0.0332521146170965 -0.023834283414781 0.0318021227263508 -0.033252106727567 -0.0238342998701354 0.0224349494792527 -0.0294329746142712 -0.0324888701754143 0.0461451814126637 -0.014280643384123 0.0357465040078977 0.0283264556881251 0.0389815840458906 0.00557960376293473 0.0283264556881251…
Capromeryx_arizonensis_UF_402859_R 0.060293162144394 -0.0132722082446781 0.0288635197337638 0.03213670752005 -0.0334444112326315 -0.0232290238640573 0.0321367026880824 -0.0334444160624676 -0.0232290137903684 0.0249614325907177 -0.0316590165115678 -0.0313902597944546 0.0567043287473345 -0.0119819571766184 0.0340719876037072 0.0285799660529456 0.038754698547494 0.00576122964531262 0.028579966052945…
Cariacus_rufus_NHMUK_PV_OR18701_R 0.0579460595260357 -0.0121455990526146 0.0273520164957637 0.0340146919986314 -0.0288179126326765 -0.0214780333179294 0.034014696539945 -0.0288179080933662 -0.0214780427856626 0.0283501235888002 -0.0260847702284723 -0.0290258506267983 0.0532085969930721 -0.0121529350179791 0.0306696746866099 0.0286823491628343 0.0310193558284402 0.0092742150074282 0.02868234916283…
Cephalophus_callipygus_NMB_R12820_R 0.0490882180853963 -0.0106389067838918 0.0297594117641054 0.0305808596654454 -0.0336493196460429 -0.0266863097659774 0.0305808604529811 -0.0336493188588545 -0.0266863114078324 0.0268942282609484 -0.0341968437092257 -0.0343567629817297 0.0427802446329566 -0.00727396571800426 0.0329769357883259 0.0299227655582131 0.0381459201495895 0.00519428895484057 0.029922765…
Connochaetes_laticornutus_NHMUK_PV_100126 0.0602838271683509 -0.01758034470016 0.0316359124316167 0.0342756450756951 -0.0341352990635056 -0.0263383285703695 0.0342756381446026 -0.0341353059915406 -0.0263383141204239 0.0275028830656423 -0.0333855104501986 -0.0352762828588433 0.0552994050836265 -0.0182103142693935 0.0345678759533516 0.0323040215319054 0.0323454839478541 0.00688493900038642 0.032304…
Cosoryx_furcatus_AMNH_F_AM_32426 0.0650504551340796 -0.0129663637338349 0.0307612524666969 0.034860927141287 -0.0341642152110699 -0.0274156358915811 0.0348609321633503 -0.0341642101912218 -0.0274156463615818 0.0272461661172658 -0.0338805668238395 -0.0332775172135364 0.0586012875224257 -0.0123643030228343 0.0352930926390423 0.0317505935587164 0.0321635730621795 0.00628411350397929 0.03175059355871…
Dama_mesopotamica_NHMUK_PV_M_16180 0.0604095223490919 -0.0139272890616824 0.0284271080931809 0.0347845977937739 -0.0320647592820321 -0.0219626157017755 0.034784603625812 -0.0320647534525666 -0.021962627860412 0.0285875984962461 -0.0301900515585724 -0.0258580178750764 0.0564808254222646 -0.0131916730420404 0.0322611051301645 0.0233854096970618 0.0310254692167566 0.00723347118716382 0.0233854096970…
Dorcatherium_crassum_AP2014_0715 0.0557661763048599 -0.0127802469210882 0.029679510798536 0.0303168137125654 -0.0342134829085379 -0.0229188753812258 0.0303168047769776 -0.0342134918401841 -0.022918856752307 0.0190551984711731 -0.0321033990024259 -0.0293942810719249 0.0487418815476781 -0.0125606375935981 0.0357957916158575 0.0242103235568716 0.0406135837106064 0.00471964638022255 0.024210323556871…
Dremotherium_feignouxi_NMB_MA5885 0.056980302661985 -0.00873978920701758 0.0329128154533905 0.0308253437133393 -0.034456256034639 -0.0250616732788456 0.0308253484920033 -0.034456251258083 -0.0250616832414072 0.0244672285512829 -0.0347881517658128 -0.0312010645042966 0.0510406368534084 -0.00946559839124261 0.036756633804751 0.0271773586425093 0.0327959349889232 0.00631744530409379 0.02717735864250…
Eotragus_clavatus_SMNS_50Mu 0.050849643553795 -0.00795556759122036 0.0299418989382966 0.0352374969384982 -0.0351505124069132 -0.029290718256461 0.0352375022704272 -0.0351505070773362 -0.0292907293724696 0.0283222560147535 -0.0351202919786938 -0.0378870946023615 0.0446724620315013 -0.00869985264803952 0.033913929187745 0.0276250410087045 0.0352889500184958 0.00773669975417657 0.0276250410087045 0.…
Eudorcas_NMB_6414 0.0532462360936656 -0.014474285188996 0.030443532930597 0.0371689176319137 -0.0353011008846551 -0.0264848685897417 0.0371689215344402 -0.0353010969838501 -0.0264848767257312 0.0273542413586448 -0.0336963892168144 -0.0346544778321737 0.0486546076842458 -0.0155639558105163 0.0340539224591368 0.0275427793069668 0.0373907836987555 0.00951319518645071 0.0275427793069668 0.03739078369…
Germanomeryx_fahlbuschi_BSPG_1958II7801 0.0588986794302965 -0.01458347595955 0.0285765569213954 0.0324324517528098 -0.0294483020381412 -0.0222465051388755 0.0324324520717618 -0.0294483017193299 -0.0222465058038268 0.0253691696601858 -0.0288810313562078 -0.0261638276007855 0.0486578512505453 -0.0153553720638732 0.0324922273592394 0.0268297931268835 0.0328344537459149 0.0107287728803249 0.026829793…
Hispanomeryx_daamsi_MNCN_5001 0.0635807034606611 -0.0106316079312443 0.0286670517751228 0.0334710314532505 -0.0337932262559092 -0.0270719854238035 0.0334710330368498 -0.0337932246730084 -0.0270719887252922 0.0256213906837877 -0.0309330682699181 -0.033762522385833 0.0542756987369205 -0.00832361974194798 0.0366603876177719 0.024832953342461 0.0339747232787782 0.00885551955928881 0.024832953342461 0…
Hypisodus_minimus_AMNH_F_AM_9354 0.0598446290248111 -0.012215073347618 0.0337288376621742 0.0315174402502749 -0.0305651986932056 -0.0330652920849195 0.0315174189151072 -0.030565220018962 -0.0330652476053493 0.0232585646042571 -0.0271690943899991 -0.0379779363401554 0.0564887738007801 -0.0110257564175097 0.0357438839871515 0.0244754501003996 0.034364990688446 0.00550474430286104 0.0244754501003996…
Litocranius_walleri_NMB_2543 0.0555824788100743 -0.0122114713545182 0.027530474962962 0.0290035271523431 -0.032619495965048 -0.0279251036020931 0.0290035269905209 -0.0326194961267989 -0.027925103264726 0.0222978176062984 -0.0294992157847091 -0.036785689654184 0.0487666159706032 -0.0107478623835321 0.031908697046336 0.0264013832320036 0.0368817412099406 0.0078079682870117 0.0264013832320036 0.0368…
Machaeromeryx_sp_UF_156239 0.0532785443719157 -0.00894736285676875 0.0277812564353925 0.0340177112869489 -0.0360752964578042 -0.0275662412777292 0.0340177148268907 -0.0360752929194239 -0.0275662486578019 0.0274453475778218 -0.0357730061301524 -0.0356386188628469 0.050082839627817 -0.0103735185904848 0.0330769304547322 0.0278422900961732 0.0326997717711056 0.0116472690154311 0.0278422900961732 0.0…
Meryceros_joraki_AMNH_F_AM_31163 0.0632053301844172 -0.0140193641933442 0.030662224956991 0.029784630896788 -0.0373351165657596 -0.021762025955287 0.02978461889012 -0.0373351285671312 -0.0217620009237786 0.0225756163501235 -0.0371657244248041 -0.0310832885198929 0.0581567495262996 -0.0156420369068885 0.0376735182517308 0.030584478541744 0.0317875282464196 0.00883541786341069 0.030584478541744 0.0…
Merycodus_sabulonis_AMNH_F_AM_51103 0.0610093465121002 -0.0122480468335032 0.0324785865532891 0.0284987813862843 -0.0345379458806664 -0.0271791548052514 0.0284987892084489 -0.0345379380619523 -0.0271791711129048 0.019802215664496 -0.0318907753180806 -0.0320011952755407 0.0574139835855527 -0.013715473360645 0.0375790495845007 0.0238379586637736 0.0329469290958625 0.00570129439106539 0.023837958663…
Myotragus_balearicus_NMB_416 0.0647810046949694 -0.0146901472810281 0.0307603505584987 0.0373010737020032 -0.0371424613857362 -0.0283951545703159 0.0373010592996131 -0.0371424757817731 -0.0283951245442047 0.0277028388798673 -0.0337017152681951 -0.037511592825694 0.0598166386315078 -0.0180779732752686 0.0376514420516422 0.0326211285724187 0.0359943753626455 0.00818286351302332 0.0326211285724187 0…
Nanotragus_oreotragus_NMB_C4228 0.059536059203056 -0.0155755767970464 0.0318685442604094 0.0317038687074009 -0.032503594287699 -0.0328241746443637 0.0317038695994495 -0.0325035933960439 -0.0328241765041071 0.0216058868873828 -0.0334467667025504 -0.039282100104385 0.0547505186581617 -0.016902619527853 0.0367223993756735 0.0221086827631085 0.0395822217246556 0.00555333183855883 0.0221086827631085 0…
Neotragus_pygmaeus_NMB_2719 0.0596234103934922 -0.0150278147673036 0.0306316916132133 0.0280340788059551 -0.0322936417349847 -0.0261883443174218 0.0280340783685279 -0.0322936421722189 -0.0261883434054734 0.0196040968832784 -0.02900800405061 -0.0299050963002209 0.0548814055605901 -0.0150218688327597 0.03452822871143 0.0245800514457297 0.039305451043709 0.00514519958204521 0.0245800514457297 0.0393…
Odocoileus_sp_UF_206565 0.0500183600827724 -0.0115219128850879 0.0257293654638387 0.0337311545400171 -0.0328523108117404 -0.0212347076433965 0.0337311606936858 -0.0328523046607862 -0.0212347204725686 0.0265578424022948 -0.0301416073131225 -0.0263678213352818 0.0455577122305156 -0.0115855846935981 0.0299744021350435 0.0287113231332449 0.028430533390655 0.00705288922558833 0.0287113231332449 0.0284…
Ovibos_moschatus_NMB_11175 0.055940880843174 -0.0152745576674313 0.0276373569256202 0.0365104451789943 -0.0306214801660468 -0.0194005394921888 0.0365104356084985 -0.0306214897323208 -0.0194005195396137 0.0261149344665688 -0.0298025305958104 -0.0240351159284209 0.0478068348235051 -0.0140365383522696 0.0318832865231647 0.0248595144289282 0.0311776310661884 0.00782613008297689 0.0248595144289282 0.0…
Ovis_aries_NMB_9037 0.0603860509329407 -0.0149882178393005 0.0267272404453892 0.0373634365504006 -0.0333388030418804 -0.0282002860806032 0.0373634343194526 -0.0333388052718443 -0.0282002814295215 0.0271270111688674 -0.0301732789175553 -0.0341283807090549 0.0568292262158987 -0.0156372115658021 0.033340571909244 0.029130883060257 0.0374847649000894 0.00874211672266039 0.029130883060257 0.0374847649…
Ovis_sp_NHMUK_PV_M7405_R 0.0632795564561666 -0.0174920595730263 0.0291996811160974 0.0374405269374213 -0.0339521930636565 -0.02546487036336 0.0374405338379278 -0.0339521861661939 -0.02546488474954 0.026306204103958 -0.028066718665658 -0.0336906134229235 0.0552129459488977 -0.0175803734128283 0.0372905828198482 0.0235414730655772 0.0376829197067549 0.00931625697620404 0.0235414730655772 0.03768291…
Parablastomeryx_gregorii_AMNH_F_AM_31361 0.0463952669478652 -0.0097392425709895 0.0316103797245799 0.029325288608186 -0.0322710121970224 -0.0264518133735482 0.0293252859821228 -0.0322710148219272 -0.0264518078987303 0.0231930673614041 -0.0306936567788499 -0.0306050186142168 0.0428739114704778 -0.0111602850621691 0.0350299679318858 0.0244470701891924 0.0304916616903469 0.0108863179846595 0.0244470…
Parablastomeryx_primus_AMNH_F_AM_13822_R 0.0623772083970611 -0.0106930106013249 0.0320078459430579 0.0297327399825597 -0.0353125121447849 -0.023062795420421 0.0297327449430057 -0.035312507186527 -0.0230628057619618 0.0203012135965068 -0.0352163134736737 -0.0319791575759223 0.0582556154147415 -0.0108199054637497 0.0345872251669133 0.0317021811215588 0.0358800702012685 0.00743603844188867 0.0317021…
Paracosoryx_wilsoni_AMNH_F_AM_32470 0.061703381633467 -0.0126132943044262 0.0299169393172248 0.0308850614666126 -0.0341880890340776 -0.0286635811215868 0.0308850677802594 -0.0341880827232158 -0.0286635942842814 0.0195874332075487 -0.0310016383905037 -0.0314229441967172 0.0562962753037228 -0.0129676229293869 0.0350126751146445 0.0256213923226481 0.0326564186748306 0.00909892757507939 0.02562139232…
Pediomeryx_hemphilliensis_UF_69945 0.0578234512865255 -0.0140581622622113 0.0287327880188913 0.0281290560300095 -0.032468840988697 -0.0284918888061601 0.0281290618707861 -0.0324688351504969 -0.0284919009830144 0.0197224644972191 -0.0300758150802244 -0.0320444845034998 0.0527035887781219 -0.013500391750244 0.0345067501723261 0.0274324233930151 0.0344095400010104 0.00690754120823409 0.0274324233930…
Plioceros_dehlini_AMNH_F_AM_32101_R 0.0536353966131597 -0.00968038795495639 0.0311739796613416 0.0299596595896172 -0.0312684078573039 -0.0297952656562922 0.0299596590053721 -0.0312684084412912 -0.0297952644382577 0.0196176092950966 -0.0278629254638821 -0.0329953850763434 0.0491761311953572 -0.00919791965750432 0.0359399031528068 0.025221676489676 0.0349414575565124 0.0104255565753651 0.0252216764…
Prolibytherium_magnieri_NHMUK_PV_M21901 0.0525993362218249 -0.0124606854491016 0.0324243091315962 0.0302617934276681 -0.0323118555729 -0.0214510602953611 0.0302617854840269 -0.0323118635130371 -0.0214510437344533 0.0227324299189295 -0.0284823355500183 -0.022672400793932 0.0462224221460264 -0.0104794268783472 0.0360359038895141 0.024173994610814 0.0299395795489169 0.00746554146591778 0.02417399461…
Pseudodama_nestii_NHMUK_PV_M5656 0.0601591936044412 -0.0141108824892473 0.027053501117528 0.0357198965779218 -0.0308486077734489 -0.0233136136972677 0.0357199042809971 -0.0308486000737716 -0.0233136297566437 0.0274609317994928 -0.0286858978062519 -0.0258749213464935 0.0564509797101477 -0.0132613653070508 0.0317473793509713 0.023257286298302 0.0300363606070973 0.00853290506456482 0.023257286298302…
Pseudois_nayaur_NMB_1919 0.0550630698489092 -0.0127840047880815 0.029579065081504 0.0348957430570158 -0.0322932579333351 -0.0299788594727518 0.0348957407294523 -0.0322932602598719 -0.029978854620246 0.0247717454578563 -0.027493988071681 -0.0340528140236017 0.0479437457521001 -0.0122809728008344 0.0368859569011352 0.0250873055728581 0.0371052366879672 0.00749731440705945 0.0250873055728581 0.03710…
Rangifer_tarandus_NMB_7552 0.0603953452178652 -0.0121618358110324 0.029150473655935 0.0358320661504274 -0.032076569090623 -0.0213968539550792 0.0358320719876229 -0.0320765632560024 -0.0213968661244678 0.0259267930060711 -0.0324361755925585 -0.0265284868776264 0.0540017393020291 -0.0115351632338431 0.0350096982313193 0.0309540531372826 0.0336631138925502 0.00651159306699454 0.0309540531372826 0.03…
Rupicapra_rupicapra_NMB_C1969 0.058206361035693 -0.01754601139932 0.0312965893731505 0.0315704729458488 -0.0338713616530818 -0.0286880582805049 0.0315704584837505 -0.0338713761088006 -0.028688028129914 0.0215821389302804 -0.032338259220238 -0.0348802162813918 0.0517513195696205 -0.0196745558167444 0.0345286605653362 0.0308474476431928 0.0408827998076416 0.00441823473136312 0.0308474476431928 0.04…
Saiga_tatarica_NMB_10065 0.0706579398276695 -0.0207334600003786 0.0327790795381212 0.0311896949782139 -0.03481535204134 -0.0232573267561401 0.0311896900650739 -0.0348153569523128 -0.0232573165132228 0.019556843087312 -0.0310189386875055 -0.0272699172929746 0.0654421201078056 -0.0215827689179537 0.0371717322279987 0.0245529648785276 0.0358917467336294 0.0112689386808142 0.0245529648785276 0.035891…
Stockoceros_osborni_AMNH_F_AM_42553 0.0592073603861468 -0.0132084440357584 0.0287359200000751 0.0325129110802809 -0.0339896259793813 -0.0278784214986515 0.0325129191689772 -0.0339896178942531 -0.0278784383619704 0.0237245643748743 -0.0309148533535682 -0.0296053802184326 0.0513046059684625 -0.012733221954433 0.0334640240186207 0.0259106662506653 0.0361356756294708 0.00980393746199491 0.02591066625…
Capra_sibirica_NMB_4219 0.0557634839750362 -0.0149914537682409 0.0310423910481813 0.0348602497881914 -0.0351974333385825 -0.0264390849966317 0.0348602506492029 -0.0351974324779509 -0.0264390867916689 0.0244450712862299 -0.03298646454429 -0.0306763114134368 0.0485872087367554 -0.0156972862251285 0.0350167519413737 0.0215370570955642 0.0395755398110686 0.0097386433151819 0.0215370570955642 0.039575…
Antidorcas_recki_NHMUK_M_22370c_R 0.0627083567470858 -0.0183191833855154 0.0299645046808627 0.034686311470246 -0.0343845845809047 -0.0262159831193962 0.0346863040159957 -0.0343845920318668 -0.0262159675787707 0.027857838144525 -0.0309755299533864 -0.0353042321696473 0.0584284496172374 -0.0195050024359294 0.0332200834589612 0.0264341968575144 0.033018957885276 0.00962557726369789 0.026434196857514…
Antidorcas_recki_NHMUK_M_22371b_R 0.0546076492294197 -0.0158666496412881 0.0354413966486278 0.0318996023767923 -0.0348623717211789 -0.0267069678739756 0.0318995962859485 -0.034862377809336 -0.0267069551757808 0.0282578019854637 -0.0327832213925919 -0.0356169292611971 0.0494435873055752 -0.0159887051579823 0.0370604077114044 0.0249092868961196 0.0397325809932681 0.00798164827058427 0.0249092868961…
Cephalophus_silvicultor_NMB_16225_R 0.0524528038775572 -0.0131045782630588 0.033135385422105 0.0303613244280788 -0.0298930902982545 -0.0247169513164051 0.0303613299642148 -0.0298930847645607 -0.0247169628581446 0.0252638683695513 -0.0275872040757414 -0.0311459319509796 0.0467043829484001 -0.0117145473699984 0.0367301591104167 0.0270099971567118 0.0349692559928461 0.00728166622320594 0.02700999715…
Connochaetes_gnou_NMB_7591_R 0.0610124807230208 -0.0184774303685108 0.0304601239740003 0.0356568699473962 -0.02998862582066 -0.0270058175773029 0.0356568655673815 -0.0299886301987425 -0.0270058084458457 0.0287705258604993 -0.028313237437519 -0.0336335285740772 0.0551060779792184 -0.0194135212319637 0.0350373839558136 0.0305838041922197 0.0297984422238278 0.00840453254951997 0.0305838041922197 0.0…
Dorcatherium_crassum_NMB_San15053_R 0.0510338798318664 -0.00738216861016132 0.0271220924450418 0.0295636161060856 -0.0350990891310387 -0.0221443319043456 0.0295636119707203 -0.0350990932645798 -0.0221443232829337 0.0220047596010574 -0.0345272256551022 -0.0298273466890597 0.0464952935110619 -0.00837347131623259 0.0318380006160022 0.0231999145213732 0.0374132906444487 0.00579227512289576 0.02319991…
Dremotherium_feignouxi_NMB_MA5886_R 0.0581471838578325 -0.0106061072632925 0.0308107151831295 0.0331580355285751 -0.0351927105391412 -0.0270938997322292 0.0331580443206219 -0.0351927017509728 -0.0270939180618935 0.023361798779948 -0.0345629159290766 -0.0314629689314539 0.0523319322296814 -0.011219861746313 0.034191957099277 0.0229409678471367 0.0358995107084533 0.00715821221403269 0.0229409678471…
Eocoileus_gentryorum_UF_95999_R 0.0534865795960626 -0.00797698370034234 0.0289087663812408 0.0322535373139433 -0.0355138575115796 -0.02443311227367 0.0322535432617173 -0.0355138515664292 -0.0244331246735929 0.0259030516503612 -0.0353183269705325 -0.0302015199453814 0.0492794805910541 -0.00781417887388325 0.0327206663598538 0.0314002903988393 0.0334894602248762 0.00935868608723004 0.03140029039883…
Eostyloceros_blainvillei_AMNH_F_AM_144949_R 0.0530872096142515 -0.00850366618961575 0.0318113281941164 0.0330432186713771 -0.0334125026359207 -0.023374797386742 0.0330432276987121 -0.0334124936125678 -0.0233748162069353 0.0265627857050024 -0.0314891131236208 -0.0292955635441967 0.0452797732640556 -0.00796023678436376 0.0337932311281538 0.0291686338351285 0.0298421541379634 0.00765664017148072 0.0…
Gazella_depereti_UCBL_162134_R 0.0562529629306823 -0.0140961130825838 0.0261166660328833 0.033954020030039 -0.0307329038074436 -0.0290684474359597 0.0339540162213705 -0.030732907614432 -0.0290684394956453 0.029309175804629 -0.0296577059327744 -0.0370289713207389 0.0502602608478321 -0.0143100578753053 0.0298885080771058 0.0279539084023619 0.0372061615287127 0.00825102640099685 0.0279539084023619 0…
Gazella_gazella_NMB_11029_R 0.0561724583556515 -0.0131016416542714 0.0262692072090803 0.0378931899479984 -0.0361463821099955 -0.0285725863375099 0.0378931762172438 -0.0361463958346932 -0.0285725577116246 0.0249176528151569 -0.0346737046789365 -0.0353370978533637 0.0508114269048951 -0.0132803327335105 0.0297430989336574 0.0334682947572386 0.0385862727746632 0.0139676616225009 0.0334682947572386 0.…
Giraffe_camelopardis_NMB_12075_R 0.0607721393727082 -0.0131927401551331 0.0296045534611034 0.0327259352923359 -0.0323188388178181 -0.0233786957452362 0.0327259310561241 -0.0323188430521613 -0.0233786869135793 0.0239983181670749 -0.0322061448811308 -0.0282778516467734 0.0566000325323797 -0.0111113965901127 0.0342457361102106 0.026823955252886 0.0335447407584203 0.0121366730776703 0.026823955252886…
Hippotragus_leucophaeus_NMB_2149_R 0.0574686538889362 -0.0117732633216506 0.0271058052915796 0.0341310211765436 -0.032136691149325 -0.0214151694276522 0.0341310280815997 -0.0321366842473148 -0.0214151838233172 0.0264210865999209 -0.0309743094814127 -0.0263136770213791 0.0523393347301458 -0.0129777146016617 0.0312991698337079 0.0280815767994852 0.029900618812503 0.00943447949068885 0.0280815767994…
Hoplithomeryx_sp_RGM_178540_R 0.0595459077644428 -0.0107741646729802 0.0346144145225606 0.0284895439010321 -0.035087676226309 -0.0281531877605476 0.028489545148717 -0.0350876749791746 -0.0281531903617218 0.0170478259897934 -0.0299193706881469 -0.0336611656134536 0.0533609043626441 -0.0121843369515718 0.0393737405394762 0.0266887996393445 0.0324113035889082 0.00748365673845213 0.0266887996393445 0…
Hoplithomeryx_sp_RGM_261092_R 0.05497739528238 -0.00954172180713886 0.027885462218505 0.0292280591717719 -0.0339148531255329 -0.0229350176107195 0.0292280611685095 -0.0339148511296762 -0.0229350217735191 0.0189000933566569 -0.031655723750076 -0.0281802012702567 0.0490241380419196 -0.011023562425728 0.0318974439560384 0.0275435483970879 0.033317998188531 0.00519743012676576 0.0275435483970879 0.03…
Hoplithomeryx_sp_RGM_261100_R 0.0696529332374737 -0.01335807130846 0.0320520428607065 0.0301251209424125 -0.0404430125196989 -0.0298738314819242 0.0301251197341186 -0.0404430137274598 -0.0298738289628723 0.0200587846652113 -0.0376231779512516 -0.0344448002923537 0.0641778270980511 -0.0157184261243327 0.0385491034946805 0.0279472881669059 0.0333619602837675 0.00963721850264131 0.0279472881669059 0…
Leptobos_etruscus_NMB_Se1712_R 0.0530657622990328 -0.00945946243730914 0.0319127517286554 0.0276080211584989 -0.0345854174906439 -0.0263352699653826 0.0276080308535652 -0.0345854077998543 -0.0263352901776624 0.0222516725383983 -0.0323322889814571 -0.0337564892762841 0.047197101634735 -0.00804624461218737 0.0371727731042551 0.0276836785713177 0.0330000107898962 0.00431273891212766 0.02768367857131…
Leptomeryx_evansi_NMB_R 0.053702422134227 -0.00891400328836022 0.027395818556156 0.0314164990469665 -0.0303765012789634 -0.0312860235819298 0.0314164982085614 -0.0303765021169987 -0.0312860218340223 0.0243920018050235 -0.0296276340129547 -0.0338166371433831 0.0486035650561958 -0.00794619956814984 0.0325849051986279 0.0207302115433917 0.035872024290436 0.00762510841334262 0.0207302115433917 0.0358…
Longirostromeryx_lorddensis_AMNH_F_AM_52837_R 0.0612107263838808 -0.0148349110435917 0.0328530165163341 0.0277419486438808 -0.0372200017904369 -0.0297223252494958 0.0277419511227393 -0.037219999312672 -0.0297223304174213 0.0183902162801636 -0.0347372423051793 -0.036675275349178 0.0554116975918846 -0.0144644718853092 0.0376083077802109 0.021192890489842 0.0389644027181498 0.00711210167265068 0.021…
Madoqua_kirkii_NMB_7572_R 0.0526579381096405 -0.0129916219742688 0.0252309778172195 0.0300046081800562 -0.0323065270646802 -0.0260079316747121 0.0300046069419828 -0.0323065283022075 -0.0260079290935759 0.0209594685059485 -0.0269142627726553 -0.0237308587530207 0.0471388371706551 -0.0126412623335497 0.0304148150788798 0.0289824034977985 0.0403776072646837 0.00775069212238498 0.0289824034977985 0.0…
Micromeryx_flourensianus_NMB_Sth866_R 0.0616045702371912 -0.0104795326014496 0.0306994370187339 0.0339453484300037 -0.0348664168173938 -0.0255811294000686 0.0339453581164243 -0.034866407135246 -0.0255811495943239 0.0204818186704376 -0.0319030181404031 -0.0300863315265193 0.0564312191600055 -0.0108361032941133 0.0353851915598555 0.029020588370027 0.0376148499356321 0.00396437898877665 0.0290205883…
Micromeryx_eiselei_NMB_Sth833_R 0.0581970547691647 -0.0119890798780747 0.0302308834428176 0.0313873767906137 -0.0358596736373543 -0.0288575293804581 0.0313873859939316 -0.0358596644380962 -0.0288575485675406 0.0235040051965529 -0.0334469251137018 -0.0321633329593529 0.0528290485269411 -0.0111271128123065 0.0360563261018846 0.0241656381692799 0.034349442782858 0.00360951587358846 0.024165638169279…
Micromeryx_flourensianus_SMNS_46123_R 0.0608297471851275 -0.0121624097715443 0.031696738297989 0.0330952808719123 -0.0364310103256249 -0.0271122524401117 0.0330952870468031 -0.036431004153458 -0.0271122653135275 0.0232955289493626 -0.035727587519098 -0.0342759282485085 0.0546540191339832 -0.0107754689879951 0.0358319648496647 0.0191346977569609 0.0362421080747646 0.00524771484888568 0.01913469775…
Micromeryx_flourensianus_SNMS_43062_R 0.0593012343921131 -0.0118571939316042 0.0274298517233587 0.0336425255779243 -0.0361540503088348 -0.028664222795048 0.0336425267481354 -0.0361540491391399 -0.0286642252347047 0.0254176576815019 -0.0346046775230615 -0.0345596913964552 0.0542136316821944 -0.0106424064602876 0.0335656151119675 0.0247218160070428 0.0349690417803259 0.00400058122942506 0.024721816…
Myotragus_balearicus_NMB_247_R 0.0604644028191366 -0.0124591586966847 0.0301244083414216 0.0423399429548123 -0.0339257540376702 -0.0287740989237191 0.0423399334235305 -0.0339257635647475 -0.0287740790528973 0.0298381265486846 -0.0339948295733084 -0.0336770339153327 0.0524318596934418 -0.0131958062126005 0.0379870229864965 0.0275457238546029 0.0336231384243286 0.00912145061689773 0.027545723854602…
Myotragus_balearicus_NMB_G1462_R 0.0574508054118272 -0.0150279425843873 0.030444490626596 0.045171542196491 -0.0372998852802542 -0.0289584377981403 0.0451715166190502 -0.0372999108464122 -0.028958384474277 0.0360684959944245 -0.0362162886751065 -0.0376404818855654 0.0515587713396469 -0.0168697537376657 0.0339850075327462 0.0285384446852222 0.0333406761448279 0.00781192285432106 0.0285384446852222…
Odocoileus_sp_UF_402854_R 0.0545250043943371 -0.0105949353031176 0.0264779202141758 0.0323233392762903 -0.0298548284407863 -0.0242983213816993 0.0323233500733026 -0.0298548176485367 -0.0242983438913169 0.0245911968174796 -0.0274638794979196 -0.0282101518217117 0.050259529234627 -0.0109555089192186 0.0307615057820158 0.0290971235963391 0.0349796614576414 0.0079931048718451 0.0290971235963391 0.034…
Odocoileus_sp_UF_402855_R 0.055642531687565 -0.0118004589818615 0.0289339091173733 0.0304854915574347 -0.0312821347502046 -0.0221528834135926 0.0304855023546343 -0.0312821239577679 -0.0221529059236006 0.0222133535995582 -0.0274980551671999 -0.0252047791321782 0.0520947201818795 -0.0117979934983392 0.0320193420133829 0.0310374383561693 0.0351910124882452 0.00612223777566462 0.0310374383561693 0.03…
Odocoileus_sp_UF4_02856_R 0.0527906090862511 -0.00883963418829613 0.0257601897554536 0.0322502832378778 -0.0345758077473675 -0.0221274217388399 0.0322502763029926 -0.0345758146791936 -0.0221274072809872 0.0238465422921446 -0.0321233399132667 -0.0256156499338605 0.0465378095469664 -0.00890130433232929 0.0302800254402401 0.0302273947015643 0.0326829465652398 0.00602979158137985 0.0302273947015643 0…
Ourebia_ourebi_NMB_8772_R 0.0484806505653852 -0.0082944578076426 0.0258236317710206 0.032728720832573 -0.0363726797328524 -0.0228104666951304 0.0327287208350323 -0.0363726797303942 -0.0228104667002575 0.0247196871612568 -0.0356411261715839 -0.0282274534108317 0.0421426074099806 -0.00709054368915476 0.0293772080338577 0.029487604028314 0.0367928339362325 0.00790846544999137 0.029487604028314 0.036…
Palaeomeryx_eminens_NMB_Sth409_R 0.0654766629743056 -0.0144467028753228 0.0298393614011434 0.0339043980014717 -0.0313777834602271 -0.0263850058774394 0.0339043903880733 -0.0313777910702672 -0.0263849900050219 0.0249395827718392 -0.0306725755717524 -0.0283438391191422 0.0580415698221793 -0.0162187894323133 0.0341356594836261 0.0253835274253254 0.0310396225547015 0.00790384289444401 0.0253835274253…
Palaeomeryx_eminens_Steinheim_MeteorkraterMuseum_R 0.0611656572175036 -0.0109018382603085 0.0295937950898523 0.0296071219985825 -0.0345091860398355 -0.0249533070032698 0.0296071220814855 -0.0345091859569691 -0.0249533071761059 0.0239408702140435 -0.0305576460427367 -0.0256522787796215 0.0566783946782903 -0.0126293382901901 0.0332867597543686 0.0286781833146529 0.0295664542794438 0.006385353273145…
Parablastomeryx_gregorii_AMNH_F_AM_31360_R 0.0482720447536166 -0.0104401226387401 0.0306980555544914 0.0249867088210983 -0.0295339858926327 -0.0266848678775689 0.0249867063180141 -0.0295339883946128 -0.0266848626591374 0.0176061351811419 -0.0253626957558901 -0.0293577266792378 0.043746525458759 -0.00943401411486232 0.0352002509213822 0.0255857056015114 0.0344873031278164 0.0106823619766081 0.0255…
Parablastomeryx_gilchristensis_UF_248895_R 0.0510662377443922 -0.00997013678310698 0.0299701970612704 0.032909688304879 -0.0361748274666767 -0.0282392560745831 0.0329096922273538 -0.0361748235459321 -0.028239264252161 0.0247245465360086 -0.0336110127098275 -0.0354554674119746 0.0469099238620232 -0.0106800444730211 0.0345360664177217 0.0249460630469458 0.0339163886109361 0.00975310199145788 0.0249…
Parablastomeryx_gilchristensis_UF_265266_R 0.0488560937549771 -0.0154462338638234 0.0323878940780783 0.0262472303058058 -0.0303001825029148 -0.0301565593909787 0.0262472022119232 -0.0303002105844047 -0.0301565008208358 0.0205378899676049 -0.0262553968974896 -0.0350068631552452 0.0449902008027888 -0.0159565316737764 0.0352997834134477 0.0311419314591448 0.0342301174967572 0.00970613025286177 0.031…
Parabos_cordieri_NMB_MP239_R 0.0558637306783474 -0.0132041991978546 0.0310236364271993 0.0338175609047291 -0.0326590778264805 -0.0270779097610309 0.0338175667895374 -0.0326590719442681 -0.0270779220296828 0.0276692948910303 -0.0305267723790665 -0.0297779743512049 0.0488471936171979 -0.0136242350478764 0.0348635269362221 0.025205717904816 0.0378711007913863 0.00570067135239475 0.025205717904816 0.…
Paragelocus_suevicus_BSPG_1972XI8209_R 0.0560815258728953 -0.00927082230693832 0.0288604310970327 0.0345365622458858 -0.0355991433204477 -0.0268573377584498 0.0345365582895325 -0.0355991472750558 -0.0268573295102422 0.0269994092704002 -0.0365959531558151 -0.0331409640811119 0.0493047385493884 -0.0098188704478163 0.0358838318395823 0.0264419326100702 0.0331133552225975 0.0072199225061516 0.0264419…
Pelea_capreolus_NMB_2147_R 0.0646942116354936 -0.0148296998700708 0.0300849351652362 0.0261925776526217 -0.0310228779341212 -0.0248896691233662 0.0261925686879146 -0.0310228868948739 -0.0248896504337395 0.013598953779815 -0.0296283475253286 -0.0283904143106803 0.0573422978170319 -0.0141966000118867 0.0348145561134887 0.0218902692438431 0.0386659560423943 0.0114161702396961 0.0218902692438431 0.03…
Procapra_gutturosa_NMB_10435_R 0.0552662061089536 -0.0141643589414062 0.0260489867276697 0.0344207649221767 -0.0335160570924969 -0.0270743602181425 0.0344207667486949 -0.0335160552667844 -0.0270743640260688 0.0249923620952895 -0.0304882171095762 -0.034092510311284 0.0495766759581784 -0.0134745234408875 0.0311851215238556 0.0256852122925252 0.0378658904938533 0.00690723889232096 0.0256852122925252…
Prodremotherium_elongatum_MNHN_Qu4596_R 0.0582257095113624 -0.0112773214556165 0.0308690978414424 0.0313284044970782 -0.0362079603905548 -0.027406947765766 0.0313284124684225 -0.0362079524227269 -0.0274069643844293 0.0232973371595925 -0.0336663506603914 -0.0316787361816336 0.0494210221751468 -0.0111091899422078 0.036364942127465 0.026915682093216 0.0369750695944713 0.00599027062414136 0.026915682…
Protragocerus_chantrei_CCEC_L_G_R_2383_R 0.0539154927463397 -0.0120186402043718 0.0298174698321732 0.0346487422413235 -0.0342884513644795 -0.0290652264489759 0.0346487394043158 -0.0342884542002358 -0.0290652205343805 0.0258807907899087 -0.0317783227068724 -0.0327519936895166 0.04482266843747 -0.014394633134332 0.0305563518180967 0.0223670696638121 0.0355095289505549 0.00581173168646773 0.02236706…
Sivatherium_maurusium_ANK_II_106_R 0.0577550848321486 -0.0115417664021272 0.0242044117220319 0.0403912205384807 -0.0300521396786232 -0.0235176721201229 0.0403912129836443 -0.030052147230127 -0.0235176563697956 0.0314694377217463 -0.0280882548556103 -0.0329759377694617 0.0433733055158986 -0.0156274876956214 0.0308986348265775 0.025196469743993 0.0276265685040613 0.0141797663382581 0.02519646974399…
Tragoportax_sp_FSL_520020a_R 0.0510418475178947 -0.010294844913361 0.0286638468742558 0.0348558618550575 -0.0302485375585057 -0.0211869804698405 0.0348558716763969 -0.0302485277414987 -0.0211870009453747 0.0269649218648705 -0.0280171788000562 -0.0263892993345629 0.0457340780756158 -0.0111845207714083 0.0322488641409437 0.0308869129140336 0.0334368798747838 0.00752108726094878 0.0308869129140336 0…
Tragoportax_sp_FSL_520020b__R 0.0513993044151438 -0.0124002015722445 0.0301293953520163 0.0319281711745225 -0.0324355841524491 -0.0201350403099487 0.031928180638237 -0.0324355746929092 -0.0201350600399063 0.0228636964817719 -0.0289449531179778 -0.0257082851340466 0.0465453488737176 -0.0120255196568544 0.0338519776506542 0.0291044581082036 0.0340036331032807 0.00720329242591125 0.0291044581082036 …
Zarafa_zeltinii_NHMUK_PV_M6670_R 0.0556341357691957 -0.0141641637169835 0.0301157404174362 0.0321671715396806 -0.031208402514691 -0.0245246064550405 0.0321671695326675 -0.0312084045208187 -0.0245246022708184 0.0259647539546471 -0.03153175165607 -0.0337103842855861 0.0508331645936764 -0.0152428586732587 0.0358638068521579 0.0236040492990947 0.0282376741503952 0.0107956924936011 0.0236040492990947 …
Antilocapra_americana_NMB_C1618_R 0.0569470427397388 -0.00886641023146349 0.0266035780764868 0.0299819646897815 -0.035411318682343 -0.0274247426935495 0.0299819678184219 -0.0354113155550827 -0.0274247492161408 0.0241550565723537 -0.0365306860247168 -0.032743634236476 0.0505977360407202 -0.00900392120729096 0.033199607471342 0.0300107802992342 0.0331457091014426 0.00932137471019162 0.0300107802992…
Protragocerus_sp_NHMW_KOH_III_oben_2 0.0523736632056296 -0.00833227761089343 0.030258539123651 0.0297087904883511 -0.0323502216084769 -0.0225363368117344 0.0297087972949376 -0.0323502148048929 -0.0225363510021098 0.0238621315495442 -0.0326085825329276 -0.0284154640597969 0.0471113248382787 -0.00767954030155711 0.0336339584500482 0.0287250421021264 0.0335775227070307 0.00787849656572129 0.02872504…
Eotragus_clavatus_MHNT_PAL_2015_0_2261_9 0.0525640383082261 -0.00758672648575155 0.0283615542434718 0.0331442079732854 -0.033905475612629 -0.0291231055764399 0.0331442198750744 -0.0339054637160901 -0.0291231303892966 0.0264139231397735 -0.0345750287162353 -0.0336347731161184 0.0469778385254226 -0.00742771315669401 0.0320764513381902 0.0282353712334101 0.0363109540064948 0.00421464178970741 0.0282…
Procervulus_dichotomus_MHNT_PAL_2015_0_2261_7_R 0.0583195287800327 -0.00812112114546678 0.030074512001302 0.033678601120804 -0.033650438614547 -0.0246030209573192 0.0336786132795072 -0.0336504264612072 -0.0246030463057909 0.0248541240044759 -0.0311010557136533 -0.0283729376587878 0.0528629572135901 -0.00935492093758672 0.0339287868331556 0.0268483942929684 0.0330247535585094 0.0070861231651721 0.…
Hispanomeryx_sp_NHMW_KOH 0.0635048676745233 -0.00766290715028747 0.0292615478572693 0.0379430073222702 -0.0349804840685458 -0.0299723329323318 0.0379430076675686 -0.0349804837233996 -0.0299723336522104 0.031732517307617 -0.0358235262188408 -0.0393842007554292 0.0579678203352033 -0.00796874876312166 0.0350159985207539 0.0284355223556887 0.0366010523122921 0.00826878278759773 0.0284355223556887 0.0…
Tragelaphus_scriptus_NMB_C3568 0.0577500865652404 -0.0121344959780526 0.0294198301774035 0.0317887522888228 -0.0330082669247212 -0.0233341843761946 0.0317887535774671 -0.0330082656366453 -0.023334187062761 0.0226549677448676 -0.0306346380121731 -0.0268774431285915 0.0517294914896825 -0.0118191562949983 0.0338408491724608 0.032893043538168 0.0389307360793314 0.00555492399972362 0.032893043538168 0…
Cephalophus_natalensis_NMB_3572_R 0.0495857267801165 -0.0111902037535758 0.0296205631542304 0.0306223267367861 -0.0342901288647052 -0.0270175114963247 0.0306223336974219 -0.0342901219071398 -0.0270175260078624 0.0231974169462254 -0.0318501896762883 -0.0323382116157745 0.0437789497667658 -0.0103329077814963 0.0323260811794242 0.0266316368766616 0.0392233479599563 0.00631941402088045 0.026631636876…
Dromomeryx_scotti_AMNH_F_AM_33800_R 0.0515359042582336 -0.0132824250400494 0.0311842012572027 0.0335224296515103 -0.0348238193799116 -0.0277396417966016 0.0335224173981699 -0.0348238316278468 -0.0277396162508305 0.0241918559720852 -0.0318391907805878 -0.0342296514206556 0.0427828019433183 -0.0136532787302017 0.0348623433911462 0.0234642129885724 0.0337978368807293 0.0088673542895716 0.02346421298…
Damaliscus_pygargus_NMB_1948 0.0635424669080392 -0.0176472473143711 0.0355339340284613 0.0327273762318188 -0.0331526193079793 -0.0269477198594905 0.0327273819920593 -0.0331526135502797 -0.0269477318684433 0.024148540815448 -0.0315729899381585 -0.0333672933727669 0.0576239464561534 -0.0166385485275156 0.0380810728829445 0.0277779351129911 0.0389627294008322 0.00430417394219697 0.0277779351129911 0…
Eotragus_clavatus_MHNT_PAL_2015_0_2261_4_R 0.0536357242147322 -0.00881782276676592 0.0298257089300551 0.0312616851478756 -0.0341779812482151 -0.0264660186084289 0.0312616878003811 -0.0341779785968797 -0.0264660241383738 0.0210733615556123 -0.0343262728324593 -0.0342082525537141 0.0471193027537212 -0.00975338240949664 0.0344192817683443 0.021333461156068 0.0324101161526448 0.0101236465476052 0.021…
Micromeryx_grandeavus_AMNH_F_AM_103369 0.0625083851580003 -0.0113071297971419 0.0316328738301469 0.031431870142134 -0.0347156272920131 -0.0279475647759655 0.0314318781713317 -0.0347156192663572 -0.0279475815152416 0.0239102964193494 -0.0318707427662792 -0.0345107939682403 0.0596303117077922 -0.00960735626355289 0.0368895652635728 0.0226028840637954 0.0346348019092143 0.00699926262815659 0.0226028…
Palaeomeryx_kaupi_NMB2342_2_R 0.056997248117508 -0.00882663519817179 0.0312782316381064 0.0284405010391153 -0.0328447053519368 -0.0260928491907863 0.0284405053206615 -0.0328447010722793 -0.0260928581169563 0.0204503172539429 -0.0323848542470155 -0.029357607128902 0.0525501600411829 -0.00960224827648739 0.0354885763359198 0.0259159940134976 0.0335852207396795 0.00596508244224312 0.0259159940134976…
Procervulus_dichotomus_MHNT_PAL_2015_0_2261_13_R 0.0550831679055322 -0.0112054177896732 0.0303506212795967 0.0316099584468464 -0.0330091022403486 -0.0254469656076824 0.0316099676279261 -0.0330090930633189 -0.0254469847484026 0.0212698161950577 -0.0312247124472336 -0.0302463917870316 0.0480411424612582 -0.0125305352566838 0.0330711912281437 0.0233678572845822 0.0316003751068586 0.00818524905365287…
NHMW_TGR_C_2_NMW_Mongolie_R 0.0545902705407963 -0.00836093541993372 0.0298958686892963 0.0330222537568044 -0.0329795723962677 -0.0284711186870998 0.0330222627596339 -0.0329795633974095 -0.0284711374562038 0.0246870648807443 -0.0295501037901761 -0.0302793923654454 0.0494912635307348 -0.0082712379607028 0.0349498393750744 0.0233827803001784 0.0361681298624193 0.00543326784245715 0.0233827803001784 …
Miotragocerus_sp_NHMW__KOH_III_1965_2 0.0452487742017178 -0.0072425760353042 0.0263298147630963 0.0305982979738952 -0.031818671824059 -0.027233046213597 0.0305983078142948 -0.0318186619880002 -0.0272330667288677 0.0242030909895835 -0.0293259236056703 -0.0304028757229454 0.0401745527839777 -0.00605716044965796 0.0316901341994917 0.0278877035698421 0.0330676040034455 0.00524710319827271 0.027887703…
Giraffidae_NHMW_KOH_1974_1686_1 0.0596061467873666 -0.017315207301675 0.0328837078871751 0.0291273499078615 -0.0322619505109879 -0.0235051892161372 0.0291273607335034 -0.0322619396901214 -0.0235052117854416 0.0215984503318782 -0.0284930409870016 -0.0310907548346965 0.0544495172508235 -0.0145701196121271 0.038065260312635 0.0243857635195665 0.0361605631307519 0.00734875774716945 0.0243857635195665…
Procervulus_dichotomus_BSPG_1979XV555 0.0499197628237 -0.0090827363458424 0.0299883360651009 0.0295351611308887 -0.0308491105067875 -0.0244800499902043 0.0295351711050198 -0.0308491005370562 -0.0244800707842787 0.0246953447664133 -0.0309210637570083 -0.0281265028750581 0.0447649696254108 -0.0104962605946475 0.032656851676225 0.0283324127887365 0.03059895815207 0.00272479134283061 0.02833241278873…
Euprox_furcatus_NMB_Sth2394c 0.0521460891935777 -0.012822824665364 0.0353947187097423 0.0302372816033133 -0.035785507099816 -0.0268137948379855 0.030237273777155 -0.035785514922522 -0.0268137785220061 0.0217115557780297 -0.0352364906701574 -0.0318973135877707 0.0453598767392468 -0.0125503372225305 0.0370719136626502 0.02050716025219 0.0348079960534749 0.00749954569019818 0.02050716025219 0.034807…
Rusa_timorensis_NMB_3657 0.0585595361695461 -0.0132092044469586 0.029636295854404 0.0358213568440981 -0.0326444801978063 -0.017780677396972 0.0358213627054181 -0.0326444743390717 -0.0177806896166556 0.0282527574789781 -0.0346119236146375 -0.0263914220964128 0.0510592103118579 -0.0125182706305608 0.0343670594204083 0.0307094780608528 0.0296586438084342 0.00757950705702752 0.0307094780608528 0.0296…
Dicroceros_elegans_MNHN_SA10193 0.0522574318079014 -0.00709391177114168 0.03090351833226 0.0331500997454415 -0.0364856075382616 -0.0245966092113495 0.0331501042735561 -0.0364856030121445 -0.0245966186515656 0.0249000227517069 -0.0369163040182229 -0.0305968101635559 0.0457033356360171 -0.00668961658877518 0.0345613867022301 0.0246649482767962 0.034218039455366 0.00708171673571965 0.024664948276796…
Heteroprox_laterti_NMB_Sth2394a_R 0.0562526132830248 -0.0126058538438663 0.0316379799079964 0.03103627446528 -0.0346462625296876 -0.0223571828133671 0.0310362813472897 -0.0346462556507137 -0.022357197160985 0.0234446508387118 -0.03439266915718 -0.0273021052173305 0.0475655233239458 -0.0112058988653454 0.0356612630552701 0.029102586368541 0.0311493100995178 0.00695544984814835 0.029102586368541 0.…
Dicroceros_elegans_MNHN_SA9954 0.0570798674833407 -0.0126740349532624 0.0314746519659997 0.028166956270152 -0.0334408885675956 -0.0236618427827214 0.0281669639124875 -0.0334408809286313 -0.0236618587154669 0.0245192576055063 -0.0320944437168621 -0.0309243383540521 0.0495481193623669 -0.0113289801425872 0.0345226970756065 0.0244557017910464 0.0296660498252339 0.00427463326985517 0.0244557017910464…
Odocoileus_lucasi_BSPG_2012I77 0.0509489148833689 -0.0115802925962365 0.0278670906044651 0.0360469322119856 -0.0318704465362245 -0.0252593080687888 0.0360469423243093 -0.0318704364283615 -0.0252593291509673 0.0264375850577603 -0.0316652587766017 -0.0329719849831509 0.0411959596405665 -0.00943463444915177 0.0297236624416174 0.0331117173090907 0.0357710717197665 0.00571094307627943 0.03311171730909…
Odocoileus_sp_BSPG_2015I37 0.0543269980582763 -0.0146645875442468 0.0300542678400071 0.0366780410016845 -0.0299937321490926 -0.0235719849997044 0.036678047704311 -0.0299937254494228 -0.023571998973344 0.0283406941336828 -0.0290776966556922 -0.0287047163200362 0.0463569152166305 -0.0127225025226092 0.0313083590361622 0.0312689178069299 0.0333666939253032 0.00907417568132278 0.0312689178069299 0.03…
Heteroprox_laterti_MNHN_F_Sa9956_R 0.0528149018499084 -0.00721992668029216 0.0306910608768521 0.0323138483649656 -0.0319511917248739 -0.0215969518726115 0.0323138511318558 -0.0319511889592042 -0.0215969576410258 0.0244022324650991 -0.0324870642137574 -0.0279955882391903 0.0478934420216583 -0.0074200584308175 0.0336467103768321 0.0273102075722165 0.0273204740354111 0.00776587913880008 0.0273102075…
Dicrocerus_elegans_MNHN_F_Sa9911 0.0517644055483492 -0.0112710147944735 0.0292924849683995 0.032943700774757 -0.0345181093447638 -0.02293887380763 0.0329437071328122 -0.0345181029895133 -0.0229388870629072 0.0258803746757974 -0.033443960227207 -0.0295261998948589 0.0447672485003318 -0.0106268876985079 0.0327413576997302 0.0276788633711456 0.0331052044176588 0.00557101422282525 0.0276788633711456 …
Capra_hircus_NMB_6920 0.0560649309454559 -0.0157836957231973 0.0290926324178522 0.0378823454904461 -0.0379030512932661 -0.0249659570705588 0.0378823487619202 -0.0379030480232352 -0.0249659638909297 0.0336443608344752 -0.032036373207933 -0.0367662716753045 0.0511886892605257 -0.0170893893279124 0.0312359535336075 0.0231912192478111 0.0386179120152206 0.00803823749034565 0.0231912192478111 0.038617…
Capricornis_sumatraensis_NMB_4987 0.0614286721667033 -0.0160893587182604 0.0331158513818457 0.03239754923491 -0.0312815084846139 -0.0294581429172726 0.0323975445931361 -0.0312815131243402 -0.0294581332400998 0.0272667786940477 -0.0290188554930364 -0.0346452330750841 0.0573284188151952 -0.0170798859328046 0.0355009735731042 0.0261677683634064 0.0341360079583354 0.00916035511800954 0.02616776836340…
Cephalophus_dorsalis_NMB_15928 0.0509285936227873 -0.0111789555064255 0.0330967667374686 0.0340508453393077 -0.0341186897896589 -0.0286660586280879 0.0340508435274451 -0.0341186916007222 -0.0286660548507156 0.0264249172095154 -0.0329559000014957 -0.0337824382878993 0.0460785243017269 -0.0109745439922792 0.0355541813144923 0.0252763239643594 0.0362241210447512 0.0041508748959256 0.0252763239643594…
Cephalophus_rufilatus_NMB_16169 0.0544134203113411 -0.0125118816862855 0.0270007824346771 0.030232749664148 -0.036645677669371 -0.0257234272813734 0.0302327541801345 -0.0366456731553766 -0.0257234366963046 0.0201871746132576 -0.0352876078405917 -0.0328239290231851 0.0476411296309048 -0.0110678593970886 0.0324297366724001 0.0276899173256761 0.0408605880513001 0.00839619708966657 0.0276899173256761…
Cervus_astylodon_OPM_FV_10296 0.0594521488412395 -0.0134494299381884 0.0303948672637929 0.0404580466018605 -0.0355636515399914 -0.0269540998849571 0.0404580524973441 -0.0355636456471084 -0.0269541121758648 0.0334687584763195 -0.0342928805856331 -0.0374122950242914 0.0521945375685063 -0.014030077623365 0.0332290240224819 0.027290195287014 0.0329766285123175 0.00574316074388657 0.027290195287014 0.…
Cervus_nippon_MGK_84 0.0570740749941761 -0.0125661932517009 0.0284085664674321 0.0352983953137815 -0.0311320422182308 -0.0235119919959815 0.0352984029740812 -0.0311320345613102 -0.0235120079661788 0.0281052110027079 -0.0305625486342163 -0.0280480041392984 0.0503933359411469 -0.0101022565547643 0.0311091525718204 0.0321560253387416 0.0322498348981494 0.00826125110543534 0.0321560253387416 0.032249…
Elaphodus_cephalophus_NMB_2067 0.0596958735112186 -0.0122611305188491 0.0332944769237332 0.0306246019405843 -0.0330442934447298 -0.0225894424184251 0.0306246147927042 -0.0330442805982793 -0.0225894692125319 0.0239530743549089 -0.0325167712388683 -0.0284233415361284 0.0562485954467772 -0.0125407377542504 0.0345453907344294 0.0257203226385542 0.0324963428900269 0.00689417039509512 0.025720322638554…
Muntiacus_sp_OPM_FV_10538 0.0479854770777411 -0.0130030698286017 0.0331068214090702 0.029655994500843 -0.0372362498448808 -0.0296221892876312 0.029655999467277 -0.0372362448806376 -0.0296221996416557 0.0251521472296879 -0.0350704416561376 -0.0372836611655907 0.0428471443567624 -0.0130142635451598 0.0365165833213724 0.0224641297586993 0.0332863567205335 0.00835244286607673 0.0224641297586993 0.033…
Gazella_dorcas_NMB_C1724 0.0655660650631378 -0.0197451410770671 0.0315748129839402 0.0391035402509827 -0.0344623893939416 -0.0258092472663884 0.039103538790128 -0.0344623908541519 -0.0258092442207976 0.0277266875606439 -0.0320370858710931 -0.0344017931816342 0.0621352650075791 -0.0177316845980442 0.0358916358895449 0.0308354537867855 0.0364508194992742 0.0108007865687006 0.0308354537867855 0.0364…
Moschidae_nov_gen_nov_sp_IVPP_Halamagai_Pet3 0.0542748255646122 -0.0126358025295511 0.0332417144030029 0.0324619988849889 -0.0335950635707103 -0.0284894178707385 0.0324620082505836 -0.0335950542092469 -0.0284894373961359 0.0235783108881935 -0.0304204732660352 -0.0322894092423711 0.0490377834284182 -0.0123431440193598 0.0355063821405808 0.0242627619937252 0.0327069094573179 0.00820201494857842 0.0…
NHMW_IKH_A_1 0.0568962064248344 -0.00968080973330443 0.0304719539074442 0.0341873482242864 -0.0342990438643958 -0.0260967714352848 0.0341873516050169 -0.0342990404851565 -0.0260967784834338 0.0207817131455107 -0.0296808096345087 -0.0320495010321069 0.0510160015179528 -0.0100324425644946 0.0331064840967722 0.0249895066476301 0.031877617805296 0.00676259942491318 0.0249895066476301 0.03187761780529…
Bovidae_type2_NHMW_KOH_1374_1676_1 0.0605415239500847 -0.0159468208020563 0.0344551085068926 0.0284796433026751 -0.0325629825681976 -0.0227325087480557 0.0284796534826337 -0.0325629723927296 -0.0227325299712392 0.0184492298915404 -0.0278727319138822 -0.0281623963961116 0.0541025350383554 -0.0158254545110894 0.0380475405040901 0.0237204472815002 0.0375495062908077 0.00598094545999689 0.02372044728…
Gazella_aff_pilgrimi_NHMW_KOH_I_1 -0.0339318929335674 -0.0299697939887463 -0.0113671932894611 0.0357289831976677 -0.032498974850408 -0.0274356959319704 0.0357289535759168 -0.0324990044590923 -0.0274356341765267 0.0264230408954664 -0.0307758465050937 -0.0324061506982926 0.0526249604768534 -0.0103978367859861 0.032714027691786 0.0288103843458852 0.0343844556044651 0.00760364724118245 0.028810384345…
Gazella_aff_pilgrimi_NHMW_KOH_I_2 0.0496461371757083 -0.0102414527100875 0.0328072134747817 0.0302743299907482 -0.0308083718709253 -0.0236265862947759 0.0302743395680679 -0.0308083622978303 -0.0236266062615777 0.0234101388470111 -0.0290877942973853 -0.0290782456359322 0.0428964747769351 -0.0100508363279913 0.0358357550393272 0.0271199210898558 0.0353223183611478 0.00775906510059819 0.027119921089…
Gazella_aff_pilgrimi_NHMW_KOH_III_1965_1 0.0516643334558724 -0.0113434816558372 0.0291420404810632 0.0319912669845949 -0.0305016697264376 -0.0244543920494249 0.0319912746980767 -0.0305016620163584 -0.0244544081304964 0.0215660496528014 -0.0276146577545039 -0.0250753257980124 0.0462323880524803 -0.00864052810161111 0.0332119105788466 0.0310521168200665 0.0350376070326284 0.00497681393345595 0.0310…
Euprox_dicranoceros_NHMW_KOH_III_1965_3 0.0532194237305478 -0.0120482109988804 0.0340931771885459 0.0306216320420641 -0.0355679024670565 -0.028140911403957 0.030621636707624 -0.0355678978035547 -0.028140921130719 0.0197307731428778 -0.035664019010103 -0.0342578932080073 0.0468961244901182 -0.0120619900522404 0.0360075936041049 0.0273134990652579 0.0288921329511731 0.00729362938317754 0.0273134990…
Bovidae_type2_NHMW_KOH_III_1970_1 0.0588294803288053 -0.0175145585626744 0.0346942948107188 0.033414293468423 -0.0322341732726928 -0.024522670929864 0.0334142948341393 -0.032234171907579 -0.02452267377711 0.0255558785277147 -0.0297960941958791 -0.0318185008873099 0.0542285017953696 -0.0162779154911064 0.0385027934427764 0.0226989093339856 0.0368768928020612 0.00838797970707758 0.0226989093339856 …
Gazella_aff_pilgrimi_NHMW_KOH_III_oben1_1 0.0540610907741838 -0.0159695369260011 0.0345448389681406 0.0303953270514188 -0.0313521110847373 -0.0241446325977448 0.0303953345918863 -0.0313521035475961 -0.0241446483181157 0.0220741896242633 -0.0274529050378846 -0.0293125479655872 0.0485203899543192 -0.0143400395035133 0.0376423210157599 0.0280505547960846 0.0368733748736758 0.00816809637979709 0.0280…
Bovidae_NHMW_KOH_III_oben1_5 0.0537286575712699 -0.00947716869073386 0.0301791367216219 0.0335623786724652 -0.0287987351037751 -0.0252317458182037 0.0335623898297128 -0.0287987239514492 -0.0252317690788398 0.0249614486646062 -0.0275595967919209 -0.031980192594943 0.0449655958609366 -0.00757133829992229 0.0350594283263786 0.0279314428816925 0.0342972829511999 0.00778309215502261 0.0279314428816925…
Bovidae_NHMW_KOH_III_oben1_7 0.0510345206063125 -0.00858805019470689 0.0295459796522956 0.0334708529187007 -0.0324540077344019 -0.0264798437727661 0.0334708573492498 -0.0324540033058072 -0.0264798530095774 0.0261082768399741 -0.0291927755547295 -0.0317077908970257 0.0444135889509995 -0.00733973181071091 0.0328862754912513 0.0247254448928487 0.0326974961561877 0.00918354598190288 0.024725444892848…
Bovidae_NHMW_KOH_III_oben2_10 0.0535720096247874 -0.00798411283241776 0.0318042203468536 0.0321189677981309 -0.0314453251110169 -0.0242230875131955 0.0321189806044669 -0.03144531231033 -0.0242231142118523 0.0262934847845612 -0.0297286089913207 -0.0310499186530483 0.0491557484003283 -0.00826944606825476 0.0351045676428049 0.0273870134989471 0.0333358029014854 0.010284964639755 0.0273870134989471 0…
Bovidae_NHMW_KOH_III_oben2_11 0.0522733469198489 -0.00809917539181692 0.0306474216436035 0.0314858905708081 -0.0297146338253123 -0.0233977422510369 0.0314858992368149 -0.0297146251631282 -0.023397760317933 0.0245698685151219 -0.028047492629506 -0.0300307375443428 0.047298969355309 -0.00759251758700312 0.033433128316591 0.028762911646927 0.0308269638710336 0.00799237906692102 0.028762911646927 0.0…
Bovidae_NHMW_KOH_III_oben2_16 0.0515333000219295 -0.00919368296142305 0.0298305155587873 0.0314927659794513 -0.0312771639351922 -0.023444240533082 0.0314927763679299 -0.0312771535512961 -0.0234442621909883 0.0246449864379103 -0.0297200859451739 -0.0281719710825289 0.0456826647420316 -0.00707843709373784 0.0331721240026513 0.0252762522158634 0.036501166032291 0.00783425563327503 0.0252762522158634…
Bovidae_NHMW_KOH_III_oben2_18 0.0556195536438923 -0.0115471116020166 0.0310673998934356 0.0280713102978711 -0.0320459240944663 -0.0218808358990934 0.028071320855817 -0.0320459135411777 -0.0218808579103052 0.0223059119106472 -0.0302325642255689 -0.0282744912838979 0.049835168452565 -0.011917213932396 0.0340225642856097 0.0280068397789676 0.0379044494220106 0.00515173249352382 0.0280068397789676 0.…
Procervulus_dichotomus_MHNT_PAL_2015_0_2261_12 0.0540633458966901 -0.0106744682747451 0.0288332177456846 0.0315048516809763 -0.0343361864012068 -0.026304083494841 0.0315048607288369 -0.0343361773573374 -0.0263041023578261 0.0232766949338054 -0.0351146044787575 -0.0344798503563065 0.0468675851290983 -0.0126493201009305 0.0311012294194011 0.0282365269802037 0.0334314668377019 0.00690061852996586 0.…
Procervulus_dichotomus_MHNT_PAL_2015_0_2385 0.0564390733349774 -0.0096873454044071 0.0316169306864441 0.0309788430201525 -0.0368207441901226 -0.0245340372303675 0.0309788520700421 -0.0368207351442251 -0.0245340560975826 0.0227244021685239 -0.035715370412418 -0.032323859303748 0.0513016913080316 -0.00964715815427289 0.0354584518318303 0.0275106121724786 0.0301495820080216 0.00910164741986537 0.027…
Oreamnos_americanus_NMB_11149 0.0520380976555328 -0.0148918502288893 0.0292851720235104 0.0360167796627113 -0.0368948705225215 -0.0256533969841318 0.0360167705837399 -0.0368948795974879 -0.025653378056287 0.026750387737673 -0.0300519816291461 -0.0320600612455009 0.0427082270909931 -0.0162370045013701 0.0332322863509955 0.0280894716016977 0.0385999172147969 0.00701012203510099 0.0280894716016977 0…
Philantomba_monticola_NMB_15224 0.0483170063522048 -0.0120857102507978 0.032140845601452 0.0283960151725764 -0.0340850579387177 -0.0308781000284164 0.0283960033593694 -0.0340850697467137 -0.0308780754002355 0.0215699190033315 -0.0309016714169102 -0.0387241957505023 0.0428227718847942 -0.0119378865787999 0.0344438117744899 0.0224588487843979 0.0420867570457308 0.00512937774410539 0.022458848784397…
Philantomba_walteri_NMB_15551 0.0484197970049646 -0.0116444264634296 0.0304026988151053 0.0277066534978467 -0.0350177774310379 -0.0281236890421025 0.027706647494476 -0.0350177834317605 -0.0281236765262717 0.0231753528636542 -0.0350440504120535 -0.0341312760147658 0.0447135582438979 -0.0120823734677553 0.0318185118108517 0.028118417403513 0.0411024728213466 0.00393059296928634 0.028118417403513 0.…
Rusa_unicolor_NMB_9597 0.056079765485883 -0.0127188810394763 0.0295173753886533 0.034344167752271 -0.030946657768084 -0.0234704235738346 0.0343441775171894 -0.030946648007473 -0.0234704439317422 0.0301436212582572 -0.0294601303771483 -0.0313042022194891 0.0506834735222958 -0.0131627439180228 0.0321988580250708 0.0285139779352157 0.0285646766971954 0.00603202523287551 0.0285139779352157 0.02856467…
NHMW_TGW_A 0.0523182329422554 -0.00660630980183383 0.0295010004665646 0.0324631648598295 -0.0348382695325383 -0.0288690238530241 0.0324631716909776 -0.0348382627044035 -0.0288690380946057 0.0229853698357227 -0.0312805796278074 -0.0345633809944766 0.047007014215135 -0.00678212682358557 0.0323214831057391 0.0251509284273102 0.0368104385111805 0.00515312578627353 0.0251509284273102 0.036810438511180…
Alcelaphus_buselaphus_NMB_82_R 0.0566869102968684 -0.0165797015602312 0.0315451329213032 0.0320707216706217 -0.0283337911141126 -0.0264446141963551 0.0320707286362555 -0.0283337841515514 -0.0264446287183126 0.0248391102339611 -0.0261209014422308 -0.0311900086196778 0.0503091380042707 -0.014687640048365 0.0351330235707257 0.0294437062132277 0.0329173506953951 0.00726957952128574 0.0294437062132277…
Bison_bison_NMB_6918_R 0.0562302699351841 -0.0136367909985002 0.0296094622243945 0.0332819834778837 -0.0327954868332429 -0.023479165526884 0.0332819819142666 -0.0327954883961703 -0.0234791622670542 0.0238535880760096 -0.0321683588633604 -0.0305577215209693 0.0512339164345406 -0.0136318707158293 0.0325741703200296 0.0295505367522401 0.0309046689014968 0.0138638746238425 0.0295505367522401 0.030904…
Boopsis_breviceps_IVPP_V05559_1_R 0.0536037385074696 -0.0115051074544049 0.0265719900777055 0.0308257844146715 -0.0355672889261363 -0.0266958994428168 0.030825753339282 -0.0355673199878178 -0.0266958346568266 0.0235454481554623 -0.0350756292346345 -0.030780403097389 0.0428951103921075 -0.0086379885710285 0.031624555221569 0.02358054428489 0.0379551020678108 0.00889621235855678 0.02358054428489 0.…
Capreolus_pygargus_NMB_5708_R 0.0566269466892967 -0.0117494196139332 0.0285131820102885 0.0322048197774283 -0.0322507668415014 -0.0239016846855055 0.0322048286071837 -0.0322507580156409 -0.0239017030937847 0.0266532686738167 -0.0312984018598568 -0.0283583855411555 0.0518336849898228 -0.0119944146449926 0.031363676331499 0.0303596880279054 0.0348768525760716 0.0047329123219734 0.0303596880279054 0…
Cephalophus_niger_NMB_16115_R 0.0509394931858602 -0.014793390808255 0.0312593276661246 0.030654146785541 -0.0315425809304137 -0.0253156934807239 0.030654145247091 -0.0315425824681851 -0.0253156902733624 0.0221757908090236 -0.0270874752079801 -0.0306765355731836 0.0474229907437389 -0.0138801859103259 0.0336138522931354 0.0285855623832315 0.0367778469272816 0.00424474284620636 0.0285855623832315 0.…
Cephalophus_nigrifrons_NMB_16119_R 0.0507198295967824 -0.0104844534766965 0.0297551001292512 0.0278544999626901 -0.0332575272782472 -0.0278485515661727 0.0278545026226208 -0.0332575246194899 -0.0278485571115976 0.0200087984189438 -0.0299935605318943 -0.0304879181493881 0.0443623146076767 -0.00871505111139267 0.0316357017041492 0.0231452926251403 0.0384097137176347 0.00481495399845551 0.0231452926…
Cephalophus_ogilbyi_NMB_16151_R 0.0512256252681965 -0.0106878642202317 0.0303896330218475 0.031691149194839 -0.032109647873799 -0.0253038136945356 0.0316911527260293 -0.0321096443441664 -0.0253038210563631 0.0262526753152617 -0.0287479388225827 -0.0313613225979283 0.0461163439130668 -0.00877374567383223 0.033132610706474 0.0296083135235458 0.0351081154486994 0.00913515874795792 0.0296083135235458…
Cephalophus_weynsi_NMB_16242_R 0.048140062329087 -0.0106548003792149 0.0323097862720342 0.0270990374523753 -0.0337549131733668 -0.0277980922759484 0.0270990264357979 -0.0337549241850846 -0.0277980693085814 0.0197689462867375 -0.0310334857570436 -0.0313464535312075 0.0420478633593531 -0.00980553242496014 0.0341299141379071 0.0297645845717176 0.0391833184803373 0.00720299735085323 0.029764584571717…
Cephalophus_zebra_NMB_C2784_R 0.0524064477825441 -0.0123394450435667 0.0308156762977304 0.0303491387058787 -0.0330249694288488 -0.0259411249161013 0.0303491395851374 -0.0330249685499779 -0.0259411267491804 0.0226375515299935 -0.0284806345873854 -0.0320010067462883 0.0474283908450325 -0.013420883375661 0.0337313319919676 0.0283749760930783 0.0344373802719176 0.00451517686777636 0.0283749760930783 …
Cervus_astylodon_OPM_GJB_1R_R 0.0574646538729511 -0.0121114450875007 0.030498792239595 0.0338446821415987 -0.0362159818446858 -0.0271674696025009 0.0338446836252078 -0.0362159803617313 -0.0271674726955299 0.0264107676242998 -0.0344391359808367 -0.0339495131390811 0.0519976587348323 -0.0113880833452012 0.0347023567377772 0.0237868441165387 0.0319312975444252 0.00357754587188164 0.0237868441165387 …
Elaphurus_davidianus_NMB_2067_R 0.0570861617336389 -0.0144732797725142 0.0280696974171182 0.0369472075375677 -0.0307104502681115 -0.024710226654819 0.0369472027635713 -0.030710455040002 -0.0247102167019885 0.030885622361738 -0.0289430384490249 -0.0294714453517179 0.0558264419289548 -0.0152551968922511 0.0315278796859807 0.0297862158833132 0.0313969511424437 0.00981964975756581 0.0297862158833132 …
Gazella_depereti_NMB_RN160_R 0.0587834227582234 -0.0143517718320511 0.0291273512644531 0.0363651895386625 -0.0325531385205604 -0.0253594599333668 0.0363651909249937 -0.0325531371348407 -0.0253594628235909 0.0250287781579724 -0.028982257512178 -0.0319607714971878 0.0496548093471006 -0.0155963129652973 0.0340476393640866 0.0263071904653612 0.0375927774415986 0.00954418482780734 0.0263071904653612 0…
Gazella_aff_pilgrimi_NHMW_KOH_1374_1676_2_R 0.0504896835830483 -0.00787737555452224 0.0311263105406004 0.0323919652013271 -0.0311443234247661 -0.0254753508728255 0.0323919730715956 -0.0311443155579693 -0.025475367280766 0.0249184558152895 -0.0290869307796087 -0.0297509347825446 0.0477969741864191 -0.00866057436097527 0.0334306194552853 0.0277085425298462 0.0363508375637731 0.00454382398283145 0.0…
Bovidae_type3_NHMW_KOH_III_1965_4_R 0.0508355785710504 -0.00894386003487374 0.029781571741801 0.0327047548986669 -0.0349008302721131 -0.0242792589927592 0.0327047660030911 -0.0349008191725873 -0.0242792821432693 0.0240383537472579 -0.0350709427931267 -0.0293864770906068 0.0454525130414764 -0.0102281639057595 0.0315966621888684 0.0282603092592671 0.0336769340395555 0.00568829555961502 0.0282603092…
Gazella_aff_pilgrimi_NHMW_KOH_III_1965_5_R 0.0484140425744008 -0.00791016821616354 0.029474209434016 0.0331674231164408 -0.0338607336271161 -0.0234983158031541 0.0331674213701297 -0.0338607353726569 -0.0234983121624438 0.0276626322721788 -0.0321276734107356 -0.0276504073920509 0.0407275198722989 -0.00713620770438539 0.0306163736764473 0.0310103345544984 0.0299184180600011 0.0080034484923285 0.031…
Gazella_sp_NHMW_KOH_III_1970_4_R 0.048482870158648 -0.00617973138696271 0.0306238740360651 0.0308303238606953 -0.0309949564697376 -0.0255613501280443 0.0308303355986682 -0.0309949447369425 -0.0255613745993772 0.0264101943771689 -0.0308611992529398 -0.0316544344621113 0.0439303727497268 -0.00511798944603262 0.0328430475825052 0.0282358078730576 0.0333237256146754 0.00677219013124644 0.028235807873…
Gazella_aff_pilgrimi_NHMW_KOH_III_1970_5_R 0.0547031192281704 -0.0139213928671106 0.0293270974472324 0.0328941377819432 -0.0332120476450916 -0.0259334469348904 0.0328941400075645 -0.0332120454204521 -0.0259334515748669 0.0227011084152194 -0.0316128983967285 -0.0305052845778057 0.0510566431222393 -0.0140232253285887 0.0308873514136431 0.0260855824641232 0.0383750608652822 0.0110831739544081 0.0260…
Bovidae_NHMW_KOH_III_oben1_3_R 0.0490225204053985 -0.00863879983885239 0.0316688037841685 0.0323159953939681 -0.0326393284276285 -0.0263281940745229 0.0323160022151385 -0.0326393216094671 -0.0263282082953029 0.0264712325344845 -0.0319393875422953 -0.0333156689817753 0.0438213974860497 -0.00827030342945696 0.034701287202247 0.0261444289615626 0.0339215903832778 0.00823818668942759 0.02614442896156…
Bovidae_NHMW_KOH_III_oben1_4_R 0.0547629090969289 -0.0068554337235539 0.0313237132251466 0.0300246988342468 -0.0287459330062709 -0.0211742101407004 0.030024708904677 -0.028745922940283 -0.0211742311355391 0.0245656160555064 -0.0270979128375381 -0.0274131476759163 0.0504865387655857 -0.00669953656972913 0.0339750198759163 0.0294546130798268 0.0327308764231929 0.00728688200372385 0.0294546130798268…
Bovidae_NHMW_KOH_III_oben1_6_R 0.048771629190765 -0.00752634020055382 0.0285885390538702 0.0303285981075684 -0.0322179992925451 -0.0241847059299419 0.0303286094149384 -0.0322179879901631 -0.0241847295035533 0.023266352163135 -0.0306750359678959 -0.0299248374093099 0.0435812786932177 -0.00700046989274257 0.0307830514362664 0.0275232636411685 0.0359640620803258 0.00547076807524447 0.027523263641168…
Bovidae_NHMW_KOH_III_oben1_8_R 0.0527999113125461 -0.00946086477712564 0.0311421668155901 0.0319348547420281 -0.0305449066675387 -0.0246953433602192 0.0319348680932249 -0.0305448933222314 -0.024695371194802 0.0237934390271115 -0.0292089305813534 -0.0278636877788611 0.0494552884875097 -0.00978523921729176 0.032993307687215 0.0294078925819122 0.0336623882657607 0.00563251413014369 0.029407892581912…
Bovidae_NHMW_KOH_III_oben1_9_R 0.0478891315937786 -0.00870141706218223 0.0291829668881534 0.0325756716884726 -0.0325519107348289 -0.0249233293098139 0.0325756785607176 -0.0325519038656153 -0.0249233436370745 0.0250498751242007 -0.0313910206581367 -0.0292653378976935 0.0453201933411061 -0.00791123548351711 0.0311061512492951 0.0300685035526372 0.0336999451948575 0.00692551982317994 0.0300685035526…
Bovidae_NHMW_KOH_III_oben2_12_R 0.0498080934513523 -0.00701426896037676 0.029362260878254 0.0305985493865796 -0.0319177917787445 -0.0271750317215926 0.0305985595047214 -0.031917781665066 -0.0271750528159005 0.0244381442847267 -0.0305342139035388 -0.0331300953664941 0.0457866978127216 -0.00692054555967202 0.0326283711684229 0.0280777833488602 0.0368254486388367 0.00727921929522406 0.02807778334886…
Bovidae_NHMW_KOH_III_oben2_13_R 0.0495268521248049 -0.00952300437550073 0.0304525706408425 0.0314730099892705 -0.032218243864999 -0.0259872064323986 0.0314730239791619 -0.0322182298812787 -0.0259872355985325 0.0254732976253438 -0.0316355931536783 -0.0311752160419154 0.0448271378578959 -0.00902139946652984 0.0322615996309928 0.0267515495924181 0.0349686269868755 0.00822096206304417 0.0267515495924…
Bovidae_NHMW_KOH_III_oben2_14_R 0.0479842049688233 -0.00888297481809675 0.0294438118561841 0.0332379549195604 -0.0287488592452451 -0.0250490094767864 0.0332379650877722 -0.0287488490815188 -0.0250490306754802 0.0251394914287134 -0.0281005734946684 -0.0309801193568799 0.0434352005929005 -0.00846040971393768 0.0314431525055349 0.027065764151075 0.0309966745698685 0.0064299342609584 0.02706576415107…
Bovidae_NHMW_KOH_III_oben2_15_R 0.0503510480092363 -0.00917009570166087 0.030126263998599 0.0310352704302815 -0.0330127309549796 -0.0236231831834173 0.0310352795444893 -0.0330127218447923 -0.023623202184723 0.0241227320659096 -0.0311937991739473 -0.0304800614921629 0.0463255644555886 -0.00833826895424758 0.0329351872496137 0.0314266351355764 0.0354625095659345 0.00804300970665252 0.03142663513557…
Madoqua_saltiana_NMB_8064_R 0.0500391937655498 -0.00920143568877929 0.025686681239955 0.0324717948501508 -0.0349463070299276 -0.0252819300313123 0.0324717974196979 -0.034946304461514 -0.0252819353883056 0.0213837923673804 -0.0343776754506637 -0.0306265151755103 0.0421494145154893 -0.0106354527281037 0.0297654829700798 0.0320799573136336 0.0355361989609913 0.0115539534489965 0.0320799573136336 0.0…
Mazama_gouazoubira_NMB_6672_R 0.0530731887804369 -0.0117943800737511 0.0294791509050411 0.0341504371415382 -0.0301737850248334 -0.0209361188201243 0.0341504358585316 -0.0301737863072741 -0.0209361161453113 0.0265725514656275 -0.0285889500723898 -0.0244478375939834 0.0491559921895347 -0.0116797978430523 0.0331972318961151 0.0292716581207737 0.0316633062026981 0.00857975045474493 0.0292716581207737…
Procervulus_dichotomus_MHNT_PAL_2015_0_2248_R 0.0553252670519006 -0.0103661233410181 0.0327352773094357 0.0329771525165125 -0.0352951696059282 -0.0259279195752271 0.0329771607144523 -0.0352951614116047 -0.0259279366662968 0.0254690144652428 -0.0337564131068533 -0.0314886739193405 0.0487254698239503 -0.0107689760633931 0.0350815778636405 0.0251786959591402 0.0339642762940009 0.00610282231826482 0.…
Procervulus_dichotomus_MHNT_PAL_2015_0_2261_10_R 0.0544173920223053 -0.00895233520877051 0.0304426767068016 0.0302953764926634 -0.0336426866069412 -0.0268457344333217 0.0302953700479443 -0.0336426930488174 -0.0268457209973676 0.0229462857848532 -0.0326367134385045 -0.0305608395372064 0.0482376903616858 -0.00823612160581553 0.0338777539623402 0.0295675513083152 0.033880510486149 0.0058040251181866…
Procervulus_dichotomus_MHNT_PAL_2015_0_2261_11_R 0.0533187643292489 -0.00874277068992902 0.0280606949231953 0.0324288932399201 -0.0325570151172832 -0.026400218167123 0.0324289072187033 -0.0325570011446664 -0.0264002473100984 0.0248210694735761 -0.0302786278088894 -0.0307668412479562 0.0471539896843604 -0.0103714900776595 0.0312659008562024 0.0291843707772075 0.0326176896625925 0.00660002558134617…
Procervulus_dichotomus_MHNT_PAL_2015_0_2261_14_R 0.0591611902535039 -0.0128345276064811 0.0319019054486616 0.0292548622647449 -0.0324674401999359 -0.0240752139888655 0.0292548728556734 -0.0324674296136792 -0.0240752360688395 0.0218133256046132 -0.0301802938692003 -0.029580363637074 0.0518569398873593 -0.0141213899748846 0.0354936958443568 0.0267270585773082 0.0308006532606019 0.0101506274992014 0…
Procervulus_dichotomus_MHNT_PAL_2015_0_2261_8_R 0.0558751431552556 -0.0093674148591802 0.0314228941836004 0.0316985458168463 -0.035236715695937 -0.0270047198391306 0.0316985587399341 -0.0352367027785498 -0.0270047467811917 0.0259319987639601 -0.0347731239055654 -0.03175834151354 0.0515759906637168 -0.0081702443268912 0.0352779876679812 0.0263033528384271 0.0325668513662066 0.00675768418203474 0.0…
Dorcatherium_crassum_MHNT_PAL_2015_0_2707_R 0.0617285854300594 -0.0114516358600622 0.0286015298293453 0.0297872918754511 -0.0332959122360007 -0.0220374815898261 0.0297872876086221 -0.0332959165009475 -0.0220374726943386 0.0184332651654922 -0.031439942269764 -0.0267879578182691 0.0536289295028225 -0.0113161947274345 0.0323513700464825 0.0300964629500007 0.0372302433349798 0.00586165926060851 0.030…
Nanger_granti_NMB_16368_R 0.0592430847424336 -0.0144886139260704 0.027248189782761 0.0377667880785202 -0.0345347904480333 -0.0271203506527167 0.0377667909838633 -0.0345347875439719 -0.0271203567097777 0.0277966518903954 -0.0315621093643994 -0.0341488447004523 0.0538045950806223 -0.0159209138730392 0.0300802041330934 0.0305728199328122 0.0345510156407724 0.0109329459588631 0.0305728199328122 0.034…
Naemorhaedus_goral_NMB_1923_R 0.0536500709563643 -0.0126300079376456 0.028689100795748 0.0291343959531562 -0.0337543989782799 -0.0258731659024445 0.0291344042329602 -0.0337543907021283 -0.0258731831641847 0.0236806328739391 -0.0314198502125963 -0.0300755439360271 0.0496312566646195 -0.0121112022106147 0.0315815583517859 0.0267143037644523 0.0375593654853095 0.00884872037974282 0.0267143037644523 …
Oryx_gazella_NMB_R 0.062005461154549 -0.0168235396606954 0.0299061735263456 0.0388272145608679 -0.0326409074557903 -0.027887865508367 0.0388272179944325 -0.0326409040237403 -0.0278878726666644 0.0342361805985405 -0.0308471656526645 -0.0339158187898061 0.0555475710296117 -0.0171900551110827 0.0345779748845207 0.0292365900972871 0.0326092143655589 0.00555774699981467 0.0292365900972871 0.0326092143…
Ozotoceros_bezoarticus_NMB_2312_R 0.0527857488989369 -0.0130409019147714 0.0290594206802269 0.0347801183032465 -0.0327621125634413 -0.0266740607471955 0.0347801189604954 -0.0327621119064824 -0.0266740621174283 0.0301754863757968 -0.0309780191024406 -0.0318892003491766 0.0472289153391651 -0.0132359671793816 0.0323023411602149 0.027791205643067 0.0377837080553958 0.00547233243037079 0.0277912056430…
Neotragus_batesi_NMB_Z1536 0.0508752038664255 -0.0121673976189701 0.0286227787382089 0.031328454793167 -0.0331230969941067 -0.024441281298345 0.0313284590879216 -0.0331230927012466 -0.0244412902520518 0.0256541476571219 -0.0308212309772318 -0.0319700738245306 0.0453961862657517 -0.0113572975823858 0.0321115745136861 0.0251859892540492 0.0400882984468682 0.0035592748247149 0.0251859892540492 0.040…
Philantomba_maxwellii_NMB_15180_R 0.0517362373467039 -0.013940767460604 0.0304117298015312 0.0327785546678089 -0.0324220758129748 -0.0266117646294857 0.0327785636016778 -0.0324220668830469 -0.0266117832548206 0.0269150676363684 -0.0299263992144114 -0.0326802905073157 0.048516409816449 -0.0135334726327473 0.031898732633852 0.0270889691104006 0.0372886016676214 0.00270194357085958 0.027088969110400…
Praemegaloceros_obscurus_NMB_Ch135_R 0.0607002138305731 -0.0142811548495079 0.0269984717502542 0.0361073422915833 -0.03129983591363 -0.0212363178003752 0.0361073448311052 -0.0312998333752284 -0.0212363230947717 0.0322341700130267 -0.0292552047476621 -0.0283814794553806 0.0550102539533691 -0.0142830940096029 0.0313404652617927 0.0303212870121584 0.0283052532346192 0.00845098403534131 0.03032128701…
Dorcatherium_crassum_MHNT_PAL_2015_0_2261_5 0.0588258798503183 -0.0105908803986382 0.0293039441700182 0.0278775361106459 -0.0334034607828254 -0.0243114630232608 0.0278775209399693 -0.0334034759468099 -0.0243114313954254 0.0227069814917519 -0.0329312636179119 -0.0324545136557119 0.0542384969768326 -0.0109645742763489 0.0328515209046554 0.0312263199427283 0.0412590375026265 0.00678739778000581 0.03…
Raphicerus_campestris_NMB_SCM_028_R 0.0548605327613559 -0.0109876779466738 0.0272403360918509 0.0337761307541 -0.0350421148539837 -0.026375215584936 0.0337761389865648 -0.0350421066251503 -0.0263752327479835 0.0257077492927002 -0.0328011835568773 -0.0322021414041674 0.0501782189086853 -0.0113450975733457 0.0299105752782662 0.0318373656945581 0.0360774381747569 0.00799569315694408 0.03183736569455…
Redunca_fulvorufola_NMB_15091_R 0.0694428800041544 -0.0169975084249316 0.0257662579615674 0.0361232143100938 -0.0355851544739413 -0.022458922598864 0.0361232117550629 -0.0355851570278452 -0.0224589172721339 0.0271495649973548 -0.0347405776391943 -0.0308617005667212 0.0617039737622293 -0.0191225823365893 0.0298918377846825 0.0289416282211177 0.0370979440534942 0.00966071311556851 0.028941628221117…
Rupicapra_pyrenaica_NMB_C1830_R 0.0621520313726651 -0.0152721505725677 0.0314904070966102 0.0301470468047271 -0.0344019521819937 -0.0298129167350549 0.0301470402162405 -0.034401958767574 -0.0298129029993741 0.0203692967262348 -0.028138873133473 -0.0345141817723366 0.0545622054521606 -0.0164052938667898 0.033345031198193 0.0274079052655138 0.0423913049661558 0.0073438695199605 0.0274079052655138 0…
Sylvicapra_grimmia_NMB_15123_R 0.053313882815452 -0.0144225785026862 0.0305189635360845 0.0340607327206305 -0.0329693214877034 -0.0264170533936984 0.0340607307533371 -0.032969323454129 -0.0264170492922839 0.029564783793464 -0.033159222349372 -0.0342194671599596 0.0489013188853765 -0.0141646832892515 0.0327354126923493 0.031926760440548 0.0325864559335334 0.00626412033884325 0.031926760440548 0.03…
Tragelaphus_imberbis_NMB_10779_R 0.059036449974962 -0.0142250025636574 0.0280055071684227 0.0317203885138166 -0.0296542941096847 -0.0231985432733562 0.0317203954800064 -0.0296542871465679 -0.0231985577964726 0.0257575868457419 -0.0286362723018932 -0.0297121073475103 0.0557165522462656 -0.0141672894811316 0.0312786675694528 0.034041738104194 0.0350782249711945 0.00589121255591186 0.034041738104194…
Tragelaphus_spekii_NMB_16297_R 0.053404641097012 -0.00986369783714443 0.029063665068572 0.0343712307277695 -0.0300623345362021 -0.0236911921262077 0.0343712325054556 -0.0300623327593002 -0.0236911958323287 0.0308135868883511 -0.0298370497028178 -0.0347182997138339 0.0493011821574266 -0.0107694033779801 0.0321989427837542 0.0302526954313216 0.038129856654161 0.00500260913688147 0.0302526954313216 …
Bos_taurus_NMB_2747_R 0.0616744105970181 -0.0108247312904099 0.0291424530501631 0.0341381242730269 -0.0296279939935116 -0.023977575216256 0.0341381288004832 -0.0296279894680525 -0.0239775846550995 0.0298097353896388 -0.0280511805310731 -0.0314831601351181 0.0560636201119496 -0.00915141067990019 0.0348112671263921 0.0273351123215584 0.0314930650293375 0.00531302326163411 0.0273351123215584 0.03149…
Boselaphus_tragocamelus_NMB_10258_R 0.0556395555076309 -0.0112325382054423 0.0277986104994589 0.0350859249448237 -0.0344524691334706 -0.0263485126012946 0.0350859354447827 -0.0344524586381434 -0.0263485344916152 0.0251849013853002 -0.0323839557087596 -0.030277233020352 0.046008611143441 -0.00785784673700098 0.0303522718410122 0.0306995800349727 0.0368570849596245 0.00867114378805539 0.03069958003…
Cephalophus_leucogaster_NMB_16094_R 0.0531760220150937 -0.0092966562949582 0.0288728149388681 0.0311050752585418 -0.0289212882384803 -0.0231346338233938 0.031105075021258 -0.0289212884756594 -0.0231346333287044 0.0254361249005038 -0.0265696836662563 -0.0318550377184225 0.0469204713243482 -0.0087124016053436 0.0331379053589957 0.0300758894129267 0.0325561455121234 0.00663929449610894 0.03007588941…
Hemitragus_hylocrius_NMB_2389_R 0.0608643149009882 -0.017711168266876 0.0289380518802711 0.035455007505549 -0.0339955166278325 -0.0270164873239399 0.0354549974053375 -0.0339955267235886 -0.0270164662670131 0.0290486623612083 -0.0330136557529312 -0.0352695548770966 0.0556260051213779 -0.018788746217832 0.0328997170404539 0.0310603856343909 0.0349567452111577 0.00685822242325377 0.0310603856343909 …
Hemitragus_jemlahicus_NMB_10074_R 0.0443107089577468 -0.00979204570805233 0.0256768146920312 0.0346220036049041 -0.0336656045596443 -0.030203857405597 0.0346219919977663 -0.0336656161616619 -0.0302038332070294 0.0294799317820457 -0.0329775505265116 -0.0349666383534471 0.0395840199839926 -0.00967177172704323 0.0291720945816213 0.0250025601788673 0.037469317769616 0.00945389757231192 0.025002560178…
Hispanomeryx_nov_sp_IVPP_V25831 0.0580806524245813 -0.0101465842670189 0.030668255774574 0.033017022625894 -0.0331896414935424 -0.0278357202069105 0.0330170251380969 -0.0331896389824476 -0.0278357254443527 0.0263056337307027 -0.0306258985165388 -0.0336222841754717 0.0528255616931828 -0.00737773747152832 0.0334388701471689 0.0276309587081707 0.0361254696911817 0.0046903776178859 0.0276309587081707…
Lagomerycidae_IVPP_V25830 0.0561925832196089 -0.0125691912417212 0.0316287289409806 0.0314522592376686 -0.0353741768877996 -0.0263418292588166 0.0314522646044892 -0.0353741715233463 -0.0263418404475675 0.0229930374876849 -0.0331889654968203 -0.0341122430927737 0.0513089919648632 -0.0112941585720567 0.0366258986147976 0.0232662997761491 0.0315991994939496 0.01068615170716 0.0232662997761491 0.0315…
NHMW_UNCH_A_R 0.0570851412869405 -0.010184665773543 0.0338687158282257 0.0302961302695374 -0.0358593657401049 -0.0296237622932461 0.0302961241254933 -0.0358593718814387 -0.0296237494841394 0.0232958269274954 -0.0335421836776271 -0.033640604671559 0.0504082757206961 -0.00901002977157459 0.035706614651125 0.0264147906282614 0.034258673872064 0.00951404131845163 0.0264147906282614 0.034258673872064 …
Raphicerus_melanotis_NMB4228 0.0594548814780579 -0.0157067131026333 0.0339331401630407 0.0319862748989719 -0.0331300109176426 -0.0327493206942936 0.03198627543879 -0.0331300103780627 -0.0327493218197066 0.0220335366551572 -0.0326929971062838 -0.039802550803357 0.0510881119561282 -0.0152056294610134 0.0363638142908537 0.0226759383756801 0.0384191466307529 0.00586041966727496 0.0226759383756801 0.0…
Tragelaphus_strepsiceros_NMB3564 0.0608788130864722 -0.0109977429893607 0.0326356814637666 0.0331795789735761 -0.0367498019736582 -0.0275586449484382 0.0331795751233749 -0.0367498058221611 -0.0275586369215364 0.0265649610719503 -0.0369904006742283 -0.034637151676848 0.0577997517068746 -0.0107720192291342 0.0351344663272919 0.0232882725465359 0.0302145204182225 0.00500987590427237 0.02328827254653…
Lophiomeryx_mouchelini_PNRL_2390 0.0567217444927922 -0.0113071162771503 0.0307101802877448 0.0335852437335252 -0.0341143108727205 -0.0257573270385815 0.0335852439390966 -0.0341143106672398 -0.0257573274671569 0.0246791011789189 -0.0318071946080716 -0.0328182014587181 0.0475065217984751 -0.0136456398686226 0.0344605072354001 0.0271355071540406 0.0351633726500951 0.00630100442533023 0.0271355071540…
Namacerus_gariepensis_AD_435_98_R 0.0594548814780579 -0.0157067131026333 0.0339331401630407 0.0319862748989719 -0.0331300109176426 -0.0327493206942936 0.03198627543879 -0.0331300103780627 -0.0327493218197066 0.0220335366551572 -0.0326929971062838 -0.039802550803357 0.0510881119561282 -0.0152056294610134 0.0363638142908537 0.0226759383756801 0.0384191466307529 0.00586041966727496 0.022675938375680…
Redunca_redunca_NMB_4882_R 0.0558948312828215 -0.0140084933605631 0.0317460156593351 0.0316981237975259 -0.0293500748218896 -0.0259871637775752 0.0316981245868338 -0.0293500740329299 -0.0259871654231248 0.0271225893592733 -0.0274713376133125 -0.0343032958403649 0.0508695742322639 -0.011416946929324 0.0353887806874713 0.0301825747998141 0.036926344901201 0.0068727346099525 0.0301825747998141 0.036…
Gazella_subgutturosa_NMB_2497_R 0.0567550878082369 -0.010887111560584 0.0302686076247052 0.0325249670157514 -0.032423945041757 -0.0253560265720779 0.0325249615763303 -0.0324239504787787 -0.0253560152319697 0.0230807342144492 -0.0282490647249546 -0.0308075128478381 0.0520004130624332 -0.00982023434795913 0.0353568837702219 0.0338017257786416 0.0385982430275869 0.00697173090515617 0.033801725778641…
