# Supplementary material for: Ruminant inner ear shape records 35 million years of neutral evolution
Source: Nat Commun. 2022 Dec 6;13:7222. doi: 10.1038/s41467-022-34656-0 (PMC9726890; doi:10.1038/s41467-022-34656-0)
Supplement: Supplementary file 3 — Supplementary Data 1 [file 41467_2022_34656_MOESM3_ESM.zip › Supplementary data_1/Supplementary_material_1-1 Geometric morphometrics/PCA_306/PC_scores_306_rum.csv]

	Comp1	Comp2	Comp3	Comp4	Comp5	Comp6	Comp7	Comp8	Comp9	Comp10	Comp11	Comp12	Comp13	Comp14	Comp15	Comp16	Comp17	Comp18	Comp19	Comp20	Comp21	Comp22	Comp23	Comp24	Comp25	Comp26	Comp27	Comp28	Comp29	Comp30	Comp31	Comp32	Comp33	Comp34	Comp35	Comp36	Comp37	Comp38	Comp39	Comp40	Comp41	Comp42	Comp43	Comp44	Comp45	Comp46	Comp47	Comp48	Comp49
Hyemoschus_aquaticus_NMB_1930_R	-0.10257582874374	-0.0453180870952547	0.0711337835075322	-0.0128652209385936	0.00943681063927845	-0.000969791580042075	0.00186698630949053	-0.012626522388545	0.00713626417760346	-0.000984384977585706	0.0228141794841417	-0.017619691545597	0.01816390952651	-0.0123221945239704	0.00118549563007101	-0.010389222856486	0.000731978139596587	-0.00989741153708308	0.0017799532620574	-0.00816023940691733	0.0106301443315221	-0.000181693019634298	-0.00804535682744029	0.00443815744537206	0.00982655321385798	-0.00846056649522711	0.00135853959020203	0.00296529099100063	-0.00130321439050469	0.00194424987857408	-0.0095445862413427	0.00829816041040632	-0.0062516793429655	0.00843846428856005	-0.0019198244985294	0.00200033126088947	-0.00583642067399804	0.00583526632951943	-0.000422547188881041	0.00655914240196834	-0.00560307231311056	0.00969458384626312	-0.000995692203353942	0.00510042829013017	-0.0031915973013453	0.00554399819164496	-0.00142557922349871	0.00328396149504177	-0.00747421566463189
Hyemoschus_aquaticus_NMB_1930	-0.108573058023388	-0.0533169234520552	0.0453530953017505	-0.00290395164269391	0.0148689085484885	0.0229115818607494	0.0125907178520761	-0.00690279936100112	-0.0196000404509133	-0.00175622018126533	0.0205892659536919	-0.0208567226888881	0.00284077469157551	-0.00290379973890139	0.00480407364264358	0.00525075213418057	-0.0102729311443689	-0.0209348355347846	-0.00129137112649744	-0.0161069750604304	-0.00145910790842772	-0.000697850075543066	0.00112312524858836	0.00971147840990491	0.010570589226603	-0.00214428103008395	0.00375041425318268	0.00493749348190307	0.000353345695499154	-0.00438805268034518	0.00207322362412233	0.011241941773105	-0.0108363238496261	0.00170094207940313	-0.00360319689445355	-0.00064708724510459	-0.00270551655884613	0.00936239972178319	-0.00810831268753006	-0.0020374101984208	4.61238844421005e-05	0.00354631894746384	0.00528275953197121	0.00232677783101204	-0.00142883377640704	0.00884158022850965	-0.00608219649887881	0.00593278967238087	-0.00423471424053564
Hyemoschus_aquaticus_NMB_2985_R	-0.107608467659475	-0.0398898450431088	0.0527283072347184	0.00344245283925307	0.0109047662468472	0.0186636378502033	0.00176219170955959	0.0022137386264496	-0.017734419166765	-0.00232547632002756	0.0277328762186962	-0.00838775930450905	-0.0115756411719198	-0.00183455562020367	-1.2638088816642e-05	-0.0063625488591215	-0.00400177028604971	-0.00847146721158127	-0.00925053917001918	-0.000634235524558425	0.00023863876018135	0.000427233787471766	0.00638382415650179	0.0124608491090192	0.0121324663510706	-0.00656471550744137	0.000317593381703555	-0.000454514346795055	-0.00136215131353856	-0.00196795146195923	0.00890357659046808	0.00442147895074028	-0.0130179877918617	0.00224874668563416	-0.0073780394677686	-0.00179461025078732	-0.00088459149857679	0.00102490638073557	-0.00244160454382803	0.00566718755172343	-0.00483560697870325	0.00214675475013924	0.000529163509240187	-0.00201188660586223	0.00172661884598284	0.00703078531977863	-0.00403414167464341	0.000889486274194733	-0.00575992178780471
Hyemoschus_aquaticus_NMB_8699	-0.107244508774692	-0.0147354834874095	0.0367964588151283	-0.00601772707361169	0.000131712406660865	-0.00343160878132911	0.00120623634072966	0.00456655604035109	0.0147268310957254	0.0137363146410751	0.0246966263183589	-0.010743147027518	-0.00144208958036954	-0.0143571985115298	-0.00775786851638732	-0.0198520136474276	-0.00921952589410823	-0.0192000966608575	0.00293977393328129	-0.00298493527720076	-0.000162397730142216	-0.00539652670443557	-0.00108022977846185	0.000348957113723145	-0.00198651675957414	0.00169241809304636	0.0123940647341441	-0.000853587500829509	0.00308700412622892	-0.0125542608672194	0.00964960195034258	0.00579105464059533	-0.00491337737101876	-0.00547313338801793	0.00345675352805909	-0.00105896315780907	-0.0022589269375334	0.00513050198016916	0.000970716126449595	-0.00446614078588318	0.00563404466812724	-0.000197181143126795	-0.00397801032402048	0.00616243785400552	-0.00430421354599891	0.00148149313103974	5.43976787167513e-05	-0.000577023542470548	0.000782618763545973
Hyemoschus_aquaticus_NMB_L11945_R	-0.0958892130048807	-0.0480987713329371	0.0810716992209543	0.0128424609208279	0.00809430412633129	0.00234639123097604	0.0088749324287803	-0.0247412308188094	-0.00452029649634251	-0.00185713390614672	0.0163773999267094	-0.00179101748458429	-0.00155524129014665	-0.00199491385676482	-0.00660717854118385	-0.00928486763892806	-0.00128188709529343	-0.0105333131066927	0.00573726890864463	0.00604079445936775	0.0119321905880672	-0.010916284188209	-0.00573512821916391	-0.00583489035341027	0.00745050186683827	0.000596191865500663	-0.0107083391642962	-0.00976465386240054	0.00953207644082858	-0.00212962872263113	-0.00108623488833316	-0.00354952501607198	-1.32214136285156e-05	0.00337168278856879	0.00318193954253593	0.000656805439190172	0.0053885764991958	0.00790638463767382	-0.00346380772041517	0.00523012570058725	-0.00132341497834992	-0.00272676229676595	-0.000403169673284527	0.00399193363425047	0.00141767525986721	0.00475718745369523	0.00628804653422131	0.000229915721059797	0.000818157097422883
Hyemoschus_aquaticus_NMB_L12132_R	-0.0879327692309475	-0.0384929061092028	0.0455542683049699	0.0171397694091933	0.00324150958085168	-0.0157546154591962	0.00295382565931474	-0.00792009073426438	0.00121597460804419	-0.00140841604606366	0.0117317509241269	-0.0117389587012111	0.0143098304795448	-0.0267556410461248	-0.000602335886913383	-0.00768177955952997	0.0019224516393285	-0.0138258914577133	-0.00918907050251529	-0.000222101835470313	-0.00427113870573736	-0.00457132273294351	-0.0051096527439115	-0.0148144559647233	0.00552437277569825	0.00392625169479255	0.000206422051665134	0.00329062019011844	0.00232565104961869	0.00149587136142403	0.0154780143792476	0.00700295413979355	-0.00962144535404376	-0.00663177327222272	-0.00672861848989129	0.00504811593826252	-0.00157787651222366	0.00522512571095508	-0.00228359489042015	-0.00856380393619728	-0.00139413943408202	0.00281761869779581	0.0057139117299288	0.00297032875889163	-0.00227842216732832	0.00429495954993587	-0.00157588009503099	0.00746261911250251	-0.00250657619838329
Hyemoschus_aquaticus_NMB_Lxx23	-0.0956539612105373	-0.0273989296788928	0.046093212678635	0.00307264770832926	0.0135258983695946	-0.0203447179396425	0.0129200139740806	-0.00232943491207204	0.00587826956070785	0.0002365295260586	0.0227587958966195	0.00053285635885168	0.0117505690533709	-0.0311207140339453	0.0024579868211085	-0.017393466817912	0.005662754122423	-0.00510358831684915	-0.00280218890010626	-0.000590503467063198	-0.00403886717805412	-0.00565143733341054	-0.00721370153708895	0.00770737143200355	-0.00723380061883093	-0.00154103583604368	0.00379151744605297	-0.00791546297435902	0.00255157428127864	-0.000661866652534165	-0.00468580442164573	0.010252603013671	-0.00419664290718226	0.00179060899268349	-0.0029947766063084	-0.00339818844301516	-0.00735563371756728	0.00136086885464389	-0.00532286805339032	0.0026623332167585	0.00104151305207115	0.00504769372122031	0.00563570364090719	0.00656486815919039	-0.00205717018052142	0.00367862408760814	0.00328699687353034	-0.00128059026889742	0.00206105752356952
Mocholia_meminna_NMB_1429	-0.132614602528551	-0.034060757062762	0.0329042152346003	0.00476774572699292	0.026834177208977	0.00793572036343791	-0.00524513179150488	0.00106026714722964	-0.00207069332746699	0.000435161324642846	0.0100230319305429	0.00173589518534258	7.95823334479409e-05	0.00600048107342058	-0.0150420759500438	-0.000613767498721032	0.00294376669122049	0.00491464507994691	0.00196468788253295	0.0110595279975848	-0.0121554242727859	0.00433581449347306	0.00513745947385926	-0.01559533753093	-0.0078786552931231	0.00904761524536458	0.00213336106764931	0.00176726229802604	-0.0079127358110937	0.000555649232820585	-0.00890311592984201	-0.00997329578624362	-0.00125019678437784	0.00175259184533001	-0.00308351167959321	-0.00317644964003288	0.00778768152095845	-0.00621979574458788	-0.000195285079430989	0.00249260215796974	-0.00428124289244481	-0.0129503762218038	0.00322420482093343	0.00573100974898114	0.0014862938841556	0.00462145340661248	0.00379716971320744	-0.00100805733625835	-0.00208280002980063
Mocholia_meminna_NMB_1891_R	-0.121075267947694	-0.012048115106324	0.0166600474108614	0.00698527306521249	0.00395299950619244	-0.008855865467309	0.020347787647798	-0.0062167282131811	0.0140149882315193	0.00106448613755979	-0.0233283408617172	-0.0111348469626716	0.0134199400878583	-0.00085845761166742	-0.00252005667904553	-0.00814975635673325	-0.0116750832744376	0.00840958208538468	-0.00113373043782014	-0.0148924043276202	0.00502739459708697	-0.00631016895608109	0.00754860865509754	-0.00719154114467677	0.00315076143188068	0.00568021473304312	0.000310091148995118	0.00532526534005042	-0.00609008450705755	-7.01762545800982e-05	-5.02490876264089e-05	-0.00442652055782233	0.00195716667293741	-0.0122672701408482	-0.00266347869001866	0.00400602853557449	0.00173399531031269	-0.0116677405966463	-0.000571315632584526	0.00143675349693704	-0.00445590542516135	0.00179361149784138	-0.00449601523765797	0.00799879112931622	-0.00757814994045111	-0.00750453899134515	0.00547438669028893	-0.00151754415301862	0.00470083824478939
Mocholia_meminna_NMB_2319	-0.0879873271503929	-0.0282852184181438	0.050863227908191	0.0576758006233627	0.0348233530831863	-0.0330546342176941	0.0100928787732784	0.0108430049466694	0.0248930622743193	0.0112698733077618	0.000447272663927149	0.00356310946592	-0.00685345020906199	0.00552429576706881	0.00186095407218777	-0.00970501446152107	0.0224960222477168	-0.00751399998293139	-0.0098335271922055	-0.000745762224714613	-0.0103870849557414	0.00733089079880088	0.0064544370164984	0.0123520531751694	-0.000759675472921016	-0.0026686053093751	0.000734860317007084	-0.00184125279949512	0.0179471756974838	-0.00424945679058589	-0.00466923272320425	0.00193512242146566	0.0146555999072487	0.0101976315737655	-0.000945491891453219	-0.002381241664471	0.0111994055895596	-0.00619451033358868	0.0147651744943513	0.00861250343708451	0.00575136643385	-0.00164474891502698	-0.00511431540504267	-0.00426803009658621	0.00886432914769752	0.00661494895849962	-0.00437725906272342	7.16897789884756e-05	0.00278606389046942
Mocholia_meminna_NMB_2588	-0.0897498021357371	-0.0275681641244516	0.0505915134394046	0.0276621652357013	0.0282156088837399	0.00584277683353433	-0.010774623939321	0.0167739247737919	0.0076206973815481	-0.0102492995406644	0.00240588557566324	-0.00463865392917435	0.0054500015404212	-0.0106022184985309	-0.00522424873603676	-0.00380958907535062	0.0211766863458677	-0.00949512170107662	-0.000787565112294222	-0.00631626191828092	-0.0116548411884886	0.00158012691219078	-0.00105014039699589	-0.000667430994681415	-0.0151380301648252	0.00358759417174311	-0.00182732911831389	-0.000623421009516327	-0.000597243738507324	0.0168373691306834	0.00408115325503445	-0.000938520522222949	0.00412659875811785	0.00228693686730603	-0.00127963450397765	0.00198994993844557	0.000975137515574883	-0.0110585329992033	0.00220815547681522	0.00280294151374287	-9.93214807695218e-05	-0.00803340103010233	0.00315235037089872	-0.00239234924782732	0.00920140720533832	0.00119440880611176	-0.000927049030077084	-0.00578305963340685	0.00724216980157754
Mocholia_meminna_NMB_2589	-0.133081983368639	-0.0650882091090475	0.0453419692105899	0.00410604749029037	0.039851746381731	-0.000381227159013852	0.000606273028654745	-0.00179102143314783	-0.0204943758765035	-0.000304657068853049	0.0225675850689902	-0.00515916297832004	0.00779773665084088	0.00169193465780918	-0.000710838745714669	0.00634047454713201	-0.00655639387472625	0.0068008294596745	-0.0138435554620167	0.00518729714188321	0.00468773113874737	0.00962433842122826	0.00207600681359304	0.00715347689523413	-0.000193755462522503	0.00445377605047024	0.00426208693648278	-0.00111132480998713	-0.00739004323868298	0.000872390726321603	-0.00380066941077122	-0.00620823674284779	0.0122734623661424	0.00476453514504064	0.00532327775316441	-0.00587930959764535	-0.00585941016430249	-0.00353427163266519	-0.00547838785902652	0.00525556429660901	-0.000364806269286096	-0.00861130612868901	0.00513825777116761	0.00281659305565669	0.00533314988545303	0.00638255748654699	-0.00149346068746943	0.00520464994003518	-0.00229493838529662
Mocholia_meminna_NMB_1366	-0.113655831336935	-0.0292917816678782	0.0422334979586863	0.0162030556286723	0.0333021084303057	0.00838771233051824	-0.00134561397107894	0.00567736170731189	-0.00305993069149573	-0.0021465650799327	0.00920154801366089	-0.0161333993383663	-0.00317553703097093	0.00348566738328353	-0.0108572330995978	0.00690764273139623	0.00288486500332784	-0.00287820731866966	0.00208188785134358	-0.00795264246564178	-0.00819886508833715	0.00435953362196087	-0.00284522945786927	0.00312242992948357	-0.00895840918958443	0.00785133883647138	0.00807847293997104	0.00374737893444637	0.0134295995210498	0.000229347498609421	-0.00820603371342139	-0.00268121765200295	0.00720346608222829	0.0157895830587152	0.0123562334173412	0.000188242402150048	-0.00210573196820562	0.00123233335798942	0.0086291466730674	0.00331365003718648	-0.00416865696444599	-0.00522488882105119	0.012016179045751	-0.000135975834773945	-0.00083827293779915	0.00378159470930314	-0.00225015301109542	-0.0014435443032072	0.0038458794777386
Mocholia_meminna_NMB_2453	-0.140025426557796	-0.0342743607638434	0.0443472563096951	0.0220736802001728	0.0340438403001508	-0.0409577084387354	0.00742345444928422	0.00467982738908551	-0.00321594296543249	0.0114584822373759	0.0197383165847983	0.00655180291369847	-0.00511195227145898	0.00838598202322042	0.000271094147590361	0.00627315734134138	0.00991221126883202	-0.0150864996713427	-0.00562444920555131	0.00670196081969906	-0.0215085555095864	0.0139501319174375	0.0125688193316373	0.0122766291700443	-0.0104241191216401	0.00324250137505037	0.00350881582615753	-0.00412224486463866	-0.00349870923047	0.006618047648442	0.000478290420722278	-0.00327297257125657	0.00870250253931619	-0.00570057780404867	0.00073439099732722	0.00349561693419709	0.00295929011255422	-0.00500564047541173	-0.0048038016967981	0.00308964916775323	-0.00949460620818065	-0.00404194035066218	0.0117411784808215	-0.00307429408391371	0.00658488054474945	0.00234675259542347	-0.000320493918340658	0.00305013608058486	0.00159997389063121
Tragulus_kanchil_NMB_1532	-0.142318934969965	-0.0104018056764113	0.00429091547340875	0.013179639300416	0.0153492156433718	0.00737593589677804	0.0343259720436744	0.0324894323315431	-0.0159399435070304	0.0208383825611616	-0.0170156795981057	-0.00483479090715958	0.014606283512922	-0.00537988794900266	-0.00408772662477579	0.00516553166792673	-0.00589828794780298	0.0160183850308224	-0.00289403241814791	-0.0175565816798486	-0.00478452914630667	-0.00545491098222561	-0.00593904676902248	-0.00350540872966762	0.00403305158171018	-0.00513392936857011	-0.00492079602899548	-0.00227521733642031	-0.00946384588191986	0.0121900345051833	0.0128398316710319	-0.00828323579466539	-0.00820771463758797	-0.00183877012759302	0.0124974501288363	0.00277132109010972	-0.000347568590218636	0.00793716343033357	0.00234647463726014	-0.00886645234285607	-0.00558632936865219	-0.00260895431482111	0.00116626629785889	0.00424826976978839	-0.00540510122014508	-0.00317998327014294	0.00326870450077381	0.00293886916121998	0.00703940681150267
Tragulus_kanchil_NMB_2132	-0.114943862705264	-0.00693495076764865	0.030611590301073	0.0200033320458234	0.0178115435423109	-0.00504348104164514	0.0375323867816322	0.00978968812172679	0.0110135660988423	0.0342025774548395	-0.0212551050313124	0.00874336817676146	0.0261143611222055	0.00321410191471827	0.004127894829588	-0.00402756700038597	0.00296686897780882	0.0043345026251953	-0.00236464487217824	-0.00217856582332603	0.00208039289312041	-0.010254327636203	-0.00742576056298544	-0.00756631135468389	0.00455062088536616	0.00477325296169511	-0.0060536450855022	-0.00414257527654374	0.00227484013756374	0.0108177742625624	0.0105278591085789	-0.00306783203453049	-0.00270009735221618	0.00374003619389586	-0.000632630576550715	-0.0050332141684806	0.00905924798633583	-0.00121087230741324	0.00811820343639114	-0.0101770707518459	0.00227842648122918	0.00851126081572699	-0.00142171910141175	-0.0033790318860243	0.00125670597381539	-0.000270699062460493	-0.00194080196160314	-0.00397615406492981	0.00243249153986343
Tragulus_kanchil_NMB_3791	-0.119095333639648	0.00566838008386175	0.00749897343422102	0.022269869377771	0.0147162685160229	-0.0291810807284615	0.0437106215795931	-0.00279421593964987	0.0139329748443578	0.0193456989666914	-0.0152423691302101	-0.00233806434891614	0.0164782867144923	0.00969332667057831	-0.00232008502053598	0.00677448621123667	0.00275211139649744	0.00135057161799523	-0.000681621956040411	-0.0111359819186325	-0.00557714005119967	0.00479585674111018	-0.00767441471001317	-0.011665653799657	-0.00278578945012245	-0.00572937384010544	-0.00525706399078602	0.00142022653513301	-0.000620040266790045	0.00332287969109417	-0.0169511573027403	0.000509913849073086	0.0105111875501509	-0.00202063443681225	-0.00607268391114577	0.00712807935823566	-0.00210654637990797	-0.00628360353652875	0.00412234256815266	-0.00918785933100998	0.00986780313349444	0.00396788284782312	-0.00473690254860112	-0.00183612528644341	-0.00404476411123928	-0.00929786015752949	0.00359577569761538	-0.00233051774189034	0.00750799755350606
Tragulus_kanchil_NMB_3797	-0.141719430668279	-0.0114155393610864	0.0338327507101118	-0.00235542896351988	0.0128912303718955	0.0251213041407233	0.0521076427393125	0.0119699691061693	-0.0243618621007708	0.00994521469533556	-0.0154158123545299	-0.0158273788619068	0.00453998192343475	0.0136637073108825	0.00273573201901549	0.00464694225171351	-0.0290792924134675	0.00347460995956937	0.00790409498400013	0.00168755547702709	-0.000220258235116705	0.00929640934551719	0.0057247922732176	0.00372725945210558	-0.00580541589425673	0.000241402087451166	-0.00734468005947707	0.0153145775867986	-0.0103077534837465	0.00822779961818381	0.0147472567969101	-0.00373071658254896	-0.000571842224036702	-0.0138876877418757	0.00167119028356712	0.0076080430793341	0.000729855067153314	0.00413320671965716	0.00126687171249054	0.00047706103650439	-0.00242629926914498	0.00467512764523156	-0.00624455959474079	0.00304383380081765	-0.00341804262849135	-0.010073251567686	0.00200077003025558	4.94632968238425e-05	-0.010772423538745
Tragulus_kanchil_NMB_3802	-0.137995323112685	0.00937630282437384	-0.0059879029108303	0.0210413832391423	-0.0134453506784124	0.00170647654953931	0.0350579203970738	0.0404068263897142	-0.024565598914015	0.0113539133549356	-0.0211853851073619	-0.00742791447473277	0.015211901761596	-0.00185030044558039	-0.000689508158078425	-0.00434208460533174	-0.00646497856386882	0.00458167770486091	-0.00214515950496086	-0.00237472798099507	0.00658346173967606	0.0096578544187381	-0.010549990811577	-0.000839458116247546	0.00180668453349951	-0.00478107359911672	-0.00741311236315374	-0.000155866103894886	-0.00397225287141954	5.58479067427638e-05	0.0111051016258538	-0.000788413975853753	0.00308541075947952	0.00291207453793025	-0.00113569587680819	0.00467069969067304	-0.00362008118318047	0.000570091866126223	-0.00874664881514992	-0.000176137034995794	0.00454355154248916	-0.00160670292609778	-0.00162249687007566	-0.00475869189302103	-0.000711440040513455	-0.0132794491756152	-0.00221012513540562	0.00841645341293241	-0.0088911114150787
Tragulus_kanchil_NMB_3806	-0.152240663946624	-0.00939109552899123	0.00182219554553806	-0.00570349427215512	0.0262642263524615	0.018605483367513	0.0427135595477015	0.00396178330363062	-0.00405230243079852	0.00623886354225672	-0.0146177963743098	-0.00873753131429213	-0.0079576467807176	0.000515628236334045	-0.00154221696502467	0.014016970661639	-0.0202798024065049	0.00998531109511415	-0.00182311888478672	-0.000220122119055659	-0.00359375753393899	-0.00270312585289797	0.00305501547490732	-0.00261084113370677	-0.00233312687118139	-0.00510164932939869	-0.00833111747424872	0.00950962813871664	-0.0113875205292024	0.00640309644046546	-0.010605897762973	-0.00336094047722904	0.000305721109087588	-0.00138784443137561	0.00321808680268716	0.00594011663976285	-0.00562015054017193	0.00134324355604635	-0.00507744829439115	-0.00298833435971635	-0.00492648998246511	-0.00248464264490847	-0.00544367346308611	0.00221073811727858	-0.00157740133821273	-0.00626764635541725	0.000556695049825373	0.00629058448749415	0.00575863415705098
Tragulus_kanchil_NMB_C3735	-0.153337504965748	-0.0214379063341008	0.0223000848987055	0.0121748077011	-0.0134073190814267	0.0105887991406702	0.0209756816615091	0.0218410849437745	-0.0237089497609817	0.00341166895980033	-0.025537507921109	-0.0101215080005025	-0.0120307991434095	0.00518785341532992	-0.0152400514726988	-0.00335827493396947	-0.0137822309477214	0.00159310126456968	-0.00338334190894353	-0.000413246091189359	0.00275856740628913	0.00314581151577609	0.00143003286127164	-0.00225708672293352	0.0019277194442923	-0.013094884138038	-0.011277617694099	0.00979432453302834	-0.0180962475193727	0.000443391866759389	0.00769635496849505	-0.00593194665182729	0.00870931353673024	-0.00320476204906271	0.00290738153092319	0.00591655721616507	-0.00430629540366335	0.00406476606920327	-0.00277632070622187	-0.00949233900048512	-0.00162853745373928	-0.00464444494666604	-0.00248118751401662	-0.00214614350734784	-0.00190979104317626	0.00100419043266404	-0.000879386709478014	0.00432528127120018	-0.001819047255289
Tragulus_kanchil_NMB_C3795	-0.123771117461394	-0.00909090948545794	0.00900818037141309	0.0109617191731835	-0.00511885841123852	-0.00943668373035679	0.0273823037820346	0.0198186449017404	-0.00318609000798595	0.00046982848930665	-0.0259747524572955	-0.0037116715193664	0.0044912630971499	-0.00337745381865626	-0.00982015885150475	-0.0113043705120399	0.00150101573578399	0.00351916372257843	-0.00158408596627703	-0.00101452759553743	0.00578170175565945	0.000216675053108363	-0.0098513555471864	-0.0113516001887037	-0.00396529857271306	-0.00981005627858463	-0.00694575341727323	-0.000807587686818187	-0.00779635246426525	-0.00374112086304425	-0.00489212788848903	-0.00342665955469379	0.00890933407322752	0.000446504164304185	0.00113031916273764	0.00480231636087239	-0.00978933823752821	-0.00836883042620476	0.00180325426953266	-0.00322490384643597	0.00518097919970277	0.000815770520326339	0.0035948553397489	-0.00288840409663344	-0.00133429324087295	0.001793254790027	-0.000666709248147366	-0.0120125160885897	0.00430837363549312
Tragulus_napu_NMB_10085	-0.0994250024106483	-0.0446104431356483	0.0553369191630734	0.0164699312972002	0.0199555027186414	0.000468348852044074	0.00365845640230921	-0.00508342502946374	-0.00340859109540757	-0.00292594513149385	0.0141811396088525	-0.00822914773813252	-0.0060468263244669	-0.00153576441430999	-0.0012592758640441	-0.00567508550644608	0.00180189520594573	-0.00446827036602804	0.00982634621715374	0.00332015850202682	0.0071464539390612	0.00671058062097335	-0.000968896228078761	0.00163957514954257	0.011944676027008	0.010392094737165	0.00469595738428139	-0.0161101742700685	0.0147893781718115	-0.00783445182887975	0.00142390559929456	0.00875182579427599	-0.0092036594980332	-0.00316085549128558	-0.000308244885574443	-0.00320988010551802	-0.00281604523913216	0.00628940278333884	-0.00511283564836144	0.0130321293837021	-0.0011570264298347	0.000936528067414894	-0.00343429475095986	-0.00303963014450308	0.00188062188831817	0.00743243032356151	-0.00481235054443591	-0.00107450497731436	-0.00658984838151401
Hyemoschus_aquaticus_NMB_2692	-0.0991967754049494	0.00402150985667173	0.0295964618755413	-0.0119161187836744	-0.0288403001392089	0.0360484503211255	-0.00584872907044528	0.0200026853412535	-0.0415306758540931	-0.0204241647030006	0.00235384391687335	-0.00381349814907551	-0.0270956405044056	-2.05743358002077e-05	-0.00743553447244039	0.0020446800517425	0.00277312272120678	-0.0119029914063271	0.00528542429605239	0.0019901218630344	0.0166971323529141	-0.00145303414104852	0.0138904603497741	0.014776979978979	0.00159228869078899	-0.0019288594114843	0.000667069388913576	0.00633975163031368	0.0168153049993789	-0.00537793107665955	0.00361764529414203	-0.00767902502699012	-0.00801985743970338	-0.004286498833104	-0.00282191742951789	-0.00217420285875885	-0.00210560292476733	-0.00170773118685044	-0.0034541495423763	-0.00392115586680516	0.00545532296230792	-0.00529216227442665	0.00397591028139828	-0.00703552595631729	-0.00742480858650019	0.0044527400519989	-0.00177930888425812	0.00571581349726392	0.00500539931083507
Tragulus_kanchil_NMB_2988	-0.121239402460822	0.0102990724048672	0.0112032830393251	0.0173051584681499	0.0169620243443951	-0.0106405660957168	0.0547634668800357	0.0131509644372714	0.0176325026415391	0.024916327396871	-0.0205940502387472	-0.00400587809169232	0.00727231092277179	0.00643084506330122	0.00717907102498997	0.00678127917091752	-0.0129450035628458	0.0113675760854848	0.00467077329992617	0.00761522885192347	-0.0112211860092887	0.00628134653119699	-0.00259704723818979	-0.0032070901881589	-0.00515889835067192	0.00806074857930713	-0.00595027138123657	-0.00774149860212448	0.00371564170354099	-0.00491535197888725	-0.00575567325353153	-0.000827358722380349	0.00284920608967543	-0.00477292906837719	-0.000837054760280207	-0.000328961237913096	-0.00235998781450702	0.00242792750625893	0.00977400705663624	0.000189989964424703	0.00691327101955941	0.00807799337548508	-0.00747109393710251	-0.0075759998495062	-0.00111118164371575	-0.00454313386957931	-0.000892332845946333	-0.00679501703321177	-0.000330543127789462
Axis_axis_NMB_C3718_R	0.00847937362770595	0.0209818643960788	-0.014055613678887	0.0301255854766778	-0.0164108834967875	0.0136527327686396	-0.0181271317646127	-0.0198797031424551	0.00960459484660611	0.0295091392860371	-0.000454239673754977	-0.0735059550705283	-0.0105093092020477	0.0300049932931162	-0.0100204618644196	9.46039580482662e-05	0.0316444504257923	-0.00688924657123177	-0.00911103503328395	0.0010043360756632	0.0281713440018792	0.000725729373344601	0.00496766443710056	-0.00107383282979942	-0.00253766633209787	0.0175240789126575	-0.00803796508825011	-0.000249621370905731	-0.0156371423151664	0.010306919183025	0.00679456467008606	0.00235227294249099	-0.00354279069198757	-0.00325233150649022	0.00204049646668346	-0.0137429576859948	0.00150978425192817	0.00996547361549003	-0.00398446713584353	-0.00259196605478731	-0.000364258878229942	-0.00277022101351874	0.0116639887349444	-0.000704835867628766	-0.00116825368343898	0.000483138386467	-0.0058373455888718	-0.0111988437227124	-0.00354658609425674
Capreolus_capreolus_NMB_6212_R	0.0385666284332163	0.0287790914085232	-0.00921135905081646	0.020804017733023	0.0347199113575895	-0.00908623092670736	0.00270784592105076	0.0213682641644285	-0.0177795413567317	0.0180302669923939	0.0181271271676081	0.00181466048506926	-0.0315977782939311	-0.0142248337326927	0.00720618210722467	-0.00835885294880783	0.0070103986982239	0.00922486725886236	0.00925429106030558	0.00653721967582099	-0.00542622792169919	-0.0041079916303323	0.00258878252310368	-0.00554555744984461	0.003739041309056	-0.00333307601738141	0.00303963743397721	0.0103592468394877	0.0164170394452	-0.00456396350914673	-0.00857803654370401	-0.0040325295783894	-0.00251831040333373	-0.00238753359677652	0.0100244497593574	-0.00934213307218908	0.00175373781318247	0.00377366107462913	0.00962765789544481	-0.00294170254423564	0.0104043303261144	-0.00151860835645892	0.0145724992422611	0.00427776274508073	0.00423568859827778	-0.0077081986397748	-0.000494739098588271	-0.00287522473850412	0.00567523536033554
Cervus_elaphus_NMB_111_47_R	0.0167065736884957	0.0351647275147699	-0.0024619185639868	0.0576087678266123	0.0140787206267017	0.0323493799015683	-0.0329616336027053	-0.00177821146935088	-0.00622350426435074	0.0103436054228851	-0.00501797201748093	-0.012250818464829	0.0127219039525242	0.00392061310499166	-0.0104946402381258	-0.00795919419271056	0.0121457146131332	-0.00756395850848291	0.00239060062933864	-0.00856469030937585	0.00351973260972869	0.00484644227296151	0.000126536478542632	0.0140018443119259	0.00113213188431222	-0.0106543372121506	0.00138017749580372	0.00845684813193777	0.00251309037763122	0.00914363477814571	-0.0202719579461109	4.44908642814008e-05	-0.00156427577950623	-0.0009991279116129	-0.0107681958891603	-0.000289822288595395	-0.000338331037598485	0.000885830315178274	0.00196106966852004	-0.00121660538489014	-9.38319364275406e-05	0.0116219556833377	-0.00418815238853533	0.00460889466613471	0.00428484775115872	4.51053182765654e-05	-0.00295856854354203	-1.03781123552966e-06	0.000391253946251395
Croizetoceros_pyreanicus_CCEC_Pp116	-0.0358304952236523	0.0256100183823719	-0.027841373993092	0.0127847127764278	0.00242257262926674	0.0445384539829991	-0.031641838559626	-0.00593945840132173	-0.0118197209269706	0.018066044297419	0.0186747845623808	0.00783901596008482	-0.000419668873357066	0.00153266110938053	0.0011985077698134	0.00494033561218821	0.0111975315639457	0.0142142850996513	0.00790719451010901	0.000373466269865775	-0.00489144124998799	0.0120990730441212	0.0021940071263073	-0.0158813768423004	0.00381953337693198	0.00510137562103397	0.00585819342942012	0.00960705586542033	-0.00283687392146407	0.0081210245724324	-0.00678638615566693	0.00150518359649306	-0.0040153256990231	-0.00693131817046018	-0.000677211694020026	0.00104191820750653	0.00178188232690928	0.0113255867591601	-0.00195730059232209	0.00432840839806599	-0.00615834550802345	0.00633304756896982	0.000822779817435786	-0.00531913097218219	-0.00541283395908258	0.00533759975513294	-0.00437449887190684	-0.00166339986281065	0.00394363568318093
Dama_eurygonos_NMB_VA1711_R	-0.00339575279295382	0.02260076851246	-0.00980267318607155	0.0337092205529886	-0.00828840289564831	0.0146484835479832	0.00716681673604817	-0.0195067173329195	0.0153184648655797	-0.00124361349255188	-0.000387560278234362	-0.011924026937139	-0.0154534875853612	-0.00936666093278847	0.00887121635483108	-0.0101617344457061	0.00721168966941402	0.00547605934835686	-0.00240879687216674	0.0154062066640022	-0.01694620765028	0.00842398107123404	-0.000412512661237811	-0.00197978699499592	0.0086359879429992	-0.00869645916297392	0.000729598806663084	-0.00785369104341396	0.00114745511582652	0.00332538794987331	-0.010316622159699	0.000900661728145373	-0.000498531924566742	-0.010508321545262	-0.00473174511300797	-0.00550264698232528	0.00200056443873791	0.00383336087892975	-0.00177943646476738	-0.00576346357684877	-0.00343809726032768	0.0090520178753851	-0.0017323975082844	4.97754059578635e-05	0.00250168838812285	-0.00607752676172711	-0.00178077714252797	0.0047417828181584	-0.00420305988652902
Eucladoceros_ctenoides_NMB_Se557_R	0.0132585372234263	0.0207051660809802	-0.00560623818960701	0.0394249082895398	-0.0237152485354159	-0.0410969307240201	0.00282228715636586	-0.0234795778672465	-0.019305853801598	-0.00696329598385048	-0.00520333639104968	-0.0205556747396508	0.0120967310915881	-0.0244211299420503	-0.00315969510372405	-0.011378215667915	-0.003669127480764	0.00278338549339682	0.00871499735957342	-0.0101263959637061	-0.00222579236332058	0.0105367962517826	-0.0043940313556161	-0.00320291698292282	0.00488668677177071	-0.0025288374543905	-0.00122792514888801	0.00290000513295489	0.00175187342446696	-0.000804105918510102	-0.00781516150496665	0.00624756792933595	-0.00584989293874429	0.00562604281120781	-0.00473015418485502	-0.00204245233946502	-0.00403753165047104	0.00138296512858422	0.000984916056962727	-0.00724908981559766	0.00400801047283055	0.00471923280657649	0.0100680100169182	-0.00309892250186639	-0.00769883759089696	0.00448114768957509	-0.00903702237324346	-0.00108287333145374	0.00238429333798013
Eucladoceros_ctenoides_NMB_981_R	-0.0083519620935826	0.0516629423395843	-0.0119519670439416	0.0414787363259546	-0.0352678762434974	0.00420689542753596	-0.0131221728992637	-0.0174341737345789	-0.0258229879115667	-0.0044860248955367	0.00403524456359099	-0.00142745527648769	-0.0151389945008226	-0.014596489918758	-0.0156186349521042	-0.0302851563781091	0.0158543674038978	0.00997994352700917	0.00651164076398468	0.0114533788448657	-0.0209263465371729	-0.00676535304226043	-0.0179499969902595	0.0155154954691969	-0.0172351999397943	-0.010103595027746	-0.025285017258873	-0.0105604959146311	-0.0038080015633131	0.0231613560847277	0.00768074121397518	-0.00246615145828571	-0.0234881100946916	-0.013393974603981	0.0248370571079646	-0.00920588001887128	0.00571216087255722	0.000402846951617012	-0.00522849286427831	0.00339986846011523	-0.00177781179458414	0.00522241237642363	-0.0124856764582716	-0.00952589778232104	0.00376201506946565	-0.0062837365977501	0.00204332127186338	-0.00298613850327075	-0.00449125197976297
Eucladoceros_ctenoides_NMB_Se1797	0.0107548092473515	0.0317406323197929	-0.0192484219281246	0.0486411801888415	-0.017630712024915	-0.00578357904886418	0.0106531573612589	-0.00418044975192449	-0.0100624033031062	0.000403701983841108	0.00499364526660291	-0.0187146211618559	0.00556647708622982	-0.00760212499706784	0.00403583410060966	-0.00919705055384106	0.00137857301983844	0.00607914268300671	0.0203228875708008	0.00335115852082668	-0.00127750709554749	0.0123759265499048	-0.00398176653483002	0.00124779525060256	0.00754693959146282	-0.00142613461695279	-0.005297532720334	-0.00487355145509662	-0.00162043948862194	-0.00143394245079995	0.00332403404177958	-0.012057769369942	-0.0118158999948272	0.00687192167172699	0.000420490649414011	0.00207495040682441	0.0146346512769685	-0.000219072414806358	-0.00268357718449756	-0.00540319809121792	0.0032567138713374	-0.00274045866271236	0.00145088590827214	-0.000962294187087491	-0.0038477589185569	0.00352919048203365	-0.00461339540418455	-0.000468504633610411	0.0064809904162334
Hydropotes_inermis_NMB_9892_R	0.027332473736993	0.0132722815263272	0.0167179000069157	0.0431728079813858	-0.01688440705349	0.00215913597446528	-0.0116057635219786	0.00665071099691456	0.0222253271049869	0.0296599518569947	-0.00323559294686479	-0.00547983768560689	0.00374805851474724	0.0148620628450479	-0.00958236444771589	-0.0162928462318006	0.00389140296651961	0.0134158976547102	-0.000152540539530331	0.00145891998550704	-0.000497664707229621	-0.00492368127616814	0.0101822516150201	0.0143032971967785	0.0113096383974051	-0.00248345468082314	0.00600772926699515	-0.0100423515319485	0.00118136335800288	0.0059090542285975	-0.0128353756535946	-0.0105126433204053	-0.0152618881055914	-0.0110408841994123	-0.0200249445903157	0.0108115785666851	-0.0094061427864559	-0.00294260217250616	0.0025431126475272	0.00183709354714777	0.00094453482435111	-0.000669536915038944	0.00643493043627976	-0.00193956981713797	-0.00797999053352721	-0.00121382345657607	-0.00131541002020795	0.00328734121492927	0.012497276161829
Megaloceros_giganteus_NHML_M2326	-0.0129590435575812	0.018348885415063	-0.0331300599448648	0.0609607582601949	-0.0228630765775568	0.00587529146393761	-0.0207333577658239	-0.0241452144442215	-0.0311835881751037	0.0128515120647244	0.00183959900788953	-0.0158837057487071	0.000674457169670304	0.00183494848915113	-0.00558556593986065	-0.00419658220468474	-0.00905294126383436	0.00573300143724467	0.0118303399854473	-0.00438211485526125	-0.013350140802627	0.0067616127097468	-0.000708389389501295	-0.00393383525944162	0.00223771144397519	-0.00133902689788364	0.00250762591263426	0.0034957745418612	-0.00852662784851432	-0.0116531275834411	0.00909637772534435	0.000756649301774338	-0.00354352499878874	0.0153490273715104	-0.00548000428839413	-0.00612594493033514	0.00933343134589562	0.00267169689759439	0.0080659274738761	0.0128075782630028	-0.00649676385199383	-0.00527673797439788	-0.00138140510435277	-0.000804131498210925	0.00343235833139304	0.00925168912083674	0.00881756553619896	0.00310709403389705	0.00126319230516675
Metacervoceros_philisi_NMB_Se583	0.0097171117188486	0.0288654102343878	-0.030576233830791	0.0518637464937444	-0.0231257520546902	0.0027813479345894	-0.016918595008137	-0.00106275092074299	-0.0199584928474807	0.00885518398297707	-0.00549317881800394	-0.00826381432273876	-0.0094795977621653	0.000497880551877162	-0.00289744711112066	-0.0113915537879468	0.000744265902411687	0.00646518105885589	0.0122788095492136	0.00225058231652014	-0.00401552589624726	0.00953922030082631	0.00151461765159324	-0.00117979173545781	0.00843040623709361	-0.00105203381741527	-0.00338591312325406	-0.0048081762621964	0.001984339993198	-0.00466078947101939	-0.00161000791413263	0.00526001456870744	-0.000934557834851614	0.000706907522844898	-0.0108473166321889	0.00163827808975688	0.00141692484917731	0.00335777511381358	-0.00697184088269314	-0.00226693393925891	-0.000553782520760712	-0.00372123051660485	-0.00830633943397218	-0.00456980815333558	0.000794679853733824	0.000884510174814414	-0.00815143589067349	0.0107215256542122	0.000197260556659676
Muntiacus_muntjiak_NMB_C2408	-0.00700753141161084	0.0212215341164543	-0.0232956502977998	-0.00976111982965305	-0.0106092220956435	0.0155149069493446	0.0148590892730618	-0.0129413925201494	-0.00178641886962295	0.02924423232735	0.0161459293238335	0.00660533866332444	0.0245686213590108	-0.00693775736484295	0.00429323797301481	-0.000696131789597052	0.0171407511859846	0.004649141820108	0.00769003890145562	-0.00195368605341019	0.00303187521359281	-0.00464375460448059	0.0011544528571201	0.00879867792765556	0.00376919311894568	0.000171307873802365	-0.00874910867353497	0.0104847252546136	-0.00359673981566171	-0.00452981828234721	0.00177787366201137	-0.0110911200696432	-0.00266875706597103	-0.00520793266934139	0.00133855154918965	-0.00558515417279324	-0.00029739864390022	0.0104060906366445	0.00376806512486475	0.00321529734844586	-2.93461409190427e-05	0.000530046067537095	0.00167423378685417	0.00256872926291946	0.00604513562616227	0.000533511601033647	-0.00386535592190688	0.00142072388504499	0.0062149480637472
Odocoileus_virgianicus_MNB_9872_R	-0.00879002260514343	0.0366392541753034	-0.00530406350077213	0.0413073447946999	-0.00255996408927841	0.0100221679022945	-0.0174939241166057	0.00891525534465266	0.0173019805767478	-0.00907175759741899	-0.000805340176064767	0.00248211808844984	0.00657663610443707	-0.0233130686715636	0.00784905845964127	-0.00081008905853392	0.00788057036813403	0.00101657670766546	0.00255214985567584	-0.00650805233010788	-0.00318097937528994	0.0145342761725542	0.00698668796427313	-0.00712619149188901	0.0075095652311454	0.008104172173904	-0.00158333491263721	0.00841176897095055	-0.0119887132333044	-0.00124914334996375	-0.00410098385718795	-0.00101111997781509	-0.0101305436847045	0.000579212773778522	-0.000290403249251566	0.00461370039421423	0.00849658193790873	-0.00230224245976389	0.00138832686821264	-0.00218065806496169	0.00573722431026838	-0.00745690000495869	-0.00130768126568767	-0.000689984164660362	0.00600168994206852	0.00017339804400168	-0.00504167906036233	0.00745216375365673	0.00395534136179663
Procervulus_praelucidens_NMB_3521_R	0.0322659421586579	0.00556874423014889	0.00552209379855103	-0.00741841536180815	0.0301214236302519	-0.000423478376501258	-0.00665347599222101	-0.0057140810298279	-0.0118639996738294	0.00204332389395111	0.021023370005527	-0.0120837238506906	0.0204591961161489	0.00067617896818068	0.0122204124660625	0.0109929400293542	-0.00719815989336533	0.0148710641241236	0.0117940858322	-0.0075943831075229	-0.00172065252147479	-0.0100920728796542	-0.00749609213869001	0.000278554655382242	0.00418437098792395	-0.00513378873002715	-0.00436975191264315	-0.005245118869668	-0.00488323902539943	0.00963213776389151	0.0101632470582206	-4.54315103367144e-05	-0.00596046226068447	-0.0017079496766874	-0.0135946938515937	-0.00916313464409775	0.00140962372493063	-0.0040722531246819	-0.000624569233787074	0.00140509042459222	0.0104425370791133	0.00206796303911205	0.00680032248520576	0.00218207889344695	0.00551023355114348	-0.00195046016367123	0.00588823754870331	0.00247420911547304	-0.00109464562928898
Procervulus_praelucidens_NMB_SO652	0.030224509865771	0.00404935087104967	0.00482341351442174	-0.0191898768566318	0.0294058649746672	-0.00141188583982118	-0.00940204590151213	-0.0100253477874796	-0.0134684865375253	0.0124911422239242	0.0150183533915986	-0.0269081703052685	0.0132071133591829	-0.00329739133117865	0.0124483929498981	0.00936063853060303	0.0014093681554544	0.0181102679076118	0.00338667725979236	-0.00223957907726523	-0.0107938206645606	-0.00791469336198347	-0.00379386453553423	0.00133414826393211	0.00333489328070965	-0.0130925195161127	0.0118516316458764	-0.00190529569882295	0.00656732272804842	0.00423382158601556	0.011979896890556	-0.00769479809073504	-0.00180877595570977	-0.0098039867994489	-0.00600184323008154	-0.0045815765584189	-0.00485211725232988	-0.00284402334685917	0.000931121446797873	0.00442945787107495	0.00784146100267556	0.00455309555662283	0.00614844661833185	-0.001193109068158	0.00380087833053029	-0.00107050777682258	0.00385413533040196	-0.000733956332999513	0.00141303923479699
Procervulus_praelucidens_BSPG_1937II23341	0.0361583570752885	0.0268263268056136	0.0176800073412612	0.00187565757172345	-0.00363262196688381	0.0131347833863907	0.0258960808344882	-0.0115886567139439	0.0015455009297526	-0.00145153507040765	0.00801105121640186	0.00194763044495267	-0.0100497915730187	-0.0222130132939456	0.00495775389314747	-0.00304116253484044	0.0213068483054447	0.00627073109499748	0.00581753548393706	-0.00530153943726562	0.00468337416183561	0.0124116859988171	0.0137820080561431	-0.000587066252556496	0.00269963597019344	-0.00362775773561952	0.0123166336777063	0.000564899596557293	-0.00488876228214533	0.0150281157550888	0.0101163641825636	0.00104058294856159	-0.000878943452279369	-0.00736285918556055	-0.0016218080117973	-0.00410750947720973	0.00236746859011604	0.00294494365628243	0.00032092874200657	0.00284278212631588	0.0052133994668862	-0.00857660147220175	0.00417231782511547	-0.00594587617519673	0.0122849815266575	0.00208532886792809	-0.00109956221622597	-0.00226081509775252	0.000555985105431042
Procervulus_praelucidens_BSPG_1937II23339	0.0249287122546832	0.0460319701430645	-0.00320087512397416	0.0249780772775609	0.00399143055229824	0.0263864274935856	-0.0041994537034744	0.00513367408865374	-0.0163290023405781	0.0247627474679639	-0.015018958938823	-0.00217548223657467	0.0141778979105864	-0.00190175473507001	-0.0114234991659516	-0.0109297554014335	0.0118750843503498	-0.00156582809432566	-0.00392083674301446	0.00378790038844971	0.000984195865067447	0.000638154988750153	0.0180874041079072	0.000107224851622195	0.00979671276304915	-0.00923012462221663	0.0064477456643816	0.00370717640618138	0.00800759297499152	0.00398008764136476	-0.000245276062272884	-0.00699150699779132	-0.00262923994605282	0.0077263100598494	-0.00234621515745607	-0.00700371397569492	0.000828397221758312	0.0034876277530084	-0.00459111131147791	-0.00169359889617461	-0.00270397115285036	-0.00426160525676155	-0.00640396639479837	0.0103023428079189	0.00349856558934335	-0.00412615924465938	0.00233393081025249	-0.00760805940429062	0.00837848404038105
Procervulus_praelucidens_BSPG_1937II23340_R	0.0382757878081289	0.0264302959994065	0.0207240709518628	0.00574421963501967	0.021901958008337	0.00601836404728832	0.0157929365034396	-0.0240158834578776	0.00419459481593211	0.00848727059823549	0.00350194269852622	0.00202784018739893	-0.0096668649606678	-0.00670762477506098	0.0110798718749219	0.00260465733246645	0.00854543595948348	0.00848090866991504	0.00418766619104418	-0.00800355714738103	-0.00443839310012248	0.00129505172998857	0.00441607132325941	-0.00857931601545347	0.0138202018897734	-0.0106088579938934	0.00713538179689017	0.0139445929190222	2.54160253287488e-06	0.00294706111985079	-0.00771837777905334	0.00397839298004125	0.0117832361026415	0.01163797660155	-0.00557173003187389	0.00191502887880783	0.00140850871562697	-0.00532044366587165	-0.00690776987210271	0.00610816630374094	0.00434284293402524	-0.00369112441817573	-0.00179118737340636	0.00580151702477729	0.00390079281229188	-0.00164981856117315	-0.0118159887815707	-0.00108762718113797	0.00469984399499359
Alces_alces_NMB_2198	0.017235839793509	0.0226053232795745	-0.021866785281622	0.0453476455076721	-0.0130242068023289	0.0786342247696428	-0.00136728889245447	0.0213765504530367	-0.0159725087237747	0.0185103274502904	0.0326657043627773	0.00616006338884243	0.00178766907500927	-0.000703998730305424	0.00644996814710624	-0.014788904705428	0.0118018209562655	0.00488507014640551	0.00424514102133836	0.00328383540320539	0.00925900717966963	0.0196526865955295	0.00546879146787962	-0.00992583535523707	0.00982741271482615	-0.00185401176662423	-0.00736271312320865	0.00510732081053367	0.00489882781456669	-0.00642586323280466	-0.0171541388722978	0.00273321949212559	0.00308992850401058	0.00823573507508075	-0.00240733889656953	0.0055365845894894	0.00951360509399963	0.000200177789375107	-0.00480471590691089	-0.00760026330796676	0.00736323552690201	0.00701591282726214	0.00144932062675006	0.000802377807432625	0.000615015685157882	-0.000638751817516147	0.000447006602874123	0.000813853055635485	-0.000355840226740427
Capreolus_capreolus_NMB_2717_R	0.0875460605087576	-0.0343192317787689	0.011261943757616	0.0253464896664545	0.0474610861567676	-0.00200156017572048	-0.00435932689652192	-0.0126599800368712	-0.0327983447904835	-0.0157185258894564	-0.00466828160583322	-0.000290281153107953	-0.0278656487252761	0.0041082281520018	-0.00968532972945749	-0.00858601223924317	0.0124771328287176	0.00592320299600804	0.00275728745330937	-0.00238668268492699	-0.0046843105174965	-0.00276313311656979	-0.0195525890698683	-0.024050506744711	0.00868921985647602	0.00774388723992298	-0.0113835749763632	0.000197524833779615	-0.0029618234449929	-0.00949768582570455	-0.00430434839023044	0.00197121771989562	-0.00683163328727826	-0.00349512422234102	-0.00644642867964859	-0.00334383515254035	3.00206772952736e-05	0.00820807654902207	-0.00348337344578217	-0.0015841992917086	0.00204968949883651	-0.00255941040913216	0.00799817283556269	0.00573856198297913	-0.00568563736815751	-0.0095826647205025	0.000804010664048111	0.00319743997847871	0.0066020233703254
Cervus_ruscinensis_CCEC_Pp148_R	0.0103731730005815	0.0328209877235732	-0.0216672612568134	0.025870095708772	0.0317558342755387	0.0240000545674068	-0.0142024754150711	-0.018436481466014	-0.0177903651275317	0.0133022772957089	0.00602982161873405	0.0032998665314829	0.00729127445716897	-0.00311653246853023	-0.00149686143436143	-0.00487755529628042	0.00999250897459742	0.00226539152488165	-0.0120941925975321	-0.00489980361695573	-0.00280108089108547	-0.00920767260910156	-0.00645265703132234	-0.00800073999184717	0.00544631390267254	-0.0209410274781189	-0.00413038017439384	-0.00464898097030474	-0.00220510102332623	0.00931227307579908	-0.00221331277345261	0.00244586927709964	-0.00551146011912859	0.00273732472147976	-0.00210754402539341	0.00280700594669861	-0.00149479365262894	0.00888546461540935	-0.00196691479294734	0.00673065434188281	0.0062777167755236	0.00671935697148094	0.00102557023406913	0.00157685190413509	5.07059997600626e-05	0.00401851945301176	0.00335583206636568	0.0013381582761468	-0.000816363909255792
Croizetoceros_ramosus_NMB_Pr_r_r_65_R	0.0515126388132474	0.0454983436826933	-0.0295193113957299	0.0409953066568683	0.0233290664217455	0.00692073455481553	0.00923949696801264	0.0028427514747514	-0.00701059627683549	-0.00826706602680686	-0.00634665296844388	-0.0198878412006598	-0.0272931386514359	-0.000488110815538162	0.018310661274665	-0.00334589784104708	-0.00561042031048407	0.000379670708870737	0.0134431203750849	0.00933427230483056	-0.00400705364292175	0.0157790157697416	0.00542099577027524	0.00100652681336138	0.00509691682506617	-0.0139804056549183	0.00608195632541132	0.00373976659654667	0.00268444913664215	0.0102401615438529	-0.00704650498798395	0.00342108184482308	-0.00680709477234868	-0.00192630997485081	-0.00571684887739812	-0.00170654936824178	0.00163664571677887	-0.0030640157380433	-0.00580196302686258	-0.00234066004647651	-0.00513808397515163	0.00178785942170656	0.00510589733139948	0.0117676259110242	0.000664847202354758	0.00331110818470524	-0.00557843309254762	-0.00189060289326997	0.000176614345386798
Metacervocerus_philisi_NMB_Se213_R	0.0174450894005863	0.0264014473147641	-0.0161805008634105	0.0385109097703525	-0.0139575117359779	0.0178475543435668	-0.000394662928670952	-0.0119950420583662	0.00854850115656516	-8.81241939071118e-05	-0.000336565215834098	-0.015884044068228	-0.00682814813758281	-0.00913127057512528	-0.0017887603481711	-0.0136083355455732	-0.00505635538468554	0.00182627332499067	0.00752996863108785	0.0118416726538388	0.00147573633293811	-0.00269729763847825	0.0038321735125573	0.0012682149467175	0.00147377589415888	-0.00716145291916735	0.00266363598158969	-0.000564159431693076	0.00123456730012333	0.000159085613333321	-0.000392577993252947	-0.00699649218195045	0.00966180413992356	-0.00612686173246769	-0.00308197035244104	-0.00550847830930249	0.00526523273518106	-0.00241077623354101	-0.00900852029969523	0.0084802270024029	-0.00630124794206653	-0.00441640992250111	-0.00293232394956839	0.0094668884447167	0.00316658108518503	-0.00110639536139979	-0.00522404692650398	0.00670580263702758	0.00144019535856109
Procervulus_praelucidens_NMB_SO652_R	0.0437948545335809	0.00319208456367617	0.0146540166721469	-0.00989126501386454	0.029135231246285	-0.0134331146840423	-0.00807039935339514	-0.0119394812633547	-0.0150721436189402	0.0050745080928786	0.0118480228406836	-0.0238678463628301	0.0137921946139347	-0.00294268692956168	0.0111495731095902	0.0152458227870291	-0.00778875706549823	0.0164706019686236	0.00517987924469281	-0.00563243323142126	-0.008827892357306	-0.00750938462603436	-0.00614997633880553	0.00173125121631269	0.00559364409917333	-0.00599711071026434	-9.9234872289934e-05	-0.0060694923837414	-0.00312124233943751	0.00621616329301164	0.00271880251498671	-0.00118054733749471	-0.00426009825130573	-0.00522754331515156	-0.0042111373334241	-0.00942464336314242	-0.0056791644013344	0.00173099342246883	0.0025943876808565	0.00751856694193757	0.00843988818021639	0.00393595775467637	0.00548656358524823	0.00256674424422155	0.00481748009936039	-0.00447670330214223	0.00506084297558896	0.00173295056631108	-0.00139828360852196
Mazama_americana_NMB_2315	0.00504042539306013	0.0496856880327348	-0.0392426458311087	0.012651534818617	0.00765741204681808	0.00491484166064111	-0.00460044277785662	-0.0436800689680859	0.000425609335674539	0.0172884490309985	0.00834964384713892	-0.00665771170177082	0.0158773254629899	0.00595625666713032	-0.00313975144874137	-5.96569493265762e-05	-0.0041040840181255	-0.0086151017865116	0.0133956178633077	0.00113914392914759	0.00472948531132577	0.00128090531567999	0.000732111272520219	0.0066406649518605	0.00281273567126116	0.00196814032613198	-0.0102169000578984	-0.00111344571296276	0.00311132268380659	0.00826457919948282	0.00532313757664582	0.00110756214787324	0.00376480822152106	-0.0043635847511617	-0.00423274562070621	0.000652027446232531	-0.0189263158578602	0.00460516363110393	-0.00322128295476044	0.0139861483090027	-0.00167134052713893	0.00253593150198067	1.61567816418418e-05	-0.00106706323968208	-0.0070849010935594	0.00277243539206133	0.00199267152832044	-0.000800655476631157	0.00390956948227914
Pudu_puda_NMB_C2209	0.0127288753858826	0.0228770922596961	-0.00480736318202287	0.0319510588873473	0.0444181267870588	0.0198357611874414	-0.00995588257432853	0.0298685139969612	0.00149185117788406	0.00142866495174627	0.0282231497842231	0.0030745750836991	-0.00252575193062957	0.00157745474640871	-0.000584864382082921	0.0024036134076161	0.00690082967140639	0.0144893097874898	0.00406333470976162	0.00073058138829202	0.00332867177145924	-0.00804706901025861	0.00091450306588171	-0.000301267812054389	0.0122092454242746	0.00615639911855211	-0.0149284400127674	0.00411903274661932	-0.00193355862215546	-0.00816082605055827	0.0075903390673442	-0.00436182071664912	-0.00287343549070456	-0.00249208039446237	0.000227013820736004	0.00153248634561248	-0.00755517611490142	-0.00942254726292554	-0.00144365141199088	0.00739742054200648	-0.00646716225889713	0.00640026997659738	0.00573871430961587	0.0102013918784629	-0.00135384866405366	0.000308308150657684	-0.000179497507212673	-0.00294576629603166	0.0142689071963506
Cervus_nippon_NMB_6106	-0.0115068007758803	0.0168424175870684	-0.0254504883971426	0.0198717535505943	-0.00149272396519144	0.0222400901882982	-0.0214370661797151	-0.0064240100107419	-0.00866957665572729	-0.0061712422755864	-0.000999118886234629	-0.0186827287273968	0.0132380127681858	-0.0132075761691637	0.00354225810095794	-0.00900198485185888	0.00632075284180104	-0.00294426105375213	-0.00906128100116075	-0.00699641868660639	-0.0138889512139467	0.0147319097615052	0.00397091908293064	-0.00849118660299585	0.00578784091087992	-0.00413824905099161	-0.00368984366618577	0.00111125280697792	0.000438798243450006	-0.00324209759066956	-0.0131070137698817	0.00328675540849682	0.00214810078246757	0.0024253249205487	-0.00446969775436242	-0.000117848489160861	0.00711939035875363	-0.00931639462074036	0.000927570962356202	-0.00208310400810832	-0.00484063059990851	-0.000982669390166923	0.00254115042447923	0.00218550670153611	-0.00392777443974096	-0.00384745104001668	-0.00116042287532993	0.000844150694137971	-0.00719316939784886
Dama_dama_NMB_3186_R	0.0229165938701108	0.0218234170634171	-0.00628025015479557	0.0315169039303952	-0.0167768632332923	-0.00280165462320927	0.020068098813597	-0.00256326721907517	0.0102635637679834	-0.00726603190192974	0.0144598450676332	-0.00998573181645876	-0.00187955361452585	0.00244834972197725	-0.00837089703139528	-0.0217854375120522	-0.000347703067167963	0.000430627396608785	0.00829770072060781	0.00308765382198731	-0.0113809098926853	-0.00157104091403806	0.00813653959761631	-0.00436379573339053	-0.000614764886818086	0.00179641054792952	-0.00707369229435328	-0.0074175153273334	-0.00465579473757997	-0.000345413627173899	0.00479763331591542	-0.00579666967017887	0.00148791852047037	0.00540416074080981	-0.00704250282821979	-0.0148407042802705	0.00110336490358395	-0.00685864793323573	-0.00583780854051093	-0.0053356543642046	0.00495250902481784	-0.00656274334994108	0.00252079117525689	0.00720690404711658	-0.00176349241901462	-0.0085590681938819	-0.000940876851934744	0.000380026287799602	-0.00144866644222755
Redunca_arundinum_NMB_1948_R	-0.0375495085761691	-0.0347566429979696	-0.0496599127556355	-0.0136888925662075	-0.0117923959258612	-0.022524012625327	-0.0138249824511478	-0.00583405268285835	0.00353654225306509	-0.00689513371375493	0.00972019207591953	0.00163647085156387	-0.0172030300902166	0.0156996985672811	-0.0126777599090783	0.00669264429400199	-0.00550088154956251	-0.0158739318539417	0.000891518121168587	-0.00337977295670706	0.0119929683108197	-0.0111332777443729	0.0154303688646867	0.00717438427153374	0.000745501131477049	-0.00984726846901166	2.32076015524134e-06	-0.0108591644613611	-0.00845094771752704	-0.00446377489548691	-0.00982646660682464	-0.00235061924816664	0.00602741685664975	0.00155761253361224	-0.00458135354864567	-0.00458673240914422	-0.0115888329386212	0.00852660035351087	-0.00344953793953367	-0.00161154159954593	0.0136063327056647	-0.00423876989666596	-0.00391149459922633	0.00674628918203993	0.00752065831875359	0.000898245967071117	0.00172193622865215	-0.00138463734794572	0.00178473026701311
Tetracerus_quadricornis_NMB_10472	-0.00925807968985235	-0.0213194296187357	0.0166531468634671	0.0523639052370995	-0.00192977108244447	0.0244595760109547	-0.0172122311320717	0.0042971370550486	0.0349476356590572	-0.00838110773599985	0.00174887739301612	0.0144305920408127	0.00342667763173869	-0.00266312172696185	-0.00582942880348568	-0.00434785391301378	0.0199376995058508	0.000487588264366749	0.000872535456946378	0.00194532141413874	0.00214685241065668	0.00589842367700193	-0.00974914404877907	0.0146713114337998	-0.0151797683373474	0.0072910463296379	0.00588505779193168	-0.00296879748380613	-0.00467173043752959	-0.00624561488327449	0.0026813020132354	0.00155863103834269	0.00855867190728173	-0.00803824248715978	0.000464680427111542	-0.000407707855286687	-0.00187076885855909	0.00280811096275599	0.00112776254937272	0.000741409822103132	0.002133542022657	0.00477599708038257	0.00339566564375278	-0.00864401331397109	-0.00954170589855567	-0.00658113029977036	0.00298822158078227	-0.00485801696068832	-0.00300937517740559
Tragoportax_sp_FSL_520020e	0.00945781626012224	0.00448114951689389	-0.0325181101995158	-0.00661741394538927	0.0012732457831147	-0.007523347065204	0.014173913810871	-0.00519503331320712	-0.0193920578288531	-0.0106963272504022	0.00152091553278455	0.00364511196858451	0.00208823620987985	-0.0199655664989617	-0.000996570357483267	0.00543433305136955	0.00301754935975681	0.00516243199762156	-0.00540298194858024	-0.00306578479072103	-0.00741982896653623	0.00275770000512182	-0.00614755253645056	0.00761139045431134	-0.00324245989502458	-0.0105934334722137	9.29483132682118e-05	-0.0141580888998469	-0.00190695890470286	0.00416706263636177	0.0113687267237336	0.00132371808853403	0.00391770073646273	0.00300430924810381	-0.00360517359236595	-0.00328340837865138	0.00447799537024185	-0.0027665176698173	0.00288152020679517	-0.0103274472033811	0.00720299130208789	-0.00241004072782281	-0.00432120325596076	-0.00343683450161473	0.000144126332402597	0.000686446087072532	0.00296944663676238	-0.00319406478100012	-0.000105887993401714
Aepyceros_melampus_NMB_9017_R	-0.0261231687123324	-0.0409755989849566	-0.0153419113853053	0.0214956002709516	-0.00873509308032699	-0.0158689493323891	-0.0297393472599999	-0.0152575515965712	0.00751194920791665	0.0182302623903808	0.00859200881844932	-0.00214057277192764	-0.0199374030927526	0.013043743818951	0.00482051920827946	0.0137382391999809	0.00223281995243877	0.00786431269811601	0.016579227727116	0.012414965044325	-0.0131969639751854	0.00544154760213989	0.00207065467180358	0.00250732104479905	0.0156962639008727	0.0176549239164203	-0.00251124864677629	0.00422145400817143	0.0102088232517136	0.0117439938072998	0.00658931607530192	-0.00314798800988642	0.00877958310494099	-0.00999229604420512	0.00320024903116258	-0.0120191531845798	0.000220964826614148	0.000879103995073009	0.000722216310621956	0.00173608500625576	-0.0065926634125721	-0.00255790454989943	0.00107740028806526	3.45216223715376e-07	-0.00519112948399901	-0.00773704445070251	0.00324371706271837	0.00305624150338581	0.0137916020555894
Antidorcas_marsupialis_NMB_10853	0.0691135320216386	-0.0857686500423639	-0.0220309910311892	-0.0045218582264185	0.0281159814541006	-0.0158517182889108	-0.0118037302838057	0.00230570931217401	-0.0123256224347851	0.00396280369520719	-0.0145694497735004	-0.0234674482486603	0.00871892736888551	-0.0118268144391296	-0.0104923209700239	-0.00769412148710808	-0.0179098517957707	0.00581544481863656	-9.40028403955376e-05	-0.0104798985132028	-0.0148911112260137	0.00907838481936836	0.0115098952569192	-0.00625508396322443	-0.00685991353045803	-0.00558967639495928	-0.0159066456997092	0.000273571585820567	-0.00763958817036724	0.00178331305581835	-0.0114032935261713	-0.00838031641870687	0.00665569283020301	-0.000697296561869118	-0.0155837668594057	0.00186473987959195	0.00478061444817951	-0.0022464398750312	-0.000746167034052883	0.00197814318392893	-0.00125748014951469	0.0160896987851466	-0.00957030096890951	0.00380268208784965	0.00765578136135339	0.0136400002379656	0.00690371816589347	-0.00556834885159423	0.00752247346100012
Bubalus_depressicornis_NMB_3269	-0.0284857028447103	0.00430650451547924	0.00583666432229734	0.0299729115917915	-0.040376453879113	-0.0274994866909912	-0.0131573752796005	0.0137126819482449	0.00589099016161367	0.00694733849741102	0.012383078880535	-0.000815352808338707	-0.0181220667516443	-0.00525823562207362	0.0245776698394911	-0.0215285717099579	-0.01343956396194	0.0136841032331901	0.0182976438536017	0.0304627395519017	0.00224253626411554	-0.0100784807557609	0.00442012958750277	-0.0165794601587379	0.00788849586330287	-0.0160048720468034	-0.0075358418599719	-0.00742924494829765	0.00440225081119798	-0.00328027049131229	0.000252866365382136	-0.0160744189078329	0.0113341722810808	-0.0142426775700108	-0.00895952385884842	-4.58128570557391e-05	-0.00144683237368439	-0.0052267692654802	0.00229178854172738	0.00297768245020465	-0.00538752836162238	0.0022094492910341	0.00142307268903615	-0.00197903605645268	-0.0226027230083674	-0.00396384959568552	0.00390615324993728	-0.0035581860311369	-0.00240831590978054
Capra_ibex_NMB_5837	0.0497374473151578	-0.0703447348859178	0.0176563770103558	-0.0105793173604017	-0.0171877499796189	0.00813247500558235	0.0144843379838022	-0.0119435228978969	0.0273327154000014	-0.0258295371005152	0.0012396936969581	-0.0207457109805444	0.00620723647832922	-0.00806865104563709	-0.00627186659550066	-0.0097213555779574	0.010399693653257	-0.0126594894772494	0.000442670825818774	-0.0035536968933555	0.00144953797504748	-0.00465614467672787	-0.00263683036391667	-0.00570021004827123	-0.00978568943220838	-0.0287412862934579	0.00997019665538513	0.012237990501796	-0.0196359796402508	-0.00523252437657239	0.00129055109129113	-0.00743702361204756	0.00786669789559148	-0.00488641359817267	-0.00349710936140814	0.00146799324007086	0.00456405669976329	0.0105174619329733	0.00495860648692338	0.00853282195149733	0.002294545289425	-0.00351654426218131	0.0113003837807077	-0.00158760959774868	-0.0109086499927047	-0.00403238637546831	-0.00870902878181635	-0.00759077537859088	0.00116781332621611
Cephalophus_callipygus_NMB_R12713	-0.0293292750212452	-0.0362669979546665	-0.0490278257294366	-0.0491362448414765	0.00386087576865654	0.0210447064409911	0.00722423916591786	-0.0241165350095013	-0.00212056788889215	-0.0268677453165564	-0.00415705449500171	0.0061705964684337	-0.00372528404913369	0.00466594737665239	0.00630321031419787	-0.00641090812487683	0.00951780778944131	0.0115413723029478	-0.00474832825158517	-0.00712053522196166	0.00320988645013837	-0.00335061121083191	0.0113130515486262	-0.0131875507294167	0.0127858209782252	-0.00588602855264395	-0.000960382243448183	0.00190128129689138	-0.011921745223375	0.00605556026066061	-0.00167556358449684	0.00385869710553376	-0.000289382495860308	0.00317854566122226	-0.00209653829954966	0.000100212031610636	-0.00395777592917929	-0.00627463797042227	0.000686833542053482	-0.00163260750620495	-0.00093053789515645	-0.000106815092011678	-0.00448957418896889	0.00256371614144615	0.00377813348990383	0.00157006934535443	0.00568271171145575	-0.00271423747037146	0.00523054693866381
Cephalophus_callipygus_NMB_R12767	-0.0186119824334221	-0.00231903778620795	-0.0705848456357081	-0.0421523020200069	-0.0126220593757807	-0.0018698879280735	0.0364332955298365	-0.0312950898574613	-0.0149407789776165	-0.0123603894988991	-0.00218713224172148	0.00322501001554557	-0.00530571465127703	0.00946496012278699	0.000130866435511141	-0.00418486399505238	0.0129172502572719	-0.0151551133600197	-0.00530648295076368	0.00112948401822374	-0.00231032951089222	0.0110387854594499	-0.00142057620454052	-0.00655942092293593	0.00628762328833592	0.00353911640357641	-0.00495816051146085	0.00232369727554633	0.0055512642996148	-0.00202835369092771	-0.00470454370499308	0.00325429762780117	-6.24268973016584e-05	0.000631032268401903	0.00673550536898169	-0.00325216698088514	0.0021181814699733	-0.00892686501662514	0.00547487133724471	-0.00217588853011268	0.0012958617278073	0.00398811184684454	0.00323626797483865	-0.00916187273386741	-0.000813856956546371	-0.00568454370974669	-0.000576943680525293	0.00200346629620824	0.00609004622663129
Cephalophus_callipygus_NMB_L6755	-0.0648244436272815	-0.00106139757015526	-0.0734239623310491	-0.0332257639100354	0.014162411238992	-0.00339047363580183	-0.00569756659003412	-0.00251687627053503	-0.00555988042483944	-0.00130570655447092	0.0016567290753557	0.00131687613888564	-0.0267781051001764	0.0107453042996958	-0.0167402052732087	-0.00935862331517897	-0.00146482651016501	0.000955346112025045	0.0118382394622999	-0.00120674631322483	-0.000391842234447	0.0140532606617171	0.0071098758635653	0.00416193047187667	0.00557699374507016	0.00788176105653616	0.00182687595453948	-0.00115257014914232	0.00279026271000363	-0.00925938428711977	-0.00105528246698937	-0.00666367723032073	-0.00815665438472632	-0.00413062518096829	0.00132221522096058	0.000546010852477687	0.0027930882723163	-0.00112509092096307	0.00525527073466414	-0.00379220173593365	0.0056103907283453	-0.000329542583077177	-0.00258889314694934	0.00537297296764851	0.00461632980573114	-0.00287734201110932	0.00187097728647591	-0.00597946422198142	-0.00234536771503983
Gallogoral_meneghinii_NMB_Se313	0.0455788983200964	-0.0376856898278165	-0.0354466369595802	-0.00938313793451741	-0.0235680613945882	-0.0260902011944725	0.0279652431316244	0.0146294782619504	-0.0243332707186005	-0.00903254952777232	0.0154586661699381	-0.0105286936094663	0.0228120941514789	0.00418713510445111	-0.0186111439455064	-0.00127498222035613	0.0181191180454565	-0.000781101459616208	-0.00051298420187668	0.0191732571503998	-0.00701307864579089	0.0191790644855242	-0.00146623227215188	0.00524036826477715	0.00640715213619223	0.00388415386258568	0.00550821667315716	0.00406301013127073	-0.0074389850553135	-0.0128791158164093	-0.00194011980885412	-0.00149064665719347	-0.00143894051592206	-0.00676317025063445	-0.00189902483267787	-0.00178626893492466	-0.00356613299715738	-0.0110417649629777	-0.010777032122791	0.00503752232699929	0.00289461560885024	-0.000450695271375083	0.00161395848697244	0.00348081580947315	0.000132457317292009	-0.00118357328719701	-0.000436503938097468	-0.00384702452004834	-0.00544163335909181
Micromeryx_flourensianus_NMB_Sth865	-0.0196848635386292	0.00646734242055144	0.0181048450100628	-0.0268886478393019	-0.00837425268371765	0.0208831690636185	-0.0221336322018397	0.0149359072411842	0.0155877432494335	0.0166367053491091	-0.00869564315463174	0.0167362290433089	-0.0111826334644334	-0.00433215346945353	0.0105422640395247	-0.00471738778469378	0.00196057662372607	-0.0160542386925766	0.00687109130883784	0.00507064173274437	-0.00716230697522756	0.000350280800677412	-0.0109725589399671	-0.0106565117670358	0.00122747595169716	-0.00631633486093758	-0.0102402184430283	-0.00196465115057034	-0.00940325436729674	0.000634033401516884	-0.00442955361634035	0.000566193541279108	0.0125107900675551	-0.00148061526090595	-0.0101108848020202	-0.000891605775664564	0.00786357351353403	-0.00922394491985024	0.00661620193234948	-0.00121957082972577	0.00423833715268325	0.00133667958540585	-0.000440083410875553	0.0045860642729493	0.000559590636650968	0.00360189988015546	0.00362084781318212	0.00215227560881751	-0.00326740403756632
Moschus_moschiferus_NMB_4201	0.0448343190305795	-0.0159602374810178	0.0671637495046835	-0.00667699781026302	0.0165494706962957	-0.01100679384021	0.00610203994678858	0.0162490556377527	0.00936685418148565	-0.0021398810228607	0.0211551144167882	-0.00833604385991335	0.0071069365611559	-0.0160732857655724	0.0158731626519214	0.00233062065748249	0.0109041227141388	-0.00244839483784705	0.0276097746493752	0.016434762286431	-0.00800531387704081	0.0107609496382118	-0.0133897077394071	0.000938978601607947	-0.00683205721160211	0.0106391486843206	-0.0028323353266619	-0.00732992471242799	-0.00178806906726639	0.00050805297371198	-0.0044537006057267	0.0121828164244604	-0.00233484293387034	-0.00954159266288176	-0.00515879855176049	7.6076505912664e-05	-0.00901929068589642	0.00682417718073714	-0.0037570639896924	-0.00236164003095083	-0.000424732199887435	0.00456539267016088	-0.00765641449133998	-0.00812903918046107	0.0060633827643454	-0.00610248613401287	0.000277691422326055	-0.00604753085406975	0.00346327332607167
Neotragus_moschatus_NMB_C2122	-0.03817189911011	0.032830918786219	-0.0319338254436299	0.0017944494991525	0.00969804126685152	-0.0132567142137523	-0.00897819916389377	0.0231442407048262	0.0102049391646822	-0.00269243679779543	-0.00400804350925158	0.0174411073676603	0.0126587975348295	0.0134466400939945	-0.00122038803588294	0.00420484951259076	0.0166856047283456	-0.00522025703965381	0.00236624753908851	-0.00489676311420996	0.00524339047629193	0.0182304529720199	0.00634698731603005	0.00455874554604895	0.00760527588169408	-0.00696316811772862	-0.00372406621028187	-0.0177367853532479	-0.00122296109104142	-0.00552311394026942	-0.00333353861179441	-0.00304326981812786	0.0032609422094579	-0.00474936598419453	0.00128255197311811	0.00358144906509758	-0.00487362184260688	-0.00514656701171224	0.00472551480768575	-0.00292700863034113	0.00157625292976902	-0.00773553836889604	-0.00162305287107175	-0.00381654620508949	-0.00669228423468102	0.000922906194139779	-0.00330516289009852	-0.00546179145411603	0.00441622604568221
Okapia_johnstoni_NMB_10811	0.0245264509598448	-0.0143134981094078	0.0132191677599913	0.00383174950812231	-0.0324068204316361	0.0729477427449556	0.0245594521843243	-0.0409790568887397	0.0158770598048502	-0.0128993798538956	-0.00784419602802208	0.0080859202613376	-0.0257989362831641	-0.0145378891464691	-0.0129066350733634	-0.0155910280744908	-0.0114921733018401	-0.00713322873535944	-0.0147769232523434	-0.0124436734509798	-0.00772358465579442	-0.0112507455686782	-0.00206731986018822	0.00134740533161932	-0.0173814448614878	0.00802178338173417	0.00846530429549035	0.000561425266551283	0.000833165370825891	-0.0139849370537327	0.000849770378174906	0.000596471700363082	-0.01404814694285	-0.00346983321957914	0.0016399814326452	0.0199022668851817	0.000714458826283976	0.0017569088812192	0.00125307833484802	0.0048429847756362	-0.00474864375309257	-0.000224423403068281	0.00316266445966867	-0.00954491053619868	0.00743114073137213	-0.00216371783226364	-0.00317847424676997	-0.0013462481802199	0.00269754327289973
Oreotragus_oreotragus_NMB_8401	0.0320524676083006	-0.0927007747553276	0.0127676332756717	-0.0110849717606167	0.0340980382801056	-0.0254713074374512	-0.00970430672554262	-0.0173425742133872	0.0339196975892267	-0.00522669294577161	-0.0184752457590858	-0.00020492516105385	-0.00193084504074841	-0.0465185460694327	0.0034882173480854	-0.015789761319019	0.00654703665232045	0.00263086268047479	-0.00992480034707817	0.0141785371488565	0.00954635145686653	0.00878758463187203	0.00255483010479655	-0.00434140109355204	0.0090790057599725	-0.00846177091013176	0.0130774064806392	-0.00132718776087828	-0.0090664444544847	-0.00857893590034621	-0.000927252675798124	-0.00312705605012075	-0.0176223877210087	-0.00369416777880574	0.00353134224304839	0.0145264065375615	-0.00274139141924683	0.0115681312102028	-0.00351667957983242	-0.00162923171664989	0.00117272379005762	0.00937170416822381	-0.0109261887190984	0.00491765344583027	0.00020189008100872	0.00267195788984036	0.00936604901700926	-0.00193606870087322	0.0017275862387085
Palaeomeryx_kaupi_NMB_2297a	0.00711276539712509	0.019590401756985	0.0344645228189248	0.00681640675415872	-0.00709965263367198	0.0357755183637919	0.00221140902289461	-0.0137469634945996	0.00890972474233346	-0.00841024320485994	-0.00672466413469764	0.00473133041911033	-0.000461023375910193	-0.0241745259160953	-0.000493848542831209	-0.00148247454322224	-0.00826938147096493	0.00750976458209125	0.01188680535752	-0.012102461655771	0.00714075078704605	-0.00171508965319843	0.00954169008635192	0.00380411855214226	0.00421084160537676	0.00859850819568775	0.00403829349056436	0.0102140952362786	-0.00351068874229104	-0.00937811049963559	0.00354151516365242	1.29513734184282e-06	0.00115163380525291	7.57407138423125e-05	0.00171872649152924	-0.00801164138771923	0.0116255493978655	0.00243145067410697	-0.000638128002038746	0.0061941911723091	-0.00522474253520195	-0.00258566571235645	-0.000182064875201545	0.00757585940776132	-0.00708369832237994	-0.00322925606886735	0.00784329306060332	-0.00455781685108092	-0.0101642718673898
Palaeomeryx_kaupi_NMB_2342_1	0.0392793097616079	0.0385897769270992	0.00428482281267804	-0.019173364851786	0.0404863909697082	0.0311571227483519	0.0189701000353179	0.00204279109188068	-0.00227547813079281	0.00239191346366735	-0.0107434634182716	0.00641803094308204	-0.0181221602179959	-0.00263683185157062	-0.00222743234498859	-0.00506256237077971	-0.0196877140371805	-0.00916875810736493	0.015105445576181	-0.012864950239636	0.00657956761801091	-0.00241004625686194	0.0103421203787281	0.00938442288135574	-0.0077157775530328	0.00777209090473959	-0.00152551116717861	0.000381148234275828	-0.00471543761704614	-0.00536976715355405	-0.00399065384007735	0.00448700717962278	0.00590139448870926	0.00064100328340425	0.0034828337052991	-0.00458941821674823	0.00622131447446182	0.00317851741470215	0.00073351523921598	0.00253083017853623	0.00707558421936976	0.00803284641797825	-0.00697563553577016	0.00687706565892906	-0.00508812873530489	0.00587261736727961	-0.00396373332535248	-0.00469877717032869	-0.000856276926352843
Paragelocus_suevicus_BSPG_1972XI8076	0.0135870934108119	0.0325216412800343	0.0142174210645585	-0.0467066855340019	-0.0392104271619249	0.00388516156386843	0.0196704712999066	0.0193579985219105	-0.00567911636372616	0.0117878279680725	-0.00130277893076731	0.0064034824648823	0.0163434453770172	0.0105663467867212	-0.0171193666994433	-0.00555194207733702	0.000698860882671063	-0.00093378895475035	0.000349809138072156	0.00225583731454979	-0.00461588655636099	0.00751659353216104	0.00341957079127686	-0.00394836522991257	-0.000611309347357758	0.0136597937131386	0.00608145107796867	0.00349647478105134	-0.0115072643221876	-0.0123025589398724	-0.00526040624004106	0.0110237856621813	-0.0076686260707871	0.00219639500609089	-0.00459529833535695	-0.00707512608391263	-0.00350917992007159	-0.00380197794689512	0.0114390198262142	0.00796633636253686	0.00364008413144918	0.00555816165897289	-0.00662869446868274	0.00320919818200234	-0.00468530322799547	-0.00129365356411026	-0.00174277421437015	0.000176580011614081	0.00192973518741562
Pomelomeryx_boulangeri_MNHN_F_SG947	0.00869029841756921	0.0296513090191804	0.0165869156671742	-0.0560152866952063	-0.0142626427947776	0.0317403884084017	-0.00120982232167432	0.00797665321173549	0.000711770936139773	0.0101973883174349	0.00878205760536532	-0.000149898762084723	0.00574660839417815	0.0107829051563022	-0.00807006024054483	0.00719315287749756	-0.00126832898208846	0.00775484315539854	-0.00719257480732805	-0.00918076857194537	0.0018834308445152	-0.0118170059809825	-0.00372450088666446	0.00730055425587996	0.00427529559158525	-0.0113328466045202	0.00399342964476166	4.58988745518634e-05	-0.0066368127713299	0.00049684712258241	0.00415664339195557	0.00432955755680235	0.00490824874888823	-0.00910259291030298	-0.00213489881487862	-0.00141671727045198	-0.0076783543685782	-0.0101062623580613	0.011408543353427	-0.00174203911922018	0.00205035165933394	-0.000486010296182216	-0.00699116832491368	0.00891319601937853	0.00568749963937044	0.00594637454728898	0.00175835891483819	0.000344019394920255	-0.00170912209964444
Gelocus_communis_MNHN_RZN330	0.0686726508004046	0.00344469616222747	0.0487199976741971	-0.0164954721630277	-0.0180343927420827	-0.00578416869493703	0.0174290593353282	0.0109200988216575	-0.0107195133730263	0.0144061063324777	-0.0052122722111635	0.000889037543497645	-0.014575394569224	-0.0143968736048621	-0.0219608054114956	0.00215669645802241	0.0013176163840225	0.00366747165686817	-0.00746487297020039	0.0113319877525855	-0.00131392304634295	-0.00512971527793708	0.0257256448887196	0.000522087715445318	0.00476281341866104	-0.010145747958533	0.00828312669191799	0.0112489914153168	-0.0157160238472241	-0.00195498208188939	0.014318530185922	0.00179874976189022	0.0177140248074257	0.00505307735005699	-0.00138506032762835	-0.00597186081293909	0.00187298941391368	0.00865288316779915	0.00444036556704495	-0.00449266658642874	-0.00875000785351538	0.0115482976088978	-0.00645016434168947	-0.00681826803847382	-0.0014883754996284	0.00836347047338113	-0.000480845493604164	-0.00171115679249425	-0.00289567024813261
Hoplithomeryx_sp_RGM_425006	-0.00883298844782509	-0.00935500270897342	0.042985732703234	-0.0323177951754412	-0.0247909686901489	0.0069142855579131	0.00274365234502513	-0.0331354545183645	0.010778292491065	-0.00938642993388621	0.00787723136765066	0.015777680564432	-0.0120572648207828	0.0163758852250351	-0.00999308568034185	-0.0258857676521122	0.00978924819365661	0.0187568735990937	-0.00250075754573869	-0.00841486697605059	-2.84471697289824e-05	-0.0115158861399475	-0.000140781821829281	-0.005453753612199	-0.00550512804844606	0.000837123879046685	0.0131041473539188	0.000996970281881004	-0.00401996166692418	-0.000773419411961819	0.00297588522396283	0.00700389138981912	0.00119755953855676	-0.00893621743867154	-0.00136949253526354	0.0105439184456609	0.00243352706920387	-0.00171514323483821	0.0040808025869575	-0.00833091452360962	-0.00346748464009317	-0.000301583438715083	-0.00365557757837321	0.000597212899828534	0.00446836362382502	-0.000864248272995649	-0.00114183927959227	0.000120404637006163	0.00610653221360243
Hoplithomeryx_sp_RGM_261093	-0.00898744810230535	-0.0011629201101644	0.0181353145024033	0.00361095688739327	-0.0116613899023233	-0.00039442800827766	-0.00962695899880314	-0.00563353159639907	-0.00935344460412129	-0.0213626400048144	-0.0116569042962252	0.017612191492916	-0.0205561858635107	0.0149154123423665	0.00871047504746128	-0.0207274588432366	0.00373620017296356	0.0250420341033859	-0.0271877378852081	-0.0162653534967784	-0.00112827506067802	0.0133652283355712	-0.00543257035573046	-0.00230376741551727	-0.000540349434385595	0.0106258345011393	0.0124786043093123	0.00223160435987216	0.0121471831101079	0.0126248933418313	0.015250600066003	0.00253395578581414	0.00857356741109255	-0.00500785591973206	0.00164379854006506	-0.000587511183894563	-0.0001711496446504	-0.00418964509272915	-0.00193435705304117	0.00457757387317778	0.0140724091737831	0.00331433984827644	0.00433680277297243	0.00385694968498424	-0.000485405919799199	0.0030448920200938	0.00185456777572626	0.00309215644775448	-0.00327442093624252
Hoplithomeryx_sp_RGM_261785	-0.0114192354719836	-0.0071205053829957	0.0359951569966707	-0.0257258373390186	-0.0232937459221907	-0.00202418883094808	-0.00692626057536114	-0.033303588791345	-0.0128090632345424	-0.00401219670278636	-0.00263637796931152	0.00522819185209066	0.00518531328627384	0.0258917745463822	-0.00135589486863266	-0.013312316585909	-0.0113525520838582	0.0116160726292756	0.00271390659430723	0.0056125095035866	-0.0152876160566819	-0.0103278683088691	0.0062623130005052	0.00401384841944199	-0.0212598588434558	0.0041957387945338	0.0148034690935976	0.00972105375494634	0.0073335924725498	-0.00828089787928087	-0.0110328153216957	0.00116246632421135	0.0014221500098788	0.00363839136495962	0.0039323266884501	0.0011242076406819	-0.00238149144827697	0.00166941296685511	0.000918285783637302	-0.0090850658848526	0.0063508649902707	-0.00106248771677912	0.00756618241522152	0.00399710517267532	-0.00244085771379146	0.000974466078385391	0.000522672061531313	-0.00223703040869732	0.00404339699179483
Hoplithomeryx_sp_RGM_178427	-0.00626149631089063	0.00160162033923366	0.0192824062691322	-0.0136750434841044	-0.0248488660062976	-0.00428663841135503	-0.000401879207027445	-0.0231786965003229	-0.0144399388613972	-0.0193756586893611	-0.0152536263627187	-0.00576717953854772	-0.011402072866712	0.0221964478748566	0.00741154297314291	-0.0211041024776689	0.0040250374033675	0.0130344368023976	-0.00313822784081405	-0.00375450844180139	-0.00745133186993019	0.00424975783584178	0.00636599060502554	0.00499835780352991	-0.000505265395483093	-0.000737457756563852	0.00469115408327792	0.0048989527062862	0.00995736279538523	-0.00719705225099335	0.0028443581143585	0.00925374399625628	-0.00106458632369331	-0.00188287185252602	-0.00237559686820518	-0.00259189546591096	-0.0119042627341542	0.00396043269392492	0.0037420703824523	-0.00283291706382624	-0.00315651104721058	-0.000801204477489863	0.00390898540776748	-0.00210610189161596	-0.00286978626961408	-0.00121715574950257	-0.00592368519792669	-0.00282531572561813	-0.0012862570122149
Hoplithomeryx_sp_RGM_178375	0.0401921563784395	0.00722873192775972	0.0359215020321031	0.0196725219094069	-0.0346341348254631	0.000585171678524527	0.0158339178791984	-0.00311528480093999	0.0139048117442601	-0.00656935084912497	6.20885122224397e-05	0.0198120553529316	0.0161784512799037	0.0305444809528379	0.0122070511497411	-0.0265541945128513	-0.00385970646070467	0.00565937710466372	0.000196523918872551	-0.0063308901023479	0.00516081150880451	-0.0013440083598707	0.0131875912306078	0.00336826399738472	-0.00243836286324807	0.00060904786737678	0.00193673617389146	-0.00167462692638895	0.00392754487225874	-8.5138323010393e-05	0.00847054956133965	0.0151580708180559	-0.00487470695532482	-0.00301318119906477	-0.00126459898227078	0.00119188705688856	-0.00478722132615427	0.00334176343523062	-0.00509456073571788	0.00284646960055625	0.00310495444852732	-0.0100357222929175	-0.00245939970467358	-0.00197986472278107	0.000547940925090655	-0.0111355335274007	0.000549119777840646	-0.00120641895193926	0.000739524516269277
Decennatherium_pachecoi_MNCN_32368	0.0164853303182655	-0.00403669647255658	0.0145225208723782	0.0701071893332093	0.0207483417953951	-0.0417470851101029	0.00969835664676459	-0.0313196248654834	0.0112628717041994	0.0140795733420618	0.00140890433643506	0.0383325428780035	-0.0136927074031015	-0.023931521511592	0.014375804561971	0.000296582361481894	0.0230263493027593	0.00274096859568118	-0.015624357585024	-0.00841182530735718	-0.00719040727184331	-0.00576023078948301	-0.00934397491680263	0.00866498212059344	0.003615245402756	-0.0104541690443359	-0.0223258975658937	0.0110436565813418	-0.00530682055150391	-0.0134658777859567	0.0100152130697091	0.00450532638098319	0.00543431800627245	0.0073273081681043	0.0053366225531109	-0.00644695213523783	-0.01537671418662	0.0143216830933756	0.00738261903090208	-0.010581071503042	0.0112015903928917	0.00020513439008577	0.00358654765572339	0.00198755931456574	-0.0133035090603816	0.00560040308681524	-0.00256283721521448	-0.00215447528267706	0.0055231036112148
Birgerbohlinia_schaubi_MGU_V7981	0.00493965146114276	0.0226157579041488	0.0144786568753146	-0.0091853466544741	-0.0273326606634439	0.0283324150876303	-0.0232206416235426	-0.00562152377661898	0.0173686633023166	-0.0257859281336137	0.00344942770286494	-0.0186405926867381	0.0106219488921381	0.029702959552898	0.022866885908157	0.0139446224531731	-0.0161075269040662	-0.00823549438695768	0.0134391750190149	0.0100934369994283	-0.0208953088622292	0.0101975484041183	-0.0138991817941324	0.0128355732723987	0.00216277557041263	-0.0118954630477385	-0.00885379537584157	-0.0090501290811458	-0.00258368570559728	-0.0134477524781037	-0.0034976440374736	-0.0043811098610385	-0.00674786197124049	0.0218180006314059	0.00633563529460279	0.0143596209762699	-0.002958107700469	-0.00762853796258847	-0.0047737065919496	-0.0143580545405866	0.0105304946828986	0.0046957774773966	0.00390263689373815	0.00617386651395897	0.00126809049417095	0.0118118874691235	0.00380808086973303	-0.00457877496476368	0.00902518860463288
Birgerbohlinia_schaubi_MGU_V7918	0.0242388140934313	0.029283038639745	5.37448700559331e-05	0.0084659082553111	-0.0371315016285182	0.00456513178026316	0.00516778519839694	0.00710458027843907	0.00392730024593395	-0.00116403835861015	0.0127328195132266	-0.0253311663225164	0.017407713881267	0.0110318111712259	0.0190271259288191	0.00881056982957758	-0.018482598222833	-0.00342488288182597	0.000609450859291327	0.0152640701025017	-0.00775485607607852	0.0132743459620937	0.00120825251830387	0.00408136227424712	0.00508409173470615	-0.0178676674757738	0.0136411513855196	0.000495130595886867	0.0128767761068589	-0.00668342279906314	0.00753025293412145	-0.00875299801829819	0.0065433159086714	0.0109668858839202	0.0135876905926098	0.0111080997114218	-0.000877304124844203	0.000503512232407704	-0.000810331615459587	-0.0116060037999302	0.00798449477786687	-0.00384361790020629	-0.00230976211541947	0.00594015144683094	-0.00313276096628094	0.00449245316307867	0.00488639022267178	-0.000155227191108353	-0.00365206496922975
Ammotragus_lervia_NMB_2084	0.084272704437839	-0.0807630382059178	-0.011060144236241	0.0182514109541653	0.00143292960317043	-0.0111625535420445	0.0334130345188689	0.00767718144005109	-0.0341229111187609	-0.0130898330794882	0.0112881569264766	-0.00302357154196165	-0.0129007224982632	-0.0164203575862241	-0.0221479213213187	0.00300925586558421	0.00115576624016636	0.0191687105467349	-0.0096121557271204	-0.000501175671147601	0.00982020423315229	0.00362326249186727	-0.00494464214315591	-0.00724541445645783	-0.00921152030094994	0.00210952320898248	0.00145270649381976	-0.0152254937693724	-0.0109487675990444	-0.00929082096234052	-0.0195854359850725	-0.00209735669459982	0.00637565014654889	-0.00485402978412646	0.00164845190882962	0.000891353338445851	0.0116208525871023	-0.00458786683240511	-0.00410582695477262	0.00132789588364952	-0.00243207831357746	0.00767933246003198	0.00166930434653614	-0.00872352127356356	0.00933419166645105	-0.000393362095901772	0.00247942410485872	0.00735459341839003	-0.00572944439256062
Ampelomeryx_ginsburgi_MHNT_Beon91G4_261_R	0.0342124497651182	0.0170029352754106	0.0315453863237664	-0.00798625339012844	0.00213836457946068	-0.000327742728565371	0.0301991818812694	-0.0408882461284668	0.00154191315313324	0.00707052729167455	-0.0132407318583216	-0.0118950470227878	0.00337046206864783	-0.0158453248380676	-0.00767621743712522	0.00217037264589135	-0.00252463885344889	0.0119847079329478	-0.00252448276803061	-0.00813358116981619	-0.00367774212512865	0.00450065942146864	0.00626069637075814	-0.00226784520463255	0.007911449670578	0.00573526328374942	0.00527293932368667	0.0137202956841272	0.000685390212898703	-0.000837451929214362	-0.000199919100540734	-0.00364463111262416	0.00782452268835739	0.00600369689309178	0.00855146337257927	-0.00606373639342697	0.000650201145403837	0.00251131302891325	0.00269848362880191	0.00755452741965933	-0.00271892501615938	-0.000382044059072127	0.000918079419778983	0.00332555913827888	-0.00831634939430916	-0.00912243583088005	-0.00234731205251214	-0.00100283026757744	0.00166978820302362
Amphimoschus_artenensis_NMB	0.028716122318341	0.0195375330410974	0.0421833282029273	-0.0171404481216865	-0.00689214557258075	-0.015225220305196	-0.0161754350686182	0.00649107967103134	-0.00974174419260692	-0.00306486198368676	0.027216368768368	0.00526463480502489	-0.0048071245321942	-0.00691235071481445	0.0136557285857117	-0.0114865051771214	-0.00122860431388166	0.00657804607072789	0.0179279192493558	-0.0208046536430769	-0.00221630800471732	-0.00687421716852216	-0.00354778179443841	-0.00724133648473295	0.000174350544311766	-0.00212555507903825	-0.0111265222994381	0.00797117302222482	0.00413244113840746	-0.0121493024286117	0.00887116397596977	-0.00044049495667896	0.00566840422644225	0.00640902328928376	0.00547157525052831	0.0111698941537117	0.00992586799719014	0.00398218689940006	-0.00259375514338434	-0.000277758121411592	-0.00602998262614929	-0.0119945775042462	1.67829918959973e-05	0.00321360255191009	0.000442988914456829	-0.000554938080459157	-0.00375296111923942	0.00886232707408607	-0.00582250417210253
Amphimoschus_artenensis_MNHN_F_AR3266	-0.0177681824157471	0.0209362049645836	0.0152600373382098	-0.0163427581755246	-0.00241648860872129	-0.0120050841630214	-0.00885343609259357	-0.0290565393162945	-0.0118447857669987	-0.000346315709083115	-0.0208237518790156	-0.0116287550406041	-0.00718742302536472	0.0173861675250109	-0.000897696253214113	-0.00197155142360709	-0.0132893540040707	0.00468130022863036	0.00376758468576982	-0.0120920850416768	-0.001389142585311	0.00358664631317038	0.0002529637775241	-0.00320786864659855	0.00612633483962461	0.00417921147907886	-0.00121601966713617	-0.01659575203623	0.00681664360723792	-0.00112761523224215	-0.0128732696361369	0.00355466170094305	-0.00454728686753505	0.00120030195890529	-0.0026041211860272	-0.00346089517092769	0.000192326377550962	-0.0101151622030365	0.00698033213572384	-0.00233830031858075	0.000633567489761674	-0.00541744513693559	0.0096672030991655	-0.00555906493664562	-0.000922929217571158	-0.00338780354068382	-0.000687167621741383	-0.00518396211960155	-0.00601043288937149
Amphitragulus_elegans_NMB_MA5881	0.0558801748801287	-0.00586359635963522	0.0421724595902447	0.00121233336244388	0.0219352891648097	0.00201876871134063	0.0021487123292491	0.00653806008347759	-0.0187438617939228	-0.00415313762296711	0.00825955274004427	0.00121916576613413	0.00449176030343861	0.0182934934269531	0.0036628358495492	0.00220211385190211	0.00271849693175818	0.00782701023550264	-0.00251181517068884	-0.00530041880809755	0.0008074273645695	0.00440576930258951	0.0098540103817601	-0.00275286689044425	0.0104637847690558	0.00190051774431151	-0.00425316168784603	-0.0156230646996492	0.00637916692233913	-0.0046509719282437	0.00243132121702854	-0.00998168536303998	0.00842219608470705	-0.00360726358396422	-0.00186124181374372	0.0074313534390334	-0.00484077064762222	0.00240350749695959	-0.00658305312112057	0.00923696677347829	0.00287367224056811	0.00320316354185965	0.00392895577305556	-0.0121054763986014	0.00557505528340112	0.000565109536923468	0.00138236757438982	-0.00494349191282291	-0.0063091587643862
Amphitragulus_elegans_NMB_MA5882	0.0347352843346957	-0.002652276711147	0.0379368304982417	-0.0170120721132687	-0.0103592835893011	0.0276816887913745	-0.00795897357307993	-0.0124260723274701	-0.0128550914539164	-0.0116378520009671	-0.00286863300384644	0.0070544355201349	0.0138907077065913	0.00314656436187735	0.00245195762083768	0.0104830458549082	-0.00208147195256188	-0.00417611733614859	-0.0133409767942195	-0.0195181331704374	-0.00250470605073272	-0.00309808972673175	0.00223543632881369	0.000231844278557083	0.00948579657212137	0.00644286219408879	-0.00893264194270276	-0.00180311157378214	-0.00791796148221219	-0.0066285664378919	-0.0048290716770568	0.00204666999133411	0.00537319760607448	-0.00128974920634608	2.57703986682009e-06	-0.00492361650077028	-0.00900079642675572	-0.00157602590482534	-0.0132464345230942	0.00453364848864994	-0.00127434820553966	-0.000616478082216949	0.00221540355916954	-0.0104990028443221	0.00433069536307467	-0.00250084375754137	0.00598081580979543	-0.000568277506422395	0.00288131461975806
Amphitragulus_elegans_NMB_MA5883_R	0.00957400512196004	0.0378227246252408	0.0305520593705149	-0.0313099279998695	-0.0300651171167247	-0.0137356741021293	0.00504725592669125	-0.00956183558825436	0.00455815171911902	0.00989166817650939	0.00292980360389522	0.00363081199467098	-0.00764289423460127	-0.00142726042312833	-0.0121433460497573	-0.00621223431256008	-0.0162843608577187	0.00372026286718159	0.00706940840118411	0.00367806582789415	-0.00017193667466538	-0.00413525696965411	0.00345041823696993	-0.00320218853662382	0.0144542946192359	-0.00282482502103712	-0.00030404326513058	-0.0100469936167698	-0.00711128516265644	-0.00507399507907113	-0.00703260730005542	-0.000548792417184215	-0.00328469883390646	0.00528694499193205	0.00489055362729707	-0.00561155955280887	0.000154756184795314	0.0053601472369333	-0.00459828711400913	0.00175264815756001	-0.00361860587812549	0.00474342491763369	-0.00246223122751753	-0.00520480432297334	-0.00273133849328462	-0.00501049359946211	-0.00116572447023819	-0.00298632353505301	-0.00252311012497536
Amphitragulus_feningrei_NMB_cod628_R	0.029058682076324	0.0171464782137638	0.0317034649402439	-0.0376358413671177	0.00400185717679191	0.0148635245683949	0.00303063483186109	0.00181643188345137	-0.00622828936312764	0.00555991263245888	0.0145620118110238	0.00224735198714313	0.016061551002319	0.00932554419641064	0.0105105925551041	0.00141513052702788	-0.00875773746071939	0.00870029462245329	-0.00894445329102302	-0.00216907628899727	-0.00496950157473755	-0.0108114788265581	0.0126673940406295	-0.00258644312376419	0.00859432551510235	0.00293477750516803	0.000272898222259045	-0.00280998237065535	0.0020591349432222	-0.0151629627363282	0.0127230339215044	-0.00247456141374402	0.00231432542249149	0.00211903058960308	-0.00465412101808554	-0.00214043368102431	0.00728779062236569	0.00270644710052542	-0.00252464951733331	-2.2625800222241e-05	0.00654659839463207	-0.00567500943943885	0.000751274340187294	-0.00162321667952905	0.00753997712158312	-0.00462361567320559	-0.000926988624584914	0.00319664032217996	0.00174546997851998
Amphitragulus_feningrei_NMB_cod631_R	-0.0169763752549689	0.0276690601154299	0.0406589487099835	-0.0515430812449925	-0.014937950373972	0.0272454168258962	-0.020976344565422	0.0022841569042369	-0.00135005038210442	-0.00560290891409712	-0.00555157732670102	0.00104122076351241	0.00738647451061996	0.0055509711466774	0.00696620657773575	0.00108101868088981	0.00412732579704918	0.0171476014640492	-0.00937706954552182	0.00741767016875502	-0.00693664147471201	-0.017919578542632	0.00454635293996111	-0.00907736418556512	0.00121444898908094	9.42078116856733e-06	-0.00500266312157725	-0.000488709492862235	0.000329351771862359	-0.00509808101321892	0.0103868864869052	-0.00647653959986572	-0.00084845393426426	-0.00181960716590718	-0.000980594141333334	0.00707763587839691	0.000613638826370386	0.00518536423282897	-0.00291567002044445	0.00123276279980883	-0.00429608893504602	-0.00397169370696073	0.00157972821273931	0.00526047127105339	0.00827871620290871	-0.0015180838753234	-0.00303362951407864	0.00347547609472032	0.00420296665662339
Amphitragulus_feningrei_NMB_cod632	0.0516989107017834	0.0216140750097553	0.056725820614024	-0.0367229668240142	0.0175574069650836	-0.0194684114638624	-0.00717603534092756	0.00477692056854571	-0.0044198520261238	0.0237964845631101	0.00542071177651813	-0.0450738447812766	-0.00945276047750714	0.00582510885199833	0.0189256217345312	-0.000202409091357878	0.00920473290761739	0.00486679994005925	-0.0229998152767948	0.0068279915490604	0.0155046214644224	-0.0141192243332742	0.00859784237250213	0.00548941793777201	-0.00410734039183889	0.0102950331866946	-0.0122580205580439	0.0106719572495976	-0.00280671520710385	-0.00859100265967317	0.00671696156084517	0.00421443390176079	0.0010471420817199	0.00441704078072726	-0.00505766304020024	0.0050971891939511	0.0124446461863888	-0.0118483087948003	0.00448796981674811	0.00335037618300436	-0.000354670003079003	0.00317710333729442	-0.00848573074161209	-0.00393062248887152	0.00430595745083105	-0.00241298228522425	-0.00171728720942158	0.00548914930434063	-0.00526135004533448
Amphitragulus_feningrei_NMB_cod635	0.0507377066698988	0.030885944824896	0.0416991004186877	-0.0188760277552235	-0.010258038967686	-0.0197067691487789	0.0116671520035634	0.00753366538934452	-0.00780113962206071	0.0122389286645982	-0.000135913241392579	0.0172790485734202	-0.0146440661506885	0.00945464852888238	0.00154419235686249	-0.000740924546978054	0.00588422537258488	0.00146587952871942	0.0101705490419857	-0.00664900159158468	-0.00463824378849771	-0.00552926702682207	0.00468937588034084	0.00830505302919498	-0.0104973233221556	-0.00651649139377674	0.000139525394075735	0.00784449798492024	-0.00605531445562542	-0.00323924937597433	-0.0019080904174414	0.00138547162092084	-0.000231835286872489	0.0050081866266744	-0.000717891783557576	-0.00183372914370075	0.00219047437033655	0.00156974002824482	-0.000257255870642958	-0.00199685281668167	0.00318674379233937	0.000263388985603865	0.00503503910267367	-0.00159011399831457	-0.000255918464041126	-0.00439272101806204	-0.000536446598503161	0.000124052364572292	0.0016208039364797
Amphitragulus_feningrei_NMB_cod637	0.0307702149550435	0.0280948498664835	0.0220099673408127	-0.0356996957559896	0.00854440287873651	-0.0139826036177687	0.0063777025578771	0.0115698817059869	-0.00988691479797296	0.0137876531894011	-0.00284221389375378	0.0118826609115722	-0.0052331879417915	-0.0138117274436937	0.0216183944221826	-0.0142047416549831	0.00197564463451229	0.00604022920452325	0.00549307494503126	0.00438080851071369	-0.000365728616972669	0.000517152145299969	0.010003695180483	-0.0014549169495263	0.00290592414264185	-0.00241563074325378	0.00459944084471766	-0.00192827306923945	0.00297842864683525	-0.00613092657729608	0.00889554266726025	0.00122006347146313	-0.000593802997499608	-0.000267593496938794	0.000656938236771365	0.00605871849728574	0.00431497248220703	0.00716719762656693	-0.00312745433418932	-0.00274070669304919	0.00240350986046879	0.00516790169022569	0.00634529302105376	-0.00802305156585967	0.00585456503587187	0.00110548267108022	-0.00349478351927973	-0.00213875726676756	0.00120112554331326
Antidorcas_recki_NHMUK_M_22370b	0.0614824999737797	-0.0670125397851559	-0.014129247815533	-0.00784717216838937	-0.00216793180480609	0.000248259439831836	0.0247178917657677	-3.00114658084058e-05	0.0112973827616151	0.019703064013201	0.0136008718337674	0.00417206184564826	-0.00659766695175275	-0.00474777554364876	-0.0035370547478781	0.00313343840428812	-0.00376441307916508	-0.0117001454456854	0.0134927866298485	-0.00239389162495066	-0.000694437778304154	0.00441181438207227	0.0083075860089602	0.0081131885202471	-0.0109372143754257	0.0152733781488844	-0.00760959306813636	-0.0120766518033333	0.00964093820460271	0.00554064081303598	0.000140037588107406	-0.00121165996391285	0.00238138560718162	0.000220659980725303	-0.00116441396869083	0.000584639851093976	0.00594291259104608	0.00334373203038611	-0.00490509160916059	-0.00561585986239565	-0.000881043386197767	-0.00404017350982784	-0.00562599824024203	0.0066886920660507	-0.00556678790483591	0.00127561023260672	-0.0069813467402471	0.00468549507450087	0.00211059243540397
Antilope_cervicapra_NMB_C3251_R	0.0164513525903192	-0.0379252664135915	-0.0193793285305051	-0.0258738940186212	-0.0339942724839798	0.00498387485189779	-0.00184812575641318	0.0094824827496551	0.00540203116209955	0.0110292670494971	-0.0167691553521371	-0.00095373076487726	0.0021014405589112	-0.00851825160185816	0.00920429375175198	-0.00190135805684452	-0.0103632049754722	0.013116183921615	0.00746957182376784	0.000284334960268614	-0.00215273507919308	0.0025799305312021	-0.0105509636584157	0.00396362399679597	0.00749342232707778	-0.00339935658934818	0.00308397944668918	-0.00592494176178866	0.00111616214609509	-0.0100795617572804	0.00047130692470235	0.000862408356966334	-0.00360924919212021	-0.00442414482283431	-0.00178373370061791	-0.00681982386886978	0.0140578865037179	-0.0115887068490733	-0.00112622544272943	0.00042995530854967	0.00917104960698354	-0.00453807944019301	-0.00503016600495091	-0.0103620931644564	0.00311989174772825	-0.00013566182792933	-0.0105326101937966	-0.00598224433926059	-0.00250881479802966
Bachitherium_viretti_ITD1082	-0.0129300111663941	0.0272974514627628	0.0455044966240989	-0.0520898429978436	0.0015845113004278	0.0387005978004065	-0.0101930300175505	0.00649340543824332	-0.00290923660296606	-0.013300060645466	0.0045278762024901	-0.00233069202752183	0.0155241615602271	-0.0165916403024707	-0.00864563573080326	0.000657968169031332	0.00969392880345546	0.000954222130170582	0.00174940817057463	-0.00265585427875743	0.00208736336989062	0.022989703672243	0.00735353494393006	-0.00406655156109968	0.000385979695081453	0.0107026043611574	-0.00146918985601308	-0.0107244394237385	0.0041435961165648	-0.000564855920386717	-0.00177084278829509	-0.000950806758435282	0.0173185102189262	0.00873021533342088	0.0011922250523267	-0.00347274534326205	0.00296202738401791	-0.00977530902077484	0.000864576456074857	0.000555123434128183	-0.00164207234294145	0.00811384642193441	-0.00556765975012586	-0.0129667644369337	-0.00285776944459011	-0.0039057261041845	0.00954264017874293	-0.002642288070096	-0.00392736508930279
Bison_latifrons_UF_256375_R	-0.00173765884566506	-0.0479627893752974	0.00774523326493963	0.0124526262333529	-0.0138001263753717	-0.0185192632307699	-0.0151849427815551	-0.00968757863527908	-0.024056980151605	-0.0210086860274531	0.00383648879474651	0.00399048579022617	0.0166690450427566	-0.000810024181712378	0.0391972726569959	0.0151549949973067	0.00513090196780181	-0.0120456979095144	-0.0140067422025644	0.00862243361699967	-0.0154330527318103	-0.0213844201621816	0.000995928164645756	-0.0102957651540516	-0.0159947378772276	0.00867259136716317	0.0104012604235795	-0.0179547350371235	-0.00792722935923457	0.00777941920118502	-0.0125040322476091	-0.00981825896975683	-0.0126836311823253	0.0090295091212715	0.0165214443598694	0.000829734784407266	0.0102083663485285	0.0055556393903127	0.00734252695931249	0.0179112626350069	-0.00350941890969992	0.00382963498439438	-0.0182176310138658	0.00181419036535235	-0.00529996307049009	0.00153184468618044	-0.00141362501451766	-0.00552866279857154	0.000277665170677635
Bison_latifrons_UF_286374	-0.022425601741129	-0.0450790010149117	0.00180132747454929	0.00195878058938661	-0.0162887900184192	-0.00892295400455813	-0.0154394996190697	-0.0192023310937726	-0.0183827215168743	-0.00131357240558955	0.0144266979843898	0.00958871256450302	0.00165964096985996	-0.00902683268541044	0.0282279011998593	0.013467011769384	0.00769885293233046	0.00606472292169461	-0.018687257779179	0.0212545633045136	0.00214569371324753	-0.00363600295300404	0.00529022009908654	0.00185720355270955	-0.0138475691240963	0.00164057028637809	0.000269449447294485	-0.0139968672113807	-0.00606412536264508	0.000197842642810932	-0.00293031105618899	0.00602627503197793	-0.00651544636354907	-0.00317989008337354	-0.00358171985840512	0.00242445243389926	-0.000853661451702451	-0.000642586853061112	-0.00340057852609945	-0.00301510958462694	-0.000343045773761889	-0.00920604376152787	-0.00375064865107908	-0.00399837323078462	-0.00301245882697453	-0.00645573207745033	-0.00825016927692061	-0.00025175993467492	0.0121344695558411
Bos_taurus_NMB_1037	-0.0126246702641087	-0.0272515083092304	-0.000843866471954106	0.0712039272567472	-0.0494251614964871	-0.0326131375398562	-0.00814985522665327	0.00586300066372376	-0.0104071989396086	-0.00741469814558699	-0.0100257550531551	0.00172201221689944	0.00741519095570377	-0.00212408888810581	0.0216242173396701	0.0181560818276908	0.0159615654681069	-0.0200493094368961	-0.000196972936889967	-0.0102526385639223	0.00187186501833442	0.0102369353305877	-0.00617865229449024	-0.00089036453997408	0.00109692545973195	0.00353946349196559	0.00624131929164559	0.0095288503984646	0.0036661972263198	-0.00313334733694435	0.00118405752743246	0.00878668931566132	-0.0071383881899782	0.000429324214950304	-0.0068717109107172	0.00262875400996561	0.00568130743277565	-0.00275008212856416	0.00386104176069581	0.011894184354853	0.00436101243820513	0.00387055204596033	-0.00239298134921198	0.000495192327970306	0.00202568964354919	-0.00906167397509158	0.00393645287320455	0.00523096866163826	-0.00279826407440596
Bos_taurus_NMB_3365_R	-0.0420962253247312	-0.0243156235324763	-0.00961031722624384	0.0563939228633866	-0.0633137692438951	-0.000832334982976223	-0.0193235608758499	0.0271274045986931	-0.0198217115487302	-0.0022133955083472	0.00159183325302141	0.0122279860307104	-0.0047858370505261	0.00945500340325124	0.023530102921582	0.0220318183359963	0.00295439445847557	-0.0130959124083064	-0.00293872374760023	0.00932584262387437	0.00675726194308611	0.00179212190434215	-0.0013404689165196	0.00317577700832816	-0.00666198898478796	-0.00285964230911546	0.000582285875750424	0.00724649598429175	-0.0116917795629746	-0.00771955545080675	-0.00526059820969204	0.00645952059117309	0.000674435614971613	0.00209051329532006	0.00061374474105048	-0.00479043942955309	0.00477257878236438	0.00502633503895732	0.000773956346122229	0.00831765284869215	-0.000564061208797545	0.000572830553419239	-0.00380327997659422	0.00524397168485854	-0.00190756354614691	-0.0125259131654597	0.00917736226455901	0.00938021564688497	0.0033790338239438
Bos_taurus_NMB_3367_R	-0.0550405625150029	-0.0427188718508544	0.00649750411835865	0.0535208509155179	-0.0577948270922461	0.0308861051452767	-0.0159990039945362	0.0110840868739325	-0.0196135610470033	-0.0261934260815675	0.00817081145091336	0.00404122963959324	-0.00660555876318712	0.0101868255912691	0.0280065737754936	0.0165710762758023	0.000777877863206247	-0.0187901525425669	-0.00819194852163758	-0.00206896352621771	0.00439094594214308	0.00806362382596682	0.0086775001443277	0.00739381436335382	-0.0109891848328187	-0.00479470425339539	-0.002256281370791	0.0180926531286073	-0.0158260868901043	-0.00660746819220529	0.00436321722563197	-0.000995917583884441	-0.00715068524088361	-0.00585720267723238	-0.00280521878037853	-0.000358263013650492	0.000167518389560958	0.00922335233694671	-0.000116094911765266	0.0107243234943368	-0.00402838132056536	-0.00376613894735087	0.00315401217088186	0.00139824113026959	-0.0030312239914287	-0.00931768827567008	0.00920091911646952	0.00485425737108028	0.000818920182884425
Bouromeryx_nebrascensis_AMNH_F_AM53041_R	0.0323546730866621	0.0308543784170423	0.0173086907480159	0.00553468140217966	0.011814669711732	-0.0119540648228823	0.0135675925126678	-0.0102740512213493	-0.014281311657549	0.0222003863701184	-0.0136510895932642	0.0047942806337314	0.0184740394270565	0.0143967973532074	-0.0119326173405039	0.00100031953106809	0.0041715981446721	-0.00855791451545116	-0.00623332874535287	-0.000332308195332103	0.00180745793908599	0.00436163059908951	0.00272030667576118	0.0126667742243374	0.000370537470409625	-0.0027987466081846	0.000189460032348228	-0.0112719942439391	-0.00370099674012847	-0.00509683787644721	-0.000901919806892153	0.00183955488328471	0.00302353552176659	0.0013652749777805	0.00270046550554783	-0.00428191064972653	0.00457147244108869	0.00773156666098898	-0.00438402273797217	0.00368144280670538	-0.00437390448840781	-0.00264958925656404	-0.000756559822808562	0.00761640103773376	-0.00848425657568557	-0.00255530983556971	-0.00286933899200203	0.00346061726669015	0.00171299443781841
Cambayella_watsoni_NHMUK_PV_M3683_R	-0.034386724151639	-0.0314011212099184	-0.0231480311393817	-0.00998799445465223	-0.00369224283801627	-0.0393074562770223	0.00101004586757642	-0.0219861599883456	0.00579623840020451	-0.0117476292805812	-0.0185951866474124	-0.00695776801379212	-0.0247376822790337	0.00837692298491161	-0.00617768286695679	0.00535968740853866	-0.0082096044130431	-0.0271255190801491	0.00419548015281353	0.00232886708578701	-0.00468309824391222	-0.00160675338733971	0.0205180935800233	0.015846042773711	0.0113171298197329	-0.00359715047799844	-0.00388113120898359	0.0165887242647837	0.0150156757881785	0.00739502303379294	-0.00512310252227506	-0.00628188862945733	-0.000973419231848832	0.00731174373950082	0.00790003079742475	-0.00309752472577423	0.00598632634873144	0.00327652105508231	0.00047216028158684	0.00168429447207303	0.00112905806722208	0.0116390494131953	0.00275161106329535	0.000225532375131952	0.00846993705723537	-0.00662924833106845	-0.000575141897052059	-0.000482563101857569	0.000140166369274904
Capromeryx_arizonensis_UF_402857_R	0.0175574453261807	0.0126894239008651	-0.0100552644067302	0.00619459480922665	0.0350669904772758	-0.00284770632424383	-0.0227343831935467	0.00586365200639786	-0.00415263221021509	0.00152298632047939	0.00481459595381849	0.00317339844961774	0.00601875451365318	0.00391187164747143	0.0154380796633526	-0.00652346125582023	-0.0151852331014496	-0.00782479686129362	-0.00103462735157898	-0.00273916222938458	-0.00865759343425609	-0.0046456709584655	0.00951167885788911	0.00636227302760022	0.00386976168886715	-0.00436633566798953	-0.00461546561484606	0.00726629362013819	0.0190308186171903	-0.000966936678190036	-0.00728560366134134	0.00544294064595225	0.00386225526757976	-0.00163798708050764	-0.000163866216540168	0.00339275624760623	-0.0013183894514938	-0.0146903725803777	5.87998587711395e-05	-0.00427602118972293	-0.0118995303005847	0.00415860609658551	0.00109651078423078	-0.000813023662188416	-0.00474507690188239	-0.00525298907274162	0.00805418575396048	0.00130976322689584	-0.00596003922335815
Capromeryx_arizonensis_UF_402858	0.00137780203005746	-0.00442888240327162	-0.0219071195877351	-0.0162845827362736	0.0366063211279231	0.034721458774226	-0.0148031701891956	0.00855560194378121	-0.0121303237904732	0.00690691513244295	0.0203270063300465	0.00544064244820669	0.0119626198243331	-0.00219413652680706	0.0089821136660694	-0.00789187879476661	-0.00905423665684176	0.00136367297470525	-0.000132615394072499	-0.00752379341697506	-0.00520058530093116	-0.0142343604244407	0.00205842390147976	0.00162256290393941	-0.00543305496460611	-0.00291265229856481	0.00128467682157826	0.00693837172509404	0.0145366507266231	0.00126484142939428	-0.00447922655677771	0.0060882629192909	0.0110798603963374	0.00354560915456846	-0.000580061146309521	0.00219704134061748	-0.00443231783127647	-0.012505967651547	-0.00540741588086582	-0.00673370885784843	-0.0101788374082113	0.00787705648933324	0.00322031953646587	-0.00374094780592202	-0.00988684497546328	-0.00287493128116169	0.0037894852485432	-0.00215932184546175	-0.00146943569201465
Capromeryx_arizonensis_UF_402859_R	0.0312624899067005	0.00971254115765645	-0.0013344344253457	-0.00277498927581027	0.0277527970915696	-0.0190411448309176	-0.0300117029043455	0.00741433345976825	0.0149968811548375	0.0401182373091602	-0.00444861323203392	-0.0552364703358481	-0.0332351694171667	-0.00188953069539213	0.0244938932384089	-0.00884552294927494	0.00736569451227208	-0.0104937467454043	-0.0227478034288733	-0.0104514065091153	0.0212191407617763	-0.0146312427674599	0.00216588923380483	-0.00256007146564148	-0.00811040316529061	0.0131089766873157	-0.00545654684429804	0.00017362797621307	-0.00291951756118586	-0.00828902381744237	0.00228453904645121	0.0120686901083707	0.00863489909939784	-0.00623025663025078	0.0101565200726122	0.000851039197301006	0.00518889942591778	-0.0124122568610162	0.000290120437364679	-0.00424354023863965	-0.00465637664269406	0.00241834826401801	-0.000903577750234191	-0.0136785697133786	-0.00701656717541309	-0.00383603567739549	0.0103671667231241	-0.00141726471936329	-0.000440647767138056
Cariacus_rufus_NHMUK_PV_OR18701_R	0.0489202679077745	-0.00199779369173696	0.00549176446600339	0.0421409519639058	0.0113340155562996	-0.0168866956167945	-0.00480978080880432	-0.00422376291764938	0.00548317729055334	0.00111100990583373	-0.0161557919270067	-0.00406017183917137	-0.0080652564919952	-0.0317131911783844	-0.0060538113486947	0.0101468306486527	-0.0180844478522772	-0.0184116788771029	-0.00339742753571542	-0.00257140945193689	-0.00673344953308461	-0.000595603071359209	0.00882448130710913	-0.0162204427387673	0.00267977280394599	0.0102052628662996	-0.00223911098243168	0.012398596918641	0.00336162149592332	-0.00034637361936955	-0.000712225147725182	0.00237430095954259	-0.00229596624662686	0.00378016436758197	-0.00318496624253085	0.00483443252716085	-0.000538604086016887	-0.000178944280234637	0.00274213558418893	0.00489398596361703	-0.00255729140296837	0.00325706094585659	0.00368987871719485	-0.00330253824796873	0.000952517326327219	-0.00186694746784588	0.00165609589817312	-0.00659050397647154	0.00142014423982603
Cephalophus_callipygus_NMB_R12820_R	-0.0317671427472935	0.0171262105819342	-0.0753262935990207	-0.0124463615743406	0.00194985432244289	0.00871452864362202	0.0208530998482123	0.00056080163152379	-0.00410833646085262	0.00110753916312598	-0.00624946056040417	0.0134198169517102	0.00213831468036866	0.0110574731473614	0.00850906703428867	0.00188793109781643	-0.00362631137368742	-0.01341971906357	-0.00144637670016609	-0.00485053853197293	-0.0071889418326872	-0.00416516236280802	0.0126322256859837	-0.0208496083274918	0.0102998580640777	0.00715179044710746	-0.00589626647381508	0.00246612419812357	0.00506142897091193	-0.0137766146540829	-0.00345124502329096	7.64648734123396e-05	0.000987221583592897	-0.00538675621346282	0.0100925870421597	-0.00153835510506625	0.00193104993320572	0.00153497242539276	-0.00789080830464939	-0.00430967309383041	0.00583934253451676	0.00307441089508006	-0.00189276478613388	-0.000794594765692186	0.00410047660080716	0.00465790566255796	0.00249993732533077	-0.00296509501541833	-0.00070111975039075
Connochaetes_laticornutus_NHMUK_PV_100126	0.0388876341066945	-0.0501722074557457	-0.014585619417581	-0.00296508621966497	-0.00562035508848705	-0.0347211397309619	-0.0139029614359109	-0.038988022982306	-0.00955609652750671	0.027821088781084	0.0060300583158677	-0.00912149632498072	0.0338795736876193	0.019484864912927	0.015370913068636	0.0316710286533368	-0.00316014353572147	0.0107374748068585	-0.00647218676627302	-0.000572764796525506	-0.00683981538178485	0.00679491362915789	0.0119606033924834	-0.00943669019327394	0.0117642468591415	-0.00342388944917249	0.00979628961673253	-0.0113224755043841	-5.43703936761237e-05	-0.00259261663101	0.00273125720918454	0.00123552899922176	-0.0010357462335283	-0.0118715288501857	0.024227715938625	-0.0072230842223983	0.00453696272242452	0.00671456716501602	0.00963629426092973	-0.0112229184029514	-0.0008481510719973	-0.00480252617856197	0.00468444975421003	-0.00169599702847749	-0.00985994199129892	0.0124995380783182	-0.00546485463625936	-0.00131048989021305	-0.00968471705789948
Cosoryx_furcatus_AMNH_F_AM_32426	0.0238895527363359	-0.0189535207923895	0.0487549955631626	0.015641163120613	0.00751609755750749	-0.00976376445730482	-0.0244760442432003	0.00633352180870919	0.0146695259577147	0.00370261231532231	-0.000502382268541399	0.0158034829302629	0.0279653589480968	0.014104704776089	0.0068325163019197	0.00361566632077113	-0.00294839684873794	0.0110533434053353	0.00475388757866369	-0.0115478682935636	-0.00687555892315449	0.0010931419153311	0.0152839120813207	-0.00738735123506702	0.00335425418749698	0.00314116358648726	-0.00382910221409698	0.0139422256463418	-0.00941908793116686	-0.00142282998727839	-0.0101406857617368	0.00968168055509168	-0.00112075846884071	-0.00246476425928081	-0.00757705860392556	-0.00827389958568184	-0.00312867108592381	0.000898626793248002	0.00292006947664752	-0.0055646725665913	-0.0078217443677705	-0.0089775099949987	-0.00213973174447977	-0.00590809050872203	-0.00504687218166462	0.00213804122602248	0.00765368845959276	-0.00441085679542953	-0.00068592899928803
Dama_mesopotamica_NHMUK_PV_M_16180	-0.00399423928264764	0.021021456823118	0.015417798949591	0.0292875843086456	-0.0255656516062883	0.0261189020826242	0.0090414947833077	-0.0244938201603185	0.0298125645158876	-0.00642603009227433	0.00702883091195009	-0.0040304861825169	-0.00374352547219889	-0.0224831459983677	0.00297295805229262	-0.0129598477575498	-0.00406312204608263	-0.0119534056335971	-0.00763226148790008	0.00861129368908652	-0.000356629772833613	0.0168389509349891	-0.0128822698484346	-0.0091593352525097	-0.00436946406673787	0.00418856558789573	-0.00808716177375532	0.00572720921320317	0.014519488974166	0.00796687952154739	-0.00164356403781695	-0.00206882263161738	0.00331475106062162	0.00789506697979358	0.0029801074488904	-0.00105776559783611	0.00644337814739383	0.0101876696291847	-0.00208639506639664	-0.00706424451576943	-0.000110127433692212	-4.61843261654858e-06	-0.00479086964163143	0.00792406974605645	0.00364042195299454	-0.00513335677810574	0.00271699543636195	-0.0047190100464447	-0.00623868971494344
Dorcatherium_crassum_AP2014_0715	-0.0792660399260276	-0.0317566153677575	0.0374441228376262	-0.0333092723238713	-0.0312533438573448	-0.0153994031973477	-0.00970805743675582	-0.0106839894901682	-0.0357130252970718	-0.0176210263347934	0.00781568791531881	-0.00931172028471096	-0.0170438858938343	0.00274475901588687	-0.00606536861145278	0.00812182899244421	0.00469359115244743	0.00455874580408591	0.00731906161472145	0.00130368381283568	0.00216908042267049	-0.00176146933558035	-0.00438323161708676	0.0020660162600928	0.0084439414936527	-0.00317939438725915	0.0103891044536841	0.00649170108344194	0.00555297232677033	-0.00788121235898714	-0.0130337055450404	0.00296688981673066	0.00585813597529041	-0.00532675276267541	0.00280943288755406	-0.00750007287703274	-0.00133553449600743	-0.0110148940746325	-0.00101338357103749	-0.00832113300651135	0.000941030437115288	0.0113340030286723	0.00296979904747322	-0.00581875745590378	-0.00578694953947051	0.0118931616268591	-0.00217449036436169	0.00712710341233652	-0.00064777919619765
Dremotherium_feignouxi_NMB_MA5885	0.0104312132885536	0.0488575202097356	0.0246631674886595	-0.0316860841804785	-0.0130932824900943	0.00551410370602309	-0.00521378584230615	0.00457456595011545	0.0102462005471862	0.00287634805418088	0.0214439420217665	0.0140776692359772	-0.00692951046508463	-0.000763506464355166	-0.0126174124039647	-0.00670432368988613	-0.0261982269123175	0.00766384906323209	-0.0170402682882753	0.00076977156514033	0.0120793208838705	0.0146999588851927	-0.00926644002402924	-0.00426945102245677	0.00919873253252337	-0.00281935740690124	0.00628014786965049	-0.00296285176863506	-0.0123264247335635	0.00385721856482486	-0.00102197680654698	-0.00756333892990906	-0.00347033701432339	0.00699254848292493	0.00115117169242268	-0.0107766462022613	0.00136335287855905	0.00284404515310208	-0.0107419122502731	0.00459151491605097	0.00669957591615153	-0.0017351532377932	-0.00740980873301718	0.000864940026031286	0.00115331117861766	-0.00888638108281361	0.00146864110431172	-0.00610813727406995	0.00389838887567423
Eotragus_clavatus_SMNS_50Mu	0.0202327609924926	0.0261070948004149	0.00963821671247558	-0.0112074065698789	-0.0160115504513578	-0.0458500957924825	0.0129362784647418	0.0218301464799267	-0.00714790314832053	0.0117980959320315	-0.0132946568238178	0.00639124792711697	-0.0100997614779919	-0.00245900180978816	0.0149495272239746	0.00128650563141005	0.00108435969221475	-0.00224127932034665	-0.0115465245503912	0.0196878691943346	-0.00361663335762045	-0.000189119719890181	-0.00458009081251341	-0.0129269537577113	0.00378413865696446	-0.0136002774353772	0.00563922827594707	-0.0113887075622154	0.00757564102233971	-0.0150580012408823	-0.00829649097114507	0.00143202912024499	-0.00262695388526422	0.00319823792923262	0.0103670574934103	0.000124783059767305	-4.92233367601014e-05	0.00675692565510019	0.00327101729717774	0.00373984285869713	-0.00023115790020532	-0.00647229864703809	-0.00383707326541448	0.00830802711233362	0.000711244806308347	0.000542677339027046	-0.00605041293674829	0.00954155102298437	-0.00420156965085885
Eudorcas_NMB_6414	0.0148353441666491	-0.0489905861462183	-0.0318144169956082	-0.0318804443264252	-0.0368078995323863	0.0208717381839108	0.000929828132889581	-0.0077636822701113	0.00883647963791914	0.0132375573341128	-0.00682131142401466	-0.00915435081919674	0.00895287043664583	-0.00180123853773804	-0.00189177590011229	0.0031192851425963	-0.00515051224680679	0.00860593527733812	-0.0100438141199499	0.0127076948512243	-0.00650702526968704	-0.000153712635329621	-0.00750127269927984	-0.00284331507231115	-0.00969216361323654	-0.00107146488382149	-0.00776171355047229	0.00318002094724805	0.00683088214950209	-0.00508570114192742	-0.00131153086634941	0.00304019816460602	0.00288538179353854	-0.0042911443306553	-0.00293901132530086	0.00525817290995091	-0.00600794053018522	0.00318950042525632	0.00440832854066258	0.00251379374323374	0.00170886576681012	-0.00432981835504634	-0.00349163050960581	-0.0021569906142645	-0.000483064038745955	-0.00773155504147555	-0.0101836419230167	-0.00385139050490978	0.00113283553765392
Germanomeryx_fahlbuschi_BSPG_1958II7801	0.0413539403540168	-0.00514852930267261	-0.0111949947584056	0.00711439236369448	-0.0089148415671524	0.00747213282073675	-0.00709465160641558	-0.019479131265874	-0.0146871043846562	-0.00390804978087929	0.0135963878347871	0.00959742241439743	0.00104705529334254	-0.0343401448803414	-0.0156567073504894	0.0112555747099232	-0.0113801589723855	-0.00237953846421712	0.00580514248054623	0.0221308022736702	0.00270136987060901	0.0216203398227414	0.00789179927694151	0.00489016297233926	0.0187525505588923	0.0169493709653477	-0.00640547600891549	-0.00612984383455208	-0.0206613534644989	0.00631586774859544	0.0123156394502167	0.00832671150144407	0.00801625372905087	0.00849462254026846	0.0139367292121753	0.00970412774337801	-0.0108496188877175	-0.0240208844946635	0.00423554655463113	-0.00252402969479217	0.0196881496028012	0.00662887767421946	-0.000118232091116935	-0.000164182949773891	0.00132140686856533	-0.00251267557955405	0.00215914915609927	0.00270758339318807	-0.00877283011953855
Hispanomeryx_daamsi_MNCN_5001	0.0437181366016716	-0.00290197616252072	0.0555855937986155	0.011726968201065	-0.00401383810948068	-0.00773123647573202	-0.00625998931717173	0.0271639027551261	0.0120220320821414	-0.000975844307995547	-0.00398886414754352	0.0214837732587187	-0.00817273141298579	-0.00234363076267436	0.00436759167136493	0.00449014355080383	0.0177056564154475	-0.00727632933391374	0.00777562091150037	0.0203508694138284	-0.000342420607412618	0.0062677718019425	0.00732346241516411	-0.00418495866664672	-0.0124849357483963	-0.012420577870742	-0.00173638903693696	0.0126029916922392	-0.000892241290846085	0.00556288606386791	-0.0127190749598682	-0.0132108559182181	0.0135058214770314	0.00117314848398237	0.00314165887428376	0.00574966349517897	-0.000243829687257995	-0.0013576988343213	-0.000721193727955753	-0.00944649365186384	-0.00363415320554332	0.000330119574642202	-0.00242946726759814	-0.00229676634595696	0.00279341111529115	0.000560844113553933	0.00663271159594772	-0.00113786141021597	-0.0107832317207207
Hypisodus_minimus_AMNH_F_AM_9354	0.0255138010318661	-0.0446477733646446	0.0120448432418652	-0.0698019481645959	-0.0395727288485693	-0.0381851133016031	-0.0268158535218101	0.0445980654449369	0.0278457949428265	0.0115591516111885	0.0280934856675171	0.00619545962938896	-0.00911085444435442	-0.00153393658788957	-0.0303262416966581	0.00474953193257531	0.015239569100938	-0.0167063495194767	-0.0109624609041896	-0.0214614440262949	-0.00813000082254537	0.0183428631794482	0.0279183954504577	-0.0194427340752195	0.00216811669282246	0.00080525448759551	0.000195360868612154	-0.00262351954077657	0.00258184383461968	0.021234254828202	0.00166097174048341	-0.0178210934063143	-0.00868771837086061	0.00869536980915453	-0.00058082632823389	0.00530521201496366	0.00741378227001254	0.0125391135207731	0.00106030772216488	-0.00149584006209701	-0.00262477384241102	-0.000473001858328996	0.00518081639919022	-4.19880537942002e-05	-0.00151415761931347	-0.00773520092870989	0.0140733366720188	0.00739357401835852	-0.00296570811752936
Litocranius_walleri_NMB_2543	0.0163002910984861	-0.0509219511648477	-0.0474411308192204	-0.0328372876065829	0.0235317786335759	0.0170224412783709	-0.00804903584415456	0.00837017438568318	0.010194542176752	-0.00446216187988302	-0.0204477107275914	-0.00315197679212225	-0.000843621135354324	-0.00717698156373737	0.00500344667348479	-0.00816100777944585	0.00721722911804332	-0.0108283931541049	-0.0206061263457713	-0.0103226012848573	-0.0268321479788076	0.00312960862056366	0.00299094449178257	0.00372880770600076	-0.00679129249459575	-0.00418869853751611	-0.00819498139404388	-0.00730429401560942	0.0029870667789768	-0.00747556531179799	0.00993317798234673	0.00542739102604535	-0.00126350435059709	0.00296937286861876	-0.002963871162561	-0.00110563756102189	-0.00026665074407592	0.00627984443294406	-0.0125317184492546	0.00213592682621366	-0.00531508388309041	-0.00307064304398246	-7.45654597457282e-05	0.00754212076037195	-0.000491879661927212	-0.00301881607579829	-0.00374966770478518	-0.00929576429245554	7.96891083515754e-05
Machaeromeryx_sp_UF_156239	0.0103255716904078	0.0396617556148196	0.0200508988237971	-0.020961337240806	-0.0197421161513659	-0.0394757784194789	-0.0271144886233621	-0.00166278660399113	-0.0160272080693093	0.0124239572081097	-0.0307652635797604	0.0151074908654635	0.0173463696427127	-0.00248340935338599	0.0100897681389382	0.00188033226239817	-0.00286024623695255	-0.0128171295633326	-0.00102422610151361	0.0102269376021438	0.000177354633235606	0.00266115857418545	-0.00534163054257327	0.00804019903679126	-0.00427359177267079	0.00700841388515521	-0.00796092853412811	-0.0039688591165987	0.00784477736721901	-0.00556726336515222	0.00105362610839338	0.0086245492106435	0.0024208962285447	0.000394114953589008	0.00316972734108296	-0.000499507629325528	-0.00732993748570417	0.00234655429096389	0.00383144083777114	0.00820615856204029	-0.00697892558481639	0.00397996070342706	0.0056088343403697	0.00200464508240295	0.00739823981045871	0.0025186314538474	-0.00527984241031889	0.000930568835917231	-0.00479286352030635
Meryceros_joraki_AMNH_F_AM_31163	0.00717473792008303	0.0221271014389987	0.0640410491893448	0.0124254122473795	0.0122914769796848	0.0269383268583248	-0.0617203770214994	-0.0155292395720464	-0.00525350272780923	0.00453543871123531	-0.00882238008131377	0.0167226657641684	0.0196791013169936	0.0248737065036821	0.0112699062627923	-0.012638710314203	-0.0324389466728663	-0.00481916092132418	-0.0437246407499046	-0.00926738519166818	0.0103900849563151	0.0112158871388439	-0.00748126867684392	-0.00144254131011278	-0.00364565401486534	-0.00762177601487246	-0.00639672483540906	-0.00442406589457242	0.00243690304861565	-0.000505264371402761	-0.00115385129816238	0.00235981983111926	0.00613464184683985	0.0016893569086924	0.0134620886575451	0.00108639877392212	0.00790560702781693	0.00355878188226015	-0.000554641352323764	-0.000997450098968806	0.00258664116963371	-0.00112849648126099	0.0011119371158882	-0.0117379217402133	0.00245367751947416	0.000177049567966455	0.00108136962550765	0.00296772211885162	0.00757955712544
Merycodus_sabulonis_AMNH_F_AM_51103	0.0380131859813199	0.00422183177931056	0.0439720306677889	-0.0203240973015366	0.0030152343908361	0.00306981150188924	-0.0159521319537472	0.000703085254896312	0.00253549216415658	-0.00876811485609336	-0.0074460199331146	0.00711945625627881	0.00881653726294022	-0.00182408449835924	0.00161388557255824	0.00672589780907424	-0.000311970043409924	-0.0047998454194847	0.00630804251541098	-0.0245490853087263	0.0123689731815541	0.00600286548726755	-0.00120636964083621	0.00426950929296704	0.00367252616705232	0.00288100395515505	-0.00778162684182053	0.00707869547153392	-0.00552765745033843	-0.000606346618721089	-0.00608281120091025	0.00120885289677531	-0.000997838679623635	-0.0121099594276758	-0.00186506764800381	0.00443287830428235	0.00646444243838018	0.00287036950414123	0.00375509579898979	0.0057024898047498	0.00300415475520049	0.00161416323538758	0.00461982883243122	-0.00634833855617197	0.00347066875972447	-0.00705517096468824	-0.000726283398099284	0.0102413638741719	0.000314402566110223
Myotragus_balearicus_NMB_416	0.0780783723283423	-0.0607481136194624	0.00498003988686959	0.0334759955113723	-0.011315084755842	0.0268477909117706	0.0256270790769296	0.024044096046055	0.0119829791915176	0.0188233814539648	-0.00218722187929327	0.0199067731778516	-0.00887500475574852	0.0305717856018867	0.00347104786875926	-0.0102181458227409	-0.0075549696099626	0.0260981623750559	0.00196595123023283	-0.00883708270974197	0.005636313485467	-0.00364557175064392	0.00682452448042226	0.00446069725852103	-0.0033741293923286	-0.000802136544848226	-0.0092621650882101	-0.00506753757831287	-0.010720849088315	0.0064988820131279	-0.00482844501340262	0.00366057057136029	-0.00619992606963356	0.0170864662035741	0.00214854499369203	0.00348165661927243	-0.00425270502011123	-0.00593057411020073	0.00498665676509186	0.00513373312960818	-0.00270772951514571	0.00889045284761001	-3.42551461803618e-05	0.000150519305279485	0.00403787681687095	0.0143234778761416	0.00427338233035764	0.00632872840980585	0.00293080122777439
Nanotragus_oreotragus_NMB_C4228	0.0597350289546441	-0.0604718733328957	-0.000628049999333009	-0.0187421110394164	0.016224687007476	0.00338974476279367	0.0142930493470815	0.00523059146084744	-0.00105486964563463	0.00453160357035234	-0.00662750016817148	0.0100900888438869	-0.0153460166973736	0.00143608563862862	-0.0112384707147538	0.00636610858990103	0.00715624502752843	-0.00293177971121312	0.000447278086649408	-0.00590887395245412	-0.00269337845300695	-0.00178846184883335	-0.0123735947908174	0.0126381965883918	0.0195389487251864	-0.00774970413260758	-0.00263667388443893	0.0053544781059043	0.00162723935894655	-0.0060662224297009	0.00320567520081685	-0.000422437101563843	0.00019453692140373	0.00182005991183954	0.00621040177235156	-0.00156675010482677	0.00195994851698825	-0.00348190213560133	-0.00644455941924611	0.000436641159938015	-6.49018151371423e-05	0.00224244234109497	-0.00270191204437945	-0.00240290054436362	-0.00214388632845255	-0.0023538280873749	0.00323427099067193	-0.0038407411290403	0.00608950305902768
Neotragus_pygmaeus_NMB_2719	-0.0661073727802787	-0.0363252917583729	-0.0291974205735899	-0.0169060073707668	0.0256430010140944	-0.00334550025741378	-0.0110444233169985	-0.0151860416774007	0.0135537866252788	0.0154325876995463	-0.00883352986270194	0.0152819514302063	0.0025571796745548	-0.0078444284354293	-0.00668329393819315	-0.00683498607470522	-0.00200083257031524	-0.00123993308836709	0.0147485902080271	0.00493152781462431	0.0175224850311911	0.00169143960892411	-0.00073397076270702	0.000127995075521795	-0.0062300651440831	0.00523562126740008	-0.00239958128359242	0.000755768600920368	-0.00231146954609511	-0.00218252404465133	-0.00823588451488725	-0.000188846725634222	0.00579466464655525	0.000536244922724675	-0.00815221673687304	0.00606585742476573	0.00422315345023397	-0.00415630576165824	0.000854199894687204	0.0136365032072474	0.00748933629054593	-0.00543586717773368	-0.00486539456473934	0.00315673897304225	0.00415787751080282	0.00213879763763497	0.00288267109771849	0.00785201849629054	0.00961412167958579
Odocoileus_sp_UF_206565	-0.0128024221136412	0.0450828156876882	-0.0310812926798277	0.00923924901757527	-0.00501948869384161	0.0194526124403514	0.000856213328337228	-0.0182664113891075	-0.0118169063107248	0.0236452180713977	0.000647870897684238	0.00832477205184965	0.0214697718249662	-0.0154455020772534	-0.0146464820888998	0.00478985360417298	-0.0112144507412092	-0.00549006443235864	-0.00722869523397595	0.0102902863761181	-0.000151801782643267	-0.00358873421585427	-0.00330096728788249	0.000119258984548678	-0.00750697641594766	0.00654416418539162	0.0143230809873174	0.00415271635513718	0.00315194395844111	0.00821809678843759	-8.89335932240317e-05	0.00768719879633011	0.00107811511328414	0.00054984331093298	0.00275789539894869	-0.00060803159521781	-0.0105266155229018	0.00280157590440399	0.000454739447622126	-0.00271358770472647	-0.00690046349323316	-0.00325088476601816	-0.000732504526801429	-0.00826734357377616	0.00759954392387994	-0.00734805548397857	0.00695747711517105	-0.00271055786707499	0.00312050356240126
Ovibos_moschatus_NMB_11175	0.0695946657096858	-0.038470251973929	-0.0458427035096251	0.00465469151600872	-0.00501689742470809	0.0402733083398741	0.0226575955472423	0.0116194814231532	-0.00960363361316705	-0.0212849122207104	0.0142731328435153	-0.0142099319704196	-0.000313040153553547	-0.00579707288559926	0.00428306028336848	0.0126317335346791	-0.0200504418633848	-0.008032417992923	0.0135617601747142	-0.0128963472376673	0.00337547913696247	0.000217866650725006	0.00390592117116006	-0.00209027630678877	-0.0272674723673508	0.0168162732178312	0.00849040489717321	-0.0139337921159349	0.00113809456427667	0.00794993566585818	0.00896062922272923	0.000925211930806944	0.0100517964026959	-0.0128744628437307	0.00187818497738729	-0.000384379224080137	-0.00182003656426102	0.000173217153141916	0.00854596315660972	0.000225814385830101	0.00100673298284672	-0.00868219731519719	-0.000362651927223965	0.000865100730527795	-0.00948486059182326	-0.00151921466598576	-0.00157031051991688	0.00336915865990628	0.013287008791533
Ovis_aries_NMB_9037	0.0473605625487666	-0.0629026236056125	-0.0198628790581633	0.0173097007712636	0.0200590708287953	0.0150608625406628	-0.00329258695517405	0.0312951197798488	-0.000132215042379703	0.0052557384007227	-0.00453468949533281	0.000274772917676281	0.00212105778235406	-0.00914694988619672	0.00370521269016685	-0.00210131183415879	-0.0224598847932778	0.00105601835671168	0.0124519398855427	-0.00623280778075737	0.0196437704400022	-0.0121527798103397	-0.0119993990687281	-0.00133768492796847	-0.00718131018397873	-0.00655081692953896	0.00212064079630653	-0.00435111900500433	0.0082744754058239	-0.00522873176367272	-0.0144760758254493	0.00824348577521766	-0.00636193937289312	0.00891434559021189	0.0115636260575161	-0.00940657565020484	0.000414614897601799	0.00878124868491865	0.00240892981951311	0.000621660934545472	-0.00490013374530745	0.0011902300497831	0.00185821737077946	0.00542681243850393	0.00555419904053528	0.00105996981176928	0.00630231721644533	-0.00975844343924248	0.00319225938207708
Ovis_sp_NHMUK_PV_M7405_R	0.0073359914036762	-0.0504593866673847	-0.00102507690084014	-0.0149323658844274	-0.023222853511498	0.0238455130780182	-0.0032791717326744	0.00973804955800256	0.0213400004220795	0.00510546370035287	0.00134771766240287	-0.00280626226617149	-0.00535836300329169	-0.00584929432907448	-0.000227014256249945	0.000458821032958673	-0.00173865866870225	0.00352720920736042	0.000826297130591924	-0.00813540264065222	-0.000975291168442958	-0.0144746247961073	-0.0204778966219688	0.0150001429334844	-0.000830516631784737	-0.0157199571841475	-0.0128939345728433	-0.00499117333454685	0.011079125909655	0.00565630541568545	-0.000282889265807237	0.00383931860656359	-0.00439403912255835	0.00235044073522165	0.00222813782609209	-0.00100167374371893	-0.00929342962824408	-0.00335928007326577	0.00827570852903018	0.00395672105623909	-0.00771713337640036	0.0050696045035742	0.00111362469636094	0.000354348965885816	0.00226821428254318	-0.00585038310057894	-2.41929810392698e-05	-0.00777733085418003	-0.00792542394979097
Parablastomeryx_gregorii_AMNH_F_AM_31361	0.0361925081805627	0.0342032749132987	0.0571230606273405	0.00647246561547438	0.0330156664656773	-0.019293721386062	0.00501690465147884	-0.00398775768149313	-0.00792082906494206	-0.0254927861395779	-0.00886314087312508	-0.00165985509571574	0.00994380638420267	-0.0175639751453366	-0.0116148635237062	0.0087676699124008	-0.00538149580214313	0.0113572393292447	0.00108401176571883	0.009773060108984	0.0171952630878134	-0.0117927160799288	0.00279459378769339	-0.000954898986484957	0.00189034111669184	0.00262572672690597	-0.0144886970453046	0.0120007255990482	0.0179368336549029	0.00566835637220171	0.00514663751623129	-0.00702336333445878	4.69472406709959e-05	0.0119277487807003	-0.0164793138197484	0.00164657192461492	0.00137541700917877	-0.00458763370711278	0.00603256037591048	-0.00198139247436834	-0.00228263553460359	-0.00760848175250906	0.00226427108810449	-0.000947377688289918	-0.00133864393471595	0.00661945348254768	-0.0108844398400354	0.00776105036839504	-0.00880110204818654
Parablastomeryx_primus_AMNH_F_AM_13822_R	0.0313189530038648	0.0106685439681137	0.0380683339885736	-0.0132916713311817	0.0245934602838921	0.0218935444644096	-0.0389098801280189	0.0221894500861192	0.000616945614014708	0.0102490199591848	0.00882871855081848	0.00787115157497509	-0.00277184973465373	-0.00563358850672331	0.00102867181687	-0.0134602963981504	-0.0131812142931021	0.00559196031272726	0.00636844304645426	-0.00593779692287668	0.00870465066840895	-0.000770481408322903	0.0187815318838583	-0.00104698931992446	0.0057776730643762	0.00658069645481857	-0.00319314275394247	-0.000659054513995534	-0.000123530256921449	-0.00135768623102994	-0.00144729226753845	0.00150267311733366	-0.00207001802128848	0.00699217851450707	-0.0025866956404305	-0.00345337418218287	0.00433541807220004	0.000156566353502388	0.00599938882302186	-0.00237479049741511	0.00689558943265686	0.00540172983717542	0.00220166984828005	0.00185953738662263	0.00470535284968628	-0.00615563519342874	0.00889229769305274	0.00378770231350964	-0.00599192960902067
Paracosoryx_wilsoni_AMNH_F_AM_32470	0.0319242780459138	-0.00203694889329946	0.0472168069709831	0.0111658990299096	0.00765271270268128	-0.0176025035865366	-0.00960508634972833	0.00256151577641408	0.00907490779130189	-0.00414938617157185	-0.000276442636246283	0.0105282052945336	0.00541345796357617	0.00222004110628907	0.00981770473739717	0.0175672430690807	0.0232579531470032	0.0159775491482392	-0.00622700495662795	-0.0181493287605996	0.00593596052444869	0.00988319323377475	0.000908499030077679	0.0132658850764718	0.00598970034808163	-0.00922590630127687	0.0105642705124998	-0.00277053548106585	0.00175801616439958	0.00254401135807917	-0.0121602993718062	0.00904459096313221	-0.00546492948542366	-0.00102618791565863	-0.0020057512856873	0.0110141553461436	-0.0104521408247031	0.00660554919109366	0.00453772224146338	0.000579603395190096	0.00278776944051205	-0.00794116402346254	-0.00486781326561486	0.00187867368937671	0.000174022619213631	0.0034853674982448	-0.00277448362083084	0.003455818680649	-0.00883869376873312
Pediomeryx_hemphilliensis_UF_69945	0.0459692035614091	-0.00173743363324281	0.01046154799857	0.00918038420835671	0.035285591662579	-0.00181362444705876	-0.00598016223005923	-0.0103160716098079	-0.0198802291729147	-0.0168769175079661	0.006212275209068	0.0213555153130408	-0.00301145898852614	0.00499646870200932	-0.00637085536194517	0.00298933105665606	0.00201395126555031	-0.00738119468959578	-0.000850398140613333	0.00514376604761799	0.0185032978110013	0.015242417530882	0.00355648574736842	0.0103201248221384	0.00348347729011028	-0.0140820548166118	-0.00329873126829785	0.00161099762867393	-0.0035707346927582	-0.0050460243869022	0.0099235668476699	-0.00428179350888992	-0.00375421170364701	-0.0067004139594847	-0.000620103504655632	0.0172666775805112	-0.00195310716187331	-0.00913431868224715	0.00649823337893454	0.00209433312479014	0.00281874231120728	-0.000941038052883639	-0.00177285083180771	0.0015403636732398	-0.0038521586036487	0.000490365698725765	0.00100932953696295	-0.0136104869105308	-0.00931288365122432
Plioceros_dehlini_AMNH_F_AM_32101_R	0.0539866064903392	-0.0311019269886449	0.0067765086581544	-0.0319422862589412	0.0567812372893728	-0.0191568514781834	-0.0124190953858671	0.00563160896911453	-0.0175101807547554	-0.0125840076807747	-0.00819773169846885	0.00238815140125821	0.00593827553848143	-0.00162978974292811	0.0018675268924669	0.0076242848989091	0.00286353667482884	-0.00353834521714521	-0.000575771385056051	-0.00283011077554813	0.00392208087954156	0.00105551353086498	0.0110904264314691	-0.00744069294513482	-0.00783289822685422	-0.00297149267403372	-0.00514436872806212	0.000978477375865301	0.00448867914842442	-0.000107587519545271	-0.00600505069420477	-0.00568068801780404	-0.00463999325199319	-0.00136126239143384	-0.00509090230882179	0.00300346840403223	-0.00376067062764481	0.00985403117096435	0.00712599701595168	0.000564663262620224	-0.00688646478762437	-0.00448280102206967	-3.92222306786879e-05	-0.00336581047134872	-0.0033381145544921	-0.00902735945815776	-0.00296231774324229	-0.00331874779500663	0.00326008909755189
Prolibytherium_magnieri_NHMUK_PV_M21901	0.0551470647918929	0.0440435828767191	0.0138665026992932	-0.0238600173750143	0.00558052534694639	0.024852396513576	-0.0192339595565197	-0.0195835683191897	-0.037034299942335	0.00583671824245962	-0.0212417789298705	-0.014818077848614	0.00394744937440611	-0.0131090240755307	-0.000910689578430981	0.0111731404089077	-0.00467647234769115	-0.017511156944208	0.00258729268509351	0.00217126735225273	0.00134848800610331	0.00356694500346259	-0.00410700150967046	0.0184391166025435	-0.0185425467199519	-0.0291868993654964	0.0178978861643687	-0.00941806073153322	-0.00130055976856159	0.0176667680126907	-0.00270956022720946	-0.0117227383512518	0.00826498699253313	-0.0187520569476246	0.00896405573693509	0.00633978645597904	0.0082839782416076	-0.00720961028329407	0.00146151536404194	-0.00893877349049949	-0.0041297041712409	0.000456385015114316	0.008753539433787	0.00147401281178504	0.00669126226494818	-0.00332171845807542	-0.00102803213230222	0.0088321920248139	0.0109018899696735
Pseudodama_nestii_NHMUK_PV_M5656	0.00970816538839306	0.013114062370902	0.0183806433865458	0.0333494626010654	-0.0270688761099604	0.00528837517861423	0.0152405320273683	-0.0305225358898198	0.0244704933174823	-0.010428755387699	-0.0044979376551733	-0.00153442546476543	0.000498989689544107	-0.0274015862489718	0.00172507317437578	-0.000376131999258522	-0.00166147417053663	-0.0108653974492039	0.00350151115333135	0.0101827260661608	-0.00430406261097229	0.0087260317979302	-0.00616422235521015	-0.00452551611481939	0.000877519357228714	0.00317787058526529	-0.00247517018012698	-0.00144930648174352	0.00885361976101887	0.00641070041708719	-0.0027514534082728	0.00366609833163243	0.000442665697643926	0.0105978957921949	0.00425616707843329	0.00346122127669939	0.00145945105909933	0.0114545988982708	-0.003100549567643	-0.00693870146763954	-0.00029266365660363	0.00151631081568455	5.44280380220356e-05	0.00453364750839347	0.00245801271593761	-0.0052527857475644	0.00672749638643961	-0.00216668873816388	-0.00724748908166974
Pseudois_nayaur_NMB_1919	0.0504300548203714	-0.0637737408454798	0.00736772861484576	0.0189627312567781	0.0187719363312352	0.000126707595156013	0.0108143851117371	0.029594332567773	0.0013447741621933	-0.0118795807795336	-0.00479040701480139	-0.00469400904849699	0.00694853662890258	0.00617178855865063	-0.00450796694009044	0.00830463160098376	0.00952247941690152	0.0116801146070008	0.00691453124853044	0.00544561946845948	0.014369714928437	-0.0136604341493551	-0.00503882135711129	-0.00379496312957047	-0.00691876423018526	-0.00624979897403806	0.0216848157278918	-0.00114837285778256	-0.00544414523242918	0.000825604462415409	-0.0101745854649389	0.00507521010248643	0.00569605309840575	-0.0117376719855259	-0.00582800767894328	-0.00976339042687852	0.00232988359401794	0.00545645392677224	-0.00190858670186758	-0.00263467577613072	-0.00825108221442477	-0.0100204057647404	-0.00202612066386036	0.0042519197030501	0.00431101595848288	0.000551054115091439	-0.00100889762134753	-0.00146354971539318	-0.00575421509438984
Rangifer_tarandus_NMB_7552	0.0297452632648594	0.0149340261802762	0.00417493084131195	0.0440936166974644	0.000215343478077016	0.0283286745317272	-0.00385713436650088	0.0121668846684599	0.0107538757758864	-0.00254744326629164	0.0240035381391318	0.016064590108676	-0.0130430208005281	-0.0112141489038929	0.00959426597813876	0.00894075617552852	-0.0128384833214978	0.0081707933535889	0.00194083557908787	-0.00370598882917266	0.0196936124008389	-0.0154828673950426	-0.000660186653571296	-0.00322944560427336	0.00120230525778624	0.00434254986634135	0.00398190242917927	0.00577386954341386	0.0040195939001526	0.00898086964916577	-0.00941645371490404	0.00521633220432937	0.00115482705901834	-0.00042463721624811	0.0125701259643516	-0.00394639718751575	-0.00666441284691359	-0.000915190403900801	0.00335516298126334	-0.00654175342247286	0.00192122540899624	-0.000803777717275148	0.00212315865566234	0.00976367799365601	0.00578187940647356	-0.0038465623201967	0.00631706968999515	0.00564033298298788	-0.00313445841031418
Rupicapra_rupicapra_NMB_C1969	0.0700569491541591	-0.0520626463366987	-0.0144782978172234	0.0173570089107123	0.0540053746619139	0.0247832790094917	-0.0196347786324278	0.019348878908393	-0.000324532288696508	-0.0242400062119221	9.80632605168007e-05	-0.0169048943945462	0.00555689454028351	0.0212827997593946	-0.00514459243311491	-0.0163281263586032	-0.00204381821196825	0.00641628331278486	0.0240071443256474	0.00141940815442683	0.0122022912728099	0.00199011011579036	-0.0230400518427016	-0.0225663063496484	0.00389795640795279	-0.00852486380856717	0.0122137252164197	0.00409132926280573	0.00076964203596074	-0.00367005793898722	0.0123670177247509	0.00782852712872927	0.00606226682442226	-0.00517410823345586	0.00579567985922099	0.00481227876095296	-0.0126033327705521	0.0148554147035028	0.00889282520178445	0.000447004085452197	0.00826852405654604	-0.00373785340305042	-0.00681471002429724	-0.00406855016032526	-0.00226693743672309	0.00554333668788496	0.00277364989109721	0.00728399785585626	-0.00285160513666249
Saiga_tatarica_NMB_10065	0.053515447861693	-0.0586500262211563	-0.00275648578555082	-0.0114156473057869	-0.012804794053018	0.0296168535304929	-0.0053363970948191	-0.0431591245075917	0.0297399088663458	0.0150262751116918	0.00759630017272765	-0.00555053330242172	-0.00114869087749375	0.00808795945310765	-0.00989719867591753	0.00493550468358154	-0.00933856885805619	0.00311916202270127	0.0192786206595388	-0.0106285745289297	-0.00117743783753668	0.00430398335869341	0.000687015737046054	0.0184298289965149	0.0020687315531817	0.0124086901183283	-0.00500624017498952	0.000244073649405255	-0.000146742951145558	0.000199770130746232	-0.00274596556283921	0.00086842761209563	0.00165951253938674	-0.00928773198602574	0.00926651950663981	0.0142105703487323	-0.00284411821773821	-0.000460487888986042	0.00281377140161149	0.000688450587255328	0.00452534837475055	-0.00292976713631129	-0.00673720993688434	0.00148020805644694	-0.00272671190396745	-0.00666431946717942	-0.00641560086345767	0.006915564530551	0.00184408282010508
Stockoceros_osborni_AMNH_F_AM_42553	0.0386867509615278	-0.0368073476938663	0.00438527890046678	0.000504995781345568	0.0145101925264725	0.0111924825415357	-0.0218437372368004	-0.0018978685922455	-0.00908884587075344	-0.00434706238554147	-0.00375151529651811	0.00976720672573736	0.00945056581106136	0.00164297286864464	0.00105165797633301	0.00454703361629067	-0.00247773349042762	-0.00598104684455959	-0.0129724487085747	0.013475958077465	0.00218600598333506	0.00264299477348575	0.00258961784430894	-0.00343598045074065	-0.00119499360827495	-0.00154218554266634	0.00481203370610566	0.0070336328905678	-0.0122111955537142	-0.00112157930428278	-0.00333231465160224	-0.0017180285924434	0.003992618897747	0.00928036919187107	0.00761951559826021	0.00447193870432803	-0.00481100126381531	0.00195152972440279	0.00475890138852621	-0.0120304875340282	0.000873729203788807	0.00968299342554374	0.0103350634017032	0.00197868919278513	-0.00919234506333226	-0.016831187134397	-0.0041078195663051	0.00457146884039806	0.000583099112436878
Capra_sibirica_NMB_4219	0.0253012243665457	-0.0587256666371654	-0.0213342824490027	-0.0186362005132793	-0.01945110474561	0.0205653819755662	0.0199468715740145	0.0158617934951612	-0.00102804016315281	0.00343104885497297	0.0146275277418605	-0.0200663787932575	0.0256776433806345	-0.0131176437009017	0.00199253766332508	-0.0120068119004166	-0.00538457140981863	0.00557833160919863	0.0153820589586325	0.00703892550867125	0.0115324430278102	0.0044255194365532	-0.00169769930919576	0.00695480270357637	0.00874363400232854	-0.00907384965798468	0.00832261432132703	0.00754286409854902	-0.00312901622509844	-0.000907277151586977	-0.00861327949552984	-0.00237273007124898	-0.00416107551384215	-0.00774832742705417	0.0143675497789515	-0.00392612221524869	0.00338141740467912	-0.00275009926089756	0.000721945924526975	0.0135402260798915	-0.00268201804934016	-0.00219752737295617	0.0033091308611007	-0.00247565450827578	0.0085994298000448	-0.000334094988628742	-0.00103926033120525	-0.00408979097369581	0.000516867617920728
Antidorcas_recki_NHMUK_M_22370c_R	0.0617974986825538	-0.0749122440224604	-0.0132599127709241	-0.00807038105698851	-0.0135162558042324	-0.0185526874812494	0.0164039531971291	-0.00710379216884351	0.011932912559926	0.0274046228028286	0.00983795764540027	-0.00295033186890916	-0.00583774972336494	-0.0167626808869716	0.00329289696958011	0.00402217785795397	-0.00466771331959135	-0.00570291931625867	0.00592042481823801	-0.0104104208047708	-0.00644281044288434	0.00865597817297841	0.015673793338865	0.0081236263038466	0.000674090571212634	0.00593382275646131	0.000403542203004465	-0.00771355462743523	0.0145487234698869	0.0100293870589358	0.0037973123947097	-0.00158690636532596	-7.11093272974823e-05	-0.00943979322136263	-0.0127655737650265	0.00494146936628879	0.00964876947230815	-0.00284376717516231	-0.000200416087935018	-0.0084275185081038	-0.00894569036847892	0.00239104231265392	-0.0127809447514869	0.00181862668481055	-0.0106627086681562	0.00687538247698452	-0.00593167080884812	0.000711052396381912	-0.00339654504771925
Antidorcas_recki_NHMUK_M_22371b_R	0.0129633436269421	-0.0618088986331396	-0.0247065154895716	-0.055336159709738	-0.0289528501165296	0.0400830414783848	0.0034315747301023	-0.0220465942614347	0.0115569312894525	0.0038114900274308	-0.00171805980447286	-0.017601258132736	-0.000442844232424135	-0.00370468433815701	-2.83575893603729e-05	0.0142530116214255	-0.00706013966397388	0.0120753898577669	0.00851278905531072	0.00907349516310017	-0.0128018787492939	-0.0152564474589399	-0.00344874421250098	-0.00753539653804958	0.00633576476156706	0.00286179762451442	-0.00470075395009732	0.00677868632880599	0.0170739326317609	0.00248763263476865	0.00328158665004323	-0.00322140481089632	0.00473057765050471	0.0084704169797888	0.000276930614439322	-0.00250877214893739	-0.0014431631389188	0.000457551446357686	-0.0022807522259186	0.00619664297468845	0.00241203463927433	-0.00561406923545514	-0.00492699744983418	-0.00324864667300492	0.00370530617803653	-0.0027658491531478	-0.0039214672740054	0.00213887804261439	-0.00206795150519049
Cephalophus_silvicultor_NMB_16225_R	-0.0339147378900677	-0.0143704477479018	-0.0397151033891863	-0.00413622880047911	-0.00374261818810229	-0.00570286778661842	0.0162654505919951	-0.0371431777902933	-0.02325432665721	-0.0186949587721051	-0.00674381917974162	0.00793326505493735	-0.00906222327082671	-0.001845538125702	0.00576471325059994	0.00371796532701094	-0.00268123869311418	-0.00205967130577408	-0.00515744774418323	-0.00312321725089154	0.0126183129603235	-0.00141420666727893	0.011113803426591	0.00780332428967707	0.00516982172993731	-0.00789585389661543	-0.00347397199436786	-0.00317910578989979	-0.00212417947492067	0.00647718511506188	-0.00942070361844249	0.0103329775330976	0.00249593828547385	0.0041979802225258	-0.00471633648915613	-0.0141611080266715	0.00219415376051115	0.00335525661092557	0.00159107809020391	0.00153773768428603	0.00331732085645169	0.0134995832862994	0.00116255710956596	-0.000215225921485542	-0.00475290095084744	0.00770064273146492	-0.000216366390904778	0.00676489305018669	-0.00277705681065411
Connochaetes_gnou_NMB_7591_R	0.045810666827548	-0.0429691517068791	-0.0330109806783597	0.0385449196157487	-0.00876841103279907	-0.0333916976456617	0.0101105514893109	-0.0233667308319634	-0.00800627861363326	0.0206411960046359	0.0125617152024718	0.0164799048045899	0.0278533732970022	0.00893556769900526	-0.00143199140690216	0.0179820925381598	-0.00643505563840583	0.0066037279791878	-0.00716613164266785	-0.0173429036951943	0.00507937079194037	-0.00443885726442619	0.00861891389748777	0.00641340830442011	0.0141621144341193	-0.0113525174061864	-0.0040273415506147	-0.00472084859913889	-0.0166565062655815	0.000959802416505118	-0.00126989205585437	-0.0038272014890653	0.00558492423166529	-0.00425099207171886	0.0073705844455262	-0.00942732480187274	0.00794996346168105	-0.000408728774624308	0.00297143961083134	5.99504287133134e-05	0.00439211187837364	-0.00246629324434363	0.00102185150192996	-0.00771898785254823	-0.00644980306306699	0.00166731868564538	0.00718866533980853	0.00773885184931893	-0.000579223747054643
Dorcatherium_crassum_NMB_San15053_R	-0.0719170536554973	0.0100498801571991	0.0337238492298182	-0.0150866739153127	-0.0306451505094178	0.0084508862303542	0.000792269316111211	0.0119866300687917	-0.0303987572825929	-0.0257934559259515	-0.00716589230124529	0.00237044755529135	-0.015292513911715	-0.0084414106686602	-0.00785253206152909	-0.00492020264085243	0.00338247560719111	-0.0148204742195163	0.00294410008202212	0.00574285487605338	0.0160188537161581	-0.00434719646357961	0.0117047823420936	0.0214602000502022	3.92253864439175e-05	-0.00584279483471473	0.00612824157953603	-0.00185229987037143	0.019944465452596	-0.00908406217050068	-0.000630241145077776	-0.000304577654763174	0.00122376555511608	0.00374076457598214	0.00227402843070427	-0.00813961769650049	-0.00632726167355386	-0.00947181076169355	-0.00603368581357671	-0.00259895968016423	0.0107086688905157	-0.00388453527862562	-0.00116190752483536	-0.0068481609063197	-0.00411644377122453	0.000467807113924535	-0.00354208615282214	-0.00323778574921813	0.00813876815200427
Dremotherium_feignouxi_NMB_MA5886_R	0.0109300201374756	0.0156058806789633	0.0365858809388034	-0.0202128393961905	-0.033581031733754	0.0103851825566843	0.00945342252059097	-0.0045536797362159	0.00886698262011009	-0.00465691408311773	0.00558033531858197	0.0142068298207101	-0.00129052600154594	-0.00154858159229741	-0.0081524136449471	0.000916073631575653	-0.00500365596378448	0.0023502513937175	9.08185466724859e-05	0.00704563468824851	-0.00756232502808738	0.00240239816981881	-0.00908215369050278	-0.0014548670596226	0.014814125563506	-0.00154539090758396	0.00461154506271007	-0.000780189640147161	-0.0046554170470863	0.00301375792282865	-0.0126646869609411	0.00865704149232896	-0.00277517620874391	-0.00521737128034737	0.00763351918359734	-0.0152562280796331	-0.00863249912979056	-0.00112399592629094	-0.013324951593417	-0.000157224410310824	-0.00541347279608821	-0.00171639856352437	-0.00366819001349418	-0.00816986100320401	-0.00642329576794216	0.0026599968013797	0.00657331711982211	-0.00148978996467603	-7.82066455165558e-05
Eocoileus_gentryorum_UF_95999_R	0.0141384610711399	0.0524827549240875	-0.00256981713548801	0.0132508363164447	0.0202783178179065	0.0139532074738835	0.0118931169726411	0.0115824087898949	0.0102068018462147	0.0179071055054257	0.0165832094021923	0.00987175334275639	-0.00945240212041058	0.00951300804653287	-0.00653986283175586	0.0154426697920088	-0.00401783771033284	0.00242293548150999	-0.0172616212118078	0.00531123362974123	-0.0115326258896454	0.00461502117014455	0.0134949133088977	0.00283986607640062	-0.00985549813652154	-0.00587594920518258	0.00521798376658634	-0.000723013580917347	-0.00486146437493888	-0.00266187414818484	-0.00346892748091945	-0.00470194092236581	-0.01350888145883	-0.00893120320713161	-0.0032051137973751	0.00676767764386883	-0.000414451417565952	0.00600192967338009	0.013712437242721	0.000350401671607907	0.00144645126711643	0.00242675023606942	0.00557012750707713	0.00278651310295392	-0.00435103761722658	0.00107569139440272	-0.00687486485371107	-0.0102065552104328	-0.00458892984666999
Eostyloceros_blainvillei_AMNH_F_AM_144949_R	0.0149545145888273	0.0391889013678967	-0.0062222555297844	-0.0219911043004518	-0.0116727865102973	-0.000708293543754089	-0.00956079244856466	0.00976830057694201	-0.00849195398337882	0.0183624569766068	0.0112767031535889	0.00790483788937593	0.0142491478291083	-0.0237751172543817	0.00166839344494144	0.0154715761543983	-0.00754967924596158	-0.0108321611733257	0.00388387282214466	0.00459557738447639	0.00785634096486202	-0.0139806045662232	0.00905234598638097	-0.00689343018912538	-0.00995380804600872	0.00185871351198323	-0.00500009331591018	0.00436634131458956	-0.00700067450719887	0.00253923219557671	0.00201297389339678	-0.000841946364234284	0.00396893534978342	-0.00522935460402706	0.000155304777859683	-0.0040514451076825	0.00420652386304042	0.00165144190791512	-0.00279570141587779	-0.0078029122193402	-0.00468184649481055	0.00166265772627453	-0.00144552586691742	0.00578045674864373	0.00556271728408429	0.0123985177681428	-0.00811706348638697	-0.000758595384648616	0.00245521621533848
Gazella_depereti_UCBL_162134_R	0.0416721196214387	-0.0578044332880997	-0.0208633747416674	0.0140735621442711	-0.016703448853554	-0.000990104934389447	-0.0194841019273737	-0.00296410274947373	0.00568304574590664	-0.00200705686212603	-0.0513241685772023	-0.0113359585782616	0.015801290021549	0.000218614937914645	-0.00233855963489435	0.0228425218840723	-0.00134078117173439	-0.00769304619296792	0.00226676753145085	0.00365060716218619	-0.00688340461617961	-0.0139094579742984	0.00457232677866402	-0.00087431988979924	0.00854067987461679	0.00135599598449283	-0.00182831238247697	0.00275685523215357	0.0160024419958296	0.000111260333533847	0.000356022535578369	0.00541498841111605	0.00602873053428172	-0.004437111480317	0.00150447475619674	-0.0103459939564027	0.00413594213980525	-0.000728336771920978	-0.0109085119992082	-0.000157242146134584	0.00179766541583932	0.00531164468974016	0.0103211703057127	0.00382112494971559	0.00116788788220446	-0.00477520355375592	-0.000992248107798122	-0.00440559785593088	-0.00947499627166579
Gazella_gazella_NMB_11029_R	0.0589354438259198	-0.0610587524816721	-0.0197039363647811	-0.00473697277979672	-0.0327838108087483	-0.0504425624497401	-0.0039701372860773	0.0383213872492178	-0.00922934433858616	0.0198574317555557	-0.000145387595754587	0.00530533640464366	-0.00331615425031071	-0.0124771335647726	-0.00241466691249719	-0.0247039750647473	-0.0115005016553074	0.0140752681886487	0.00240841543563495	0.0200309801983406	-0.0139143200989821	0.0177220051187264	0.0186492914921871	0.020235819103685	-0.0109482088868393	-0.00389174998526767	-0.0100408565680227	0.00488331012565143	-0.00142574693291302	-0.00577852486171227	-0.00685622579999956	0.00164055568257629	-0.00162842807559793	-0.00177748902400282	0.0113976311686821	0.00524011415178844	-0.00744933216602218	0.00298997328486977	0.00106028807157034	-0.00488613876565964	0.00397643281943139	-0.00877294610988014	0.000531760498442645	-0.00132764043078718	0.00673842151578063	0.00356977985090025	-0.00648216118295994	0.00374565554241284	0.00395582008944934
Giraffe_camelopardis_NMB_12075_R	0.0282447404630487	-0.0383411836530811	0.0284420168443946	0.0240328131168542	0.00444945335232734	0.0230539415996651	-0.0160314624180464	-0.00797575869925655	0.0400422945229922	-0.0389227432347013	0.000566848851999521	0.00867336307157677	0.00199913869348215	-0.00586682722542634	0.00229212015260033	0.00828954064455831	0.00591597115880966	-0.00265406334877621	-0.0160806872472692	0.0154680433290536	-0.00617397202093267	0.0104162879010452	0.018987989110349	0.0029320353251519	0.0190024953471554	0.0131623473941183	-0.0239931404921521	-0.0056685620753398	-0.0147557576785767	0.00608416317513314	0.0162924946684245	-0.00244733324028242	-0.00714660161613344	-0.000601251748732563	0.00283007343544378	0.000912835247797579	-0.00725332101480603	-0.0121894831769064	0.00770024877018169	-0.00265166607685932	0.00760507828765462	-0.00590512278800332	0.00916769367046434	0.00708724645725998	-0.00447190235777706	0.00403152515419823	0.00109181029209882	-0.00264233483077039	-0.0054311990800151
Hippotragus_leucophaeus_NMB_2149_R	0.00930766799733035	0.0223675671404	-0.02233641720315	0.0227958681110965	0.00340486647846689	0.0214967176580585	-0.013807717313244	-0.0247736675349487	0.00117533849479739	0.0154120188168162	-0.0139414026398527	0.0170548996154023	0.0231344175940874	0.00536403124531895	-0.00504240096931867	-0.00464809702681076	0.00349318090746615	-0.025249154523108	-0.00399835627693399	0.0151403635411571	0.00704418484090246	0.00753059551932001	0.0104711693865356	0.0040044766444188	-0.0050023941358659	0.00122120779680354	0.000710664734255495	-0.0190739145170954	0.000874846729959331	0.0134425349475969	0.00606395443554357	-0.0026668267789358	0.00704894545875052	-0.00131875012450384	-0.00304932784909994	-0.00315900116414419	-0.000159773386851119	0.0091289091696244	0.0082276875165884	0.000788552848407254	-0.00712054632453971	-0.00312087169348801	-0.0027964123176079	-0.000807840010751005	-0.0104150521795927	0.00143801384302268	-0.00378224623692407	0.000122509805802957	-0.00588156719893634
Hoplithomeryx_sp_RGM_178540_R	-0.00407415783685625	-0.0170856335466404	0.0349439882853365	-0.0311350887868878	-0.0028456966260254	-0.00373129718060574	0.00871351669989173	-0.0438819799151913	-0.013848959918931	-0.0172198236990022	-0.0419414131373908	0.0108775723652769	0.00446437720225581	0.0284328150934919	0.00513342411757668	-0.0238340660350626	0.00261700605349455	0.0139642423442563	-0.00202413998962467	-0.00100455641330719	0.00128992177936843	0.00266455145846217	0.00824539266373605	-0.00887462191829215	-0.00518633686689229	0.00172783509485885	-0.000655421921342599	-0.0053207009448655	-0.00916425483410357	0.0129119586387269	-0.00465264105609945	0.00504057939806555	-0.00229315619183175	0.00796240973530333	-0.000665498132200604	-6.60533179224172e-05	0.00509479530069237	-0.00520003551745031	-0.000575563965660767	-0.00192000793406954	-0.00496144237942136	-0.00302114470321322	0.0126786580325376	0.0108016053087946	0.00338432861644267	0.00420637524103103	-0.00115467882819183	-0.00785944527425296	-0.000258176026262442
Hoplithomeryx_sp_RGM_261092_R	-0.0069235103281042	0.00219214786192243	0.0092880577686435	0.0155679850390841	-0.00794383324394051	-0.0122365415896689	-0.016541033295106	-0.00145411986029825	-0.0176925819624783	-0.0166726237921466	-0.04048796324985	-0.00501799644098375	-0.0136927625489693	0.0166489505125034	0.00815754369182106	-0.0180805511067537	0.0222301810922068	0.021003519543261	-0.00399735112068305	-0.0189871597385551	-0.0160515020292843	0.00229302560413036	0.00284373516189998	-0.00294331973026973	-0.00981219922888913	0.00275954600022174	0.00934571747019239	-0.00202011308555969	0.0135201922136832	0.0154748246558039	0.0116041483699801	-0.00416510285756949	-0.0032446977609136	-0.00725928074452593	0.016649496751527	0.00753897420263423	0.00221514922981604	-0.00265711016494796	-0.00411247936901556	0.00527388779101264	0.0110945708299548	0.0120087687023011	-0.0129078922933886	0.0193681713361769	-0.00357465735527542	0.00132713483506325	0.0156131192431605	0.0104081490920332	-0.00241293406392365
Hoplithomeryx_sp_RGM_261100_R	-0.00229064872359644	-0.0377769732462899	0.0536381532572172	-0.0148409701149643	-0.0135457687972471	-0.00983983340174668	-0.00753422313733266	-0.0457195293128606	-0.00108378872183007	-0.00327776132451017	-0.0140616698594044	0.0177713782614199	0.00385695754950634	0.0230708325757145	0.0176112833805277	-0.022290833671823	0.00736875449728457	0.0199118941704045	0.00724644094647953	0.00295259844074352	0.00465171398428582	0.00240630956743114	-0.00163952446361154	-7.31982561543713e-05	-0.00979025458873397	0.00109080783065928	0.00324462603818549	0.0153112318764241	-0.000890828305110821	-0.00199067443342056	0.00567806368294836	-0.00473749161934178	-0.00668569356548508	0.00087032153232817	-0.00588777477643411	0.000717567245941402	0.0118214768615243	0.00528754407272534	0.0143663993396566	-0.00598252110201708	0.00231002263834183	0.00101128999241007	0.0060729531733764	0.00227469078438975	0.00457279435827653	0.00540345094716297	0.00249684107490726	-0.0102756329151737	-0.00573887195263998
Leptobos_etruscus_NMB_Se1712_R	-0.0136118463819982	0.0298641221266002	-0.0162009463012897	-0.0238015607632399	-0.00567948874908901	0.00813744271392856	0.0153260159691013	-0.00783612709944535	-0.00498456082664816	0.00865489605258049	0.00886777478416168	0.0269800041178867	-0.000981844437923478	-0.00666900053423802	0.00390133296875703	0.00820549694393917	0.00985877342455543	0.00842954261259207	-0.00827490030376091	-0.00687408778392701	0.000848328573270931	-0.0110512639125267	0.000169694910492554	0.00658026652030179	-0.00697669220226002	-0.00501886277079807	0.00431219789149296	-0.00505781478380351	0.000657512704430668	-0.014978322544883	0.00298497534950012	-0.00120800892790766	0.00221994139323603	-0.00959191550114163	-0.00482020344837799	0.00578960773514401	0.00462620870286162	0.00193006068311007	-0.0137424631229487	-0.00808544788856997	-0.00194201972137878	-0.00501099443205059	-0.00342146501504271	-0.00101565089849922	0.00228598522042246	0.000112858512603515	0.00255157834434871	0.00146862870175762	-0.00782983521294827
Leptomeryx_evansi_NMB_R	0.0406047575013071	-0.00276940811461915	0.0381420542756535	-0.0344877573527949	0.0083619511996492	-0.0377739316752129	0.0162796911688625	0.0246634383486428	-0.00937499709257368	-0.0120760026925516	0.00585244509567627	0.00257541299778188	-0.00835311198777971	-0.018707345745316	-0.0232190781529576	0.0128992456006744	0.0147786846526916	-0.000609531006888031	0.00983498556234889	-0.00301779834782672	-0.00398437038686406	0.00860134273596242	0.000505830228864615	0.00377323345181309	0.00508150534589485	0.000557319292385399	0.00765240805884409	-0.00565090187101939	-0.0017185874418666	0.0017609481170491	-0.00221502864609993	0.0131303653841741	-0.00873108327656224	0.0156458265916706	-2.7610301630047e-05	-0.00650710179824233	-0.00244712179731959	-0.00452581545816977	0.00639154531716919	-0.000697264509307728	-0.00642912874925886	-0.0135629435868454	-0.0181395475729761	-0.00105916652845164	-0.00600486112550986	-0.0117872577570081	0.000592612505008823	-0.00268784698022884	0.0114019362998947
Longirostromeryx_lorddensis_AMNH_F_AM_52837_R	0.0288977554697075	-0.017092129529889	0.0223695362051589	-0.062298823363795	0.0231010563677219	0.00201041490583583	-0.0116652239013261	-0.0160602952117792	0.023082356184666	0.0110404060040292	-0.00815989233683515	0.00721151689888796	0.0153141005797436	-0.00380269777215308	0.0129413943216406	0.00463482107069184	-0.00778924785240949	-0.00152697620390293	0.00328325977653765	0.00567419413675648	0.0077365916607226	-0.00337653124313052	8.79147900853061e-05	0.0133187232720791	0.00374002766016975	0.00220371719681644	0.0044191826957843	0.00667582021331681	0.00111320962685095	0.00647038245316612	-0.00190862651028785	0.00355272961418198	-0.0063291462557639	-0.000526468532576044	-0.00336839846166155	0.00714873233691231	0.00227272114317206	0.00653789028868683	-0.00310388940281414	-0.00814224320508857	-0.00498699881516305	0.00356665701790879	-0.00879059984434952	-0.0070916890910136	-0.000875064550031174	-0.00283715250514633	0.00357599102295026	0.00363728179204855	0.00335092089285555
Madoqua_kirkii_NMB_7572_R	-0.0212205251622759	-0.0488044791432333	-0.0482268908573895	-0.0206670426554463	-0.00247954036489565	0.0193179811222716	-0.0345021667093226	0.0210206160841793	-0.00315706455422548	0.000837691339261658	-0.0269463700692263	0.00298659657081468	-0.0103881034302799	-0.0204095668761384	-0.00595228079589719	-0.00516620750606938	0.0107140228062065	0.0145055704531894	-0.0048890291108225	0.00552714053092824	-0.0205032047049525	0.00650394643612329	-0.0115808935914255	0.00482646033887514	-0.00380600926998596	-0.00280452972979479	-0.00602288046827966	0.00853214354666647	-0.00126831050115787	0.00828877286532902	-0.00470781095791572	0.00725784168842993	-0.00544359106591799	0.0097130657667879	0.00610567695323259	-0.00447902461060531	0.00491859785566246	0.00104608268440365	0.00527189041827854	-0.00192484144427786	-0.00316364060170443	0.00131128506435218	0.00348077373071682	-0.0044697504093005	-0.00266020498982787	0.00158332331441004	0.00320280472511466	0.0123764978083263	0.00382237409338931
Micromeryx_flourensianus_NMB_Sth866_R	-0.0219882164244715	0.00468138937475246	0.0216101716434313	-0.023031837733981	-0.00855538097509226	0.0214010433251542	-0.0239184393872538	0.0127867220802161	0.0121275507470853	0.0202924071961056	-0.0162199069905323	0.0158488262346707	-0.0137694164189507	0.000948422186719919	0.00667475723107791	-0.00013820882121573	0.00503840490405771	-0.0123132313079112	0.00412153472254121	0.0053494712178134	-0.00789949006271411	0.00317880385226953	-0.00973894699572836	-0.0107408757192057	-0.00109963123642477	-0.00292911896696659	-0.00711406647867587	-0.00234450107675918	-0.00883285729302854	-0.00121822048866371	-0.00128037773076972	-0.00121650292328764	0.0143863834299534	-0.00627046346211103	-0.00576333501137525	-0.00637484661153311	0.00560972428465817	-0.00142243396108685	0.00811671977165038	8.43121715600285e-05	0.00665272456677232	-0.001707678945946	0.00451109060038235	-0.00240889214679743	0.00495456466027171	0.00589516324302819	-0.00163928649166114	0.00412745749675139	-0.00282708403945341
Micromeryx_eiselei_NMB_Sth833_R	-0.00945560731650104	0.028406204470441	0.0353821068299593	-0.0239388439859209	-0.0152903875381516	0.0043052348180039	-0.00686732631598681	0.00537249686817162	0.00319191109260662	0.0154983132372811	-0.0143499839545434	0.0122485651074765	-0.00859299241401036	-0.00165718678599636	0.00403768838733363	0.0133015989421021	0.00766238181076171	0.00299800398689918	0.00987527285656495	0.00329057964332567	0.00477938390603226	0.00204259527558879	-0.0168051009537101	0.0106873532421217	0.00222467419988485	0.000845597155072049	-0.000835255412175846	-0.00244604935416747	-0.00145195823368307	0.00627639423908587	0.00543739239932965	-0.0027393209980831	0.00330852956468617	-0.0052822625530638	0.000781172253362923	-0.000274099207615153	0.00714995791578026	0.00424079270119843	0.000139321143877447	0.00409969987423001	0.000860712613355022	0.00390235612687257	0.00420556421252319	-0.00318443242454608	0.00208643533666886	0.00746517382114432	0.00336446388819852	0.00663600748431951	0.00791593241069923
Micromeryx_flourensianus_SMNS_46123_R	-0.00809398189831396	0.0166283497724669	0.0395234502505544	-0.0267092323213125	0.00430452963315401	0.0194898593084276	0.0146364504627362	0.00561201563500826	0.0301337665408349	0.0254942481257448	-0.00471677756090359	0.0186796720711429	-0.0192322045982845	-0.00377483155601671	0.00985976839404737	0.00793677911738255	0.00844792136093118	-0.00696516661654594	-0.000231388639683306	0.0063884526683731	-0.00260034101843843	-0.00838687565110521	-0.0192933227395066	-0.00824499930921642	0.000909340311326596	0.00840716737698457	-0.00878626008711883	-0.006814447197037	-0.000643622683978208	0.00313805712179756	-0.006693692133828	0.00268583472879323	0.00693840539801658	-0.0107123329405127	0.000481555176694387	-0.00297853560255343	-0.000405444311982994	-0.00276045123972465	-0.00172089023076557	-0.00217669068724161	-0.00141493363554972	0.00579241788666949	0.00907842041765569	0.00598981603656731	-0.00224190097190931	-0.00125221528615696	-0.00278389271979208	0.000196427719692447	-0.000795845683087875
Micromeryx_flourensianus_SNMS_43062_R	0.0286681616554386	0.00865966783394599	0.0242326595917209	-0.0231402526910661	0.0127861323065669	-0.0067759411346888	-0.0059655547033335	0.027500469116948	-0.0114034599622881	0.0123963656299612	0.00940786939693047	0.0161227788198198	-0.0150146442521635	-0.00300261191836818	0.0131083955573009	-0.00425421043620598	-0.0190924879830065	-0.0185016507215759	-0.0196204607657979	-0.00357415493060563	0.00413754120439775	0.0355707344790583	-0.0232389964896064	-0.00655149668786421	-0.00511442694100357	0.0059118351062892	0.00384092272955599	0.00840680884213699	-0.00883339513300057	0.0073437832519931	0.00760276401241102	0.00465669794815234	-0.00118337752403348	-0.00662662974060183	-0.00675544988384267	-0.00447058929778648	0.0100537341756408	0.00270720962886365	-0.0134708690376176	-0.00576323246396029	-0.00882045876174882	0.00144239907005319	-0.00559592386679164	-0.00523771916281097	0.0022649901664401	0.00508886288871053	0.000216467330543872	-0.00299482277308603	0.00560725643018961
Myotragus_balearicus_NMB_247_R	0.0736129523125487	-0.0306914054128828	-0.000183599385662212	0.0310557913556972	-0.0342908685386509	0.0347309156245333	0.0396416869353666	0.0182272384417763	0.00800813674790663	0.00917623317418343	0.00147831721087357	0.0242556229295722	-0.00508633351973873	0.0253786595849734	0.0117352724804326	-0.00739760356472474	-0.00748105986367658	0.00408761214525114	-0.00232835302981624	0.00190904817571385	0.0196598256113492	-0.00114653726472355	0.0105631468202643	0.00118986726857838	-0.00547490900070348	0.00759044923866143	-0.0048763657545921	-0.00711285771255817	-0.00043088775099739	0.0187612106592171	-0.0013709697662027	0.00788110650955823	-0.00331293331189754	0.00136890055894969	-0.00289236815815664	0.00264493698319553	0.000870350666101839	-0.00311666446441582	-0.00388015006008265	-0.00332550930094617	-0.00941569863343897	0.00611263101818011	0.00748059311023712	-0.00431664304831824	-0.0029976214116146	0.00970655232281847	-0.00814224299639232	0.00421484843979965	0.000699187443058669
Myotragus_balearicus_NMB_G1462_R	0.085885502007193	-0.0595501268508883	-0.00368530189069162	0.0286002455496181	-0.0564398039120372	-0.00286648578333024	0.0654761649652628	0.0372579052189803	-0.000188053176495651	0.0204567013057998	0.00251524016171464	0.00453334744210778	-0.0021561788854628	0.0238229106899414	0.00342480587722896	-0.00217451518548309	0.00427340724829591	0.0138238322782348	-0.00168798363873263	-0.0101610207008135	-1.50805926997645e-05	0.00566335078030586	0.00574787356015933	-0.00015106436510931	-0.0074571464529713	0.00100222855823035	0.00173094980216935	0.00772561243891083	0.0160396018185713	0.00904868792913181	-0.00431380050274813	-0.000836517835170519	-0.0105063042999966	0.00556092558928518	0.00263132510485131	0.0040633874283358	-0.00344549132147579	-0.00412501918007163	0.0099536184127245	-0.00915013557061923	-0.00485554909233654	0.00416609898602927	0.00549302876388053	0.00320470699370008	0.00128560609988069	0.0089578594534036	0.000720241426827053	0.00446854471866752	-0.00356018017012981
Odocoileus_sp_UF_402854_R	0.00021039263855341	0.03733232778141	-0.0220323806750045	0.0184253633348098	-0.00619084140543481	-0.0287474722304	-0.0157261616704905	-0.0116119118531413	0.00654522510844671	-0.00164796943889257	-0.00507828539919957	-0.00079399947423785	-0.00531454540385152	-0.0075578156024423	-0.0122179779804536	-0.00238141115387553	0.000780281074516149	-0.00946823894048554	-0.00140740872919607	-0.00224565887563411	-0.00154434014775812	-0.00225581049201156	-0.00319214669602073	0.000149658010904669	0.00457997347079811	-0.0019381639157224	0.00530780087771607	0.00819077550105674	0.00793412546452396	-0.00450082258140515	0.00310898719435063	-8.27355075263298e-05	-0.00402560902166686	-0.00983520873393988	-0.00333113962628096	0.00616733021853916	-0.0085120052617455	-0.00058962008820567	0.00209467933172552	0.00268844539879469	0.00191057093018519	-0.00105883504636518	-0.00054064780527395	-0.0076379639192101	0.0044535063317027	-0.00525274044947432	-0.000402718148041341	-0.000698412243973957	-0.000820958665643845
Odocoileus_sp_UF_402855_R	0.0164350691102283	0.030743756068079	-0.00848734731547257	0.0125080719774298	-0.0120678934452784	-0.0213618166639263	-0.0157498803564777	-0.0136832597389366	-0.00161140320319722	0.00252899193810296	-0.0123825792975562	0.00357179015918516	-0.00846835863507209	-0.0237084603907371	-0.00664261829304884	0.00733749217941438	-0.0100711748201266	-0.00694485902932162	-0.002543568935461	-0.00722094040572722	0.00228953477760494	-0.00752719933921079	-0.00339652798654241	-0.00882206224236034	0.00502000706598426	-0.00368666644404118	0.00947470910230561	0.00290590620581492	0.00347363393948234	-0.00629071022546149	-0.000893260105925507	0.00389847386413674	-0.00761851660475307	-0.0093269902830592	-0.00207292201616581	0.0109422692952568	-0.00363628671373916	-0.00666383392465445	0.00681304803530987	-0.000441471245333378	0.00521837356493777	-0.00497267665867971	-0.000265454693144066	-0.0045771947953584	0.006519124537757	0.00354994744035424	0.00430599014970107	0.00408105833545731	-0.0019809587158141
Odocoileus_sp_UF4_02856_R	-0.0491746835594365	0.0280164468556318	-0.0140931562446555	0.0323660151566793	-0.0284198668415925	0.0419273831965045	-0.00827034373519833	-0.00381082691618208	-0.0121661407089888	-0.00190580118551375	-0.0190240035164486	0.0225689623266598	-0.00959133964191754	-0.0084855986545724	-0.0203023824608416	0.0226955312923266	-0.0175456293851064	-0.00179065501920349	-0.0138021769363166	-0.00310584685563015	-0.0175832020215632	-0.00118924528845748	-0.00311831232069807	-0.00820535877239657	0.0106339119884627	0.00354022485044658	0.00445526847379665	0.00770328925834505	0.00862123424496169	-0.0106899704113089	-0.00690899157991509	-0.00448495916276258	-0.0152022616117893	-0.0191069889946463	-0.00263686143855794	0.00443588040603491	-0.00362985735155385	-0.00540186145729728	-0.00619290423925169	-0.00523932863841644	-0.015319781575852	-0.0245946179029917	0.000325691840631621	-0.00740737790909949	-0.00464777070540393	0.0203410949378846	0.00781243945488735	-0.00671480317206265	-0.0069932417213127
Ourebia_ourebi_NMB_8772_R	0.0170404914886895	-0.0131762643884236	-0.0411653974945951	0.018850499196626	0.0269970808052587	0.0346476139317298	0.00771861761618415	0.0412966934682267	0.0157616200810676	0.000812349872309493	-0.0199673048899638	-0.00664397133706892	-0.0145816482953194	-0.0190609414302864	-0.0106131456480393	-0.00185933141597708	-0.0112294331167516	0.00107024732505739	-0.0271951244300142	0.00939569826909999	-0.00322653320670082	-0.0117189752497323	0.0133321973684878	0.0026560484429215	-0.00904345404843154	0.00433989979306511	0.0148869822964759	-0.00545161875904326	0.01821708143741	0.00303834272928814	0.00130233009853372	-0.000308673424984473	0.000313653728635413	0.00142135540174131	0.00109584539562835	-0.00910547144340806	-0.0078902592661565	0.00954214682202005	-0.00129372951642494	-0.00648779088968947	0.00577897596249944	-0.0065197086379929	0.00293899083826321	0.00153881396547309	-0.000659098937050798	0.00673457983872624	0.00409726824418898	-0.00142842420989479	-0.00369739413248585
Palaeomeryx_eminens_NMB_Sth409_R	0.0779295246689996	-0.00951529848477101	0.0254257755636924	0.0444122659768665	0.0308311872809283	0.000252636813161523	0.003830252353326	-0.0254057287727103	-0.0304700905954022	0.00472303285492526	-0.00735415875945182	0.0180759589515183	-0.0141796227594576	0.00221869842240649	-0.0127832776818313	0.00706865386137742	0.00323538052635095	0.00244947676810072	0.0116324721055163	0.00344238082599317	0.0185897792064349	0.00669645620129961	-0.00941734205088665	0.00773973381094087	-0.00903759028796633	0.016893995358557	0.0101194169150326	-0.00165667974264349	0.00122760903036147	-0.00873458993652803	0.00216199390393121	0.00429728113053576	0.00896813460878028	0.00114685812679946	-0.00113160258004444	0.0100128120585657	-0.00191452870141315	0.00175631602835531	0.00172835657995849	-0.00530184933966695	-0.00364818887752212	0.00679797923467147	-0.0110975411160965	0.00105936892673706	-0.0123417053185644	0.000936287168897068	-0.00111418831804849	0.00269544592121485	0.00491408705108806
Palaeomeryx_eminens_Steinheim_MeteorkraterMuseum_R	0.0503538158085609	0.00802303721651933	0.0154556637863902	0.0422576833969839	0.0337190858361218	0.0168885845158056	0.00513569884980857	-0.034201120562934	-0.0240662196131794	0.00586655073358319	-0.0216541805865318	0.0145083859742413	-0.00772129772084844	-0.00202752792971863	-0.00441386849562528	-0.0031171236654181	0.000490317020656069	-0.00287036982436318	-0.00350788021453026	0.00559473403550442	-0.00532194528156956	0.0127353578440657	0.00134398879374093	0.0151651187513608	-0.00581318997838056	0.00752045652710605	0.0152690857761291	0.00620613062694021	-0.00651114101594951	-0.00671468158591446	0.0103942135220182	0.013105344410044	-0.000777748590901325	0.000379910445348245	0.00257456585050099	0.00103694045624918	0.000624519019174095	-0.00236079145348385	0.000693714024724974	-0.00215073520421047	-0.000223850399830141	-0.00217619958766884	-0.00383655607948061	0.0086881603873914	0.00108471841181812	0.00280957774184076	-0.00428848077511793	-0.00396175570945425	0.0025435291152495
Parablastomeryx_gregorii_AMNH_F_AM_31360_R	0.046696275237683	0.0312772928153626	0.0160237408801881	-0.0175955455611928	0.0547145902083257	0.0106312507357552	-0.0157145229293886	-0.019956175184245	-0.0328083414474123	0.000111262436437277	-0.0175250317389426	0.00461452241530118	0.014193784750169	-0.000722864000290879	-0.0204553556955229	-0.00471092046992296	0.00606946307057289	-0.0161782919109958	-0.0011334273740216	0.0175359174036493	-0.00166436711488157	-0.00738557964511821	0.00742337405554744	-0.00598183932722429	-0.0119316913574795	-0.00691524356233951	-0.00676007656039312	0.00624409533890933	0.00244555744481042	0.0149874065003187	-0.00221708803370565	0.000916259908216335	0.0002899501152044	0.00703211763778572	-0.00206969994113004	-0.000680313235106751	-0.00495740572452117	0.00457083001012541	-0.00352007770280969	0.00391668995444503	-0.00282405337453444	-0.000198099745363041	-0.00951458000658672	-0.00295643421273142	0.00240263583948425	0.0021065577747567	0.000633409106365457	0.00257304000286499	0.000655092623675634
Parablastomeryx_gilchristensis_UF_248895_R	0.00705435665607613	0.0569985596257799	0.0164952226586828	-0.0285056984074326	0.00501047411649337	0.0137518684130714	-0.0179485425381771	0.00533608265805271	-0.00402119214717563	0.0224634965028367	-0.0141506304943464	0.0159041511052304	0.0225246711376106	0.0090816838473558	-0.0102573450952561	0.000117579178996103	0.005155961406118	-0.0174168396020719	-0.00433109911662713	0.0206246138737112	0.00743240841481146	-0.00271723323394044	-0.00229185524864267	0.0133517040716295	-0.00583629587221155	-0.00195833806720462	-0.00540596777247752	0.0014289983099601	0.00269293611756715	0.00576557813267567	-0.00144871320776932	0.000273278918563192	-0.00316434468549404	0.00439471051274385	-0.00118611983931683	-0.00452492537124088	-0.00603712759617267	0.00168647405091102	0.00340514827031669	0.00923653443114772	-0.00224486830150342	0.00518018008532798	-0.00587291259129313	0.00483094268819275	0.00343774825819451	0.00139384417542812	-0.00373538480159783	0.000581989582580264	-0.000713977036642644
Parablastomeryx_gilchristensis_UF_265266_R	-0.025870608624254	-0.00867072190596326	-0.0506852165955239	-0.100642166133027	-0.0308135971370781	-0.0418820497153007	-0.0474222958146574	-0.00878008569546037	-0.0386700588942375	0.000310338346936759	0.0207118114196435	0.0116298287679088	0.0124935200091851	-0.0189918414210312	-0.0300271294627298	-0.0147908980045422	0.000389158251833979	0.00989310602867631	0.00559083357455709	-0.0106137887465689	0.0111031184396973	0.00274242750891014	-0.00438201189576276	0.00726152758848364	-0.0209039172374027	0.00610328353804661	-0.0145515276417356	0.0094703207192399	-0.00624553115140819	0.00712830082802888	-0.00219336537691704	0.00293007939413022	-0.00851327843587639	0.00434477591664902	-0.013537466843159	0.00390160156768088	-0.00485553033259057	0.00290230494980719	0.00584081844809486	-0.00435802263392785	-0.0051944922331131	0.00834102712828134	0.00683442552939924	0.00357923764930344	0.00308741968388573	-2.95763564747795e-05	-0.000565508465202592	0.00221433887930633	-0.0039556376998722
Parabos_cordieri_NMB_MP239_R	-0.0374167846082677	-0.0264926050086186	-0.0107337484719131	-0.0124304326693642	0.00648710036246439	0.00443442526801812	0.0123572000250531	-0.0229878878882992	-0.00288134998728928	-0.0200567480397462	0.0280287167580129	0.0124764535997005	-0.00900399035205628	0.0010045470348259	0.0215388727523746	-0.00376207163705007	0.0111650766913479	0.0117733016003043	-0.00285626702026657	0.016589194555867	0.005018072766395	-0.0110015116463488	-0.000140253396652076	0.00679395352993595	-0.00529821547342314	-0.00590565414742335	-0.00548294012361759	-0.00946545025089437	0.0095040854457428	0.00425521379353607	0.00573761175810698	0.00597286775983892	0.00857716895018008	0.00283786281738378	-0.00387903018192148	-0.019784130946852	-0.00183736058012729	0.00448488766376855	0.00525757777276752	-0.0127925574453146	0.00327000712031504	-0.00208015336741527	-0.0107198538405255	5.29562003215865e-05	0.00602322541335067	-0.00408650859616094	0.00711644221555199	-0.00285443853991866	-0.00320126836653253
Paragelocus_suevicus_BSPG_1972XI8209_R	0.0184086418342954	0.0442838938789469	0.0542604619093428	-0.0454250237712791	-0.0402480376777327	-0.0347328644961332	-0.0041930942436233	0.0149681397637324	0.0142856069672807	-0.000474074021122654	-0.0127980393375128	0.00249063582862323	0.00720061445923637	-0.00164775917689836	-0.00457216592915351	0.00487969621373021	-0.00996153266332544	0.00325148686907854	0.0141636098411838	0.00683443220206259	-0.0061326563518649	0.00139049821636787	0.00156599767434456	0.00169805659861488	-0.00588962177235864	0.00402599708618646	-0.00904696140242309	0.00191402996966297	-0.00663004238952376	0.00368540491507986	0.00963080804549792	-0.00268799528696638	-0.00361917465940595	0.00227767990514511	-0.00686583983364718	-0.0014556097441513	-0.00934687964877313	0.00266247431292673	0.00831905760283204	0.000198440891830498	-0.00438739667958578	-0.000352916718702078	0.00318663900291821	0.00457941992566853	-0.00569843158310821	0.0100502716844829	0.00298447493994415	-0.000982209093952321	-0.000719202881712701
Pelea_capreolus_NMB_2147_R	-0.0166972289359736	-0.0756995696821441	0.0118740077670272	0.0160264266521005	0.0149291317193373	0.0277768948885786	-0.037327927847469	-0.0203407648573911	0.0368907759364219	-0.00858616498750474	-0.00405624248842961	0.00824850284395778	-0.00360453409077636	-0.0128274457419897	-0.0321780785726441	0.00677888097174489	0.00584500888075537	0.00875099895002865	-0.0139936444717023	0.00697099000390493	0.00972183412112122	-0.0202836928129756	0.00188586588670223	-0.00407561648031553	0.0158353322410428	0.0047301196384451	0.00295301564082898	-0.00786579030732955	0.00538806714104593	0.00465104731235371	-0.00191133368920019	-0.0138749765139688	-0.000967051682255556	-0.00381498966415547	0.0249683423762848	0.00304987460498236	-0.00825688792830306	-0.0059465562381332	0.00446161155354383	0.00457469508792719	0.00632243051253687	0.00385892770613316	0.0027104269691778	-0.00552886836678219	0.00340740232488542	0.00837172809038934	-0.00484117740417358	0.00078003313065743	0.0027545073178431
Procapra_gutturosa_NMB_10435_R	-0.0350659539720125	-0.0675372174224099	-0.00742815629966311	-0.0018676854795895	-0.0124735981891181	0.0230975666325695	-0.0193410206705132	0.0048800621761977	0.00482353787559961	-0.0132260021466322	-0.00749724195183528	-0.0170530762949681	0.000794444524896046	0.0184631062647582	-0.0135577361861987	0.0119995847531789	0.00837803586879132	0.00520483884689037	0.000883743220025995	0.0155525675739995	0.00159710832822386	0.00511497390670308	0.00690080253517123	0.00438286312188833	0.00588487069376573	0.00758277520278495	-0.00316810290044885	0.00147034504263595	0.00236848483245957	0.00626385853452198	-0.001782451652044	0.00102774177103284	0.00611195697575526	-0.00399973150603255	-0.001452277911798	-0.00997243308205956	-0.00389081819905984	-0.00645396177826208	-0.000878851825024329	-0.00301947292035523	0.00585920895218904	-0.000102019806410268	-0.00388851671793575	0.00643559650110245	0.00384346051850757	-0.00842762091822822	-0.00438095687144727	-0.00910017952051858	-0.00390613632677433
Prodremotherium_elongatum_MNHN_Qu4596_R	-0.00462145996702194	0.0272793233433517	0.0319910491637721	-0.0357173574459432	-0.0312344000925102	-0.00119462478519351	-0.00183281104473505	-0.00011277039532372	0.00047028345371087	-0.000991921071115626	-0.0204177644462262	-0.00565630460170988	-0.0144773871122486	0.0106988578725058	0.00145000197474655	-0.00671793361342373	-0.0075434971856074	-0.00579574473294259	0.00659838960394344	0.0130768581899806	0.00139737165236039	-0.00113604454275479	-0.00615489692145533	-0.00566191661392133	-0.00253514651847561	-0.00824035324492755	0.000920625013328528	0.00476499100968379	-0.00869137637295808	-0.0107655642289573	-0.000769404408485359	0.00186075144558832	0.00653783295404447	-0.00289589775754398	-0.00432106388241991	-0.0119815400217249	-0.00278809037032732	-0.00033323510270479	0.00806467441704232	0.00478566698998888	0.00501023284945739	0.000471514366934186	-0.00195880405504738	-0.000612419547879427	0.00177869459786585	0.00856481414198505	0.00365413037727853	0.00466887542882123	-0.00072536411619666
Protragocerus_chantrei_CCEC_L_G_R_2383_R	0.0781097236474588	-0.00227505043685343	0.0226970394794883	-0.0185676137549252	0.0035016531697141	-0.0161207245693633	0.029898986612633	0.00210676303682504	-0.00858408733165607	-0.0180196524634739	0.0142517442251423	0.00332639336365711	-0.00887928654053443	0.010647657817406	0.00499943177923401	0.00193860969722183	-0.00688352203365251	-0.0118794484404498	0.00469793042996922	0.0213832833992501	0.00730065630486482	0.0115376454131618	-0.00832624929628136	-0.0190598516960494	-0.0040366134609606	0.00758512785823168	0.0043658671997183	0.00340291225080076	0.00549197834411192	0.0190082427497848	-0.00120447684545244	0.00421205699319392	-0.00423410404903379	-0.00751331391311498	0.00678568242723616	-0.00137135389026509	-0.0162438606247103	0.00126484765902876	-0.00037411813706456	-0.00160938854652822	0.000109741020217002	-0.00448179950978457	-0.000459437317688341	0.0028768089020283	0.00443876065654952	0.0112553598079381	0.00265320663088056	0.00328505337466702	0.00217635984184477
Sivatherium_maurusium_ANK_II_106_R	0.0645491708576591	0.0067495879474551	-0.00157326804328921	0.0634598096893788	-0.0317802344768072	-0.000473662906029853	0.0224503951954837	0.00248582319735401	-0.0229076855788601	-0.0115393087349279	-0.00227332479915775	-0.0102502976390462	0.0178319395752352	-0.00857069546844484	-0.00108241354269625	0.0100093277839376	-0.00781182590205957	-0.0027272970799534	-0.0105319429937422	-0.00655548216093533	0.0102658192881679	-0.0139696669252757	-0.00638582145854516	-0.00253895924728811	-0.00222770150709956	-0.0127769109860089	-0.0175652932410606	-0.00599799659495679	0.00460350181410668	0.00327082014628111	-0.00174164992030821	-0.00566953772375822	0.00706449146782798	0.000310392765542515	0.000926923529611702	0.0143966821690342	-0.0184645466759088	-0.00619946303012442	-9.48138424518985e-06	0.00144845658934859	-0.00271868224182555	0.00754866432620757	0.000517700559267766	0.00650755385840941	0.0127566435545166	-0.00350092663506825	-0.0132747475912176	0.00337048478601031	0.00673178545531903
Tragoportax_sp_FSL_520020a_R	-0.0261290553851189	0.0201167807011672	-0.0417071711137562	0.00727119876438083	-0.0152687068535208	0.0153531582573337	-0.00595397194473314	0.00345514178090586	-0.0153781144150717	-0.010048272359914	0.00960323684779727	-0.00650179533858338	-0.00181062937339877	-0.00896691363532521	-5.85093081869369e-05	0.0154306642972548	0.00509417111395458	0.00593657603038653	0.00708260056453941	-0.00163902194042818	0.00232928159342664	0.00421066362445759	-0.00722801313861747	-0.00220063957900414	-0.00458351524739177	-0.00572586589178053	0.0036792757284826	-0.0122759140772355	-0.000733098591548711	0.00322752918417332	0.00996116872401293	8.33583966070769e-05	-0.00378005742023504	0.00647884656808943	-0.00532438417593405	0.00378620637627304	0.00118124920525593	0.00339740229437728	0.00344930393754736	-0.00383542677563873	-0.00171747412182641	0.00561348483793265	0.00162290551016116	-0.00355575475158372	-0.00508842701774224	0.00573804084106266	0.00173904949798572	-0.0107256155063101	-0.00646943122940466
Tragoportax_sp_FSL_520020b__R	-0.00661283345060464	0.00923130498515262	-0.0437344272992343	-0.0081745009838269	0.00557532098393951	0.0321688147241145	0.00540269754523969	0.0107839241244752	-0.00972894182458316	-0.0119112810149596	0.0117562953190378	0.00189527103261734	0.0018541201481147	-0.0113469880101596	-0.00290751752605503	0.00891267738729493	0.00892934064598917	-0.000178734392678897	0.00215883373590095	-0.00786880553539865	0.000707358042303005	0.0021913462859507	-0.00869182985623475	0.00326709087189132	-0.010025266099337	-0.0113709675103054	0.00613858919314486	-0.0152098055153094	-0.00679807108553858	0.00037535201612555	0.00223934993057668	0.00126610573075213	0.00469074995216346	0.0021638357518619	-0.00778270641804398	0.0026622643215158	0.00147529965166442	0.000896064160977901	0.00694465340902701	-0.0106781906315264	0.00706756636421265	0.00303566702744186	-0.00315946293653034	-0.00770901577850726	-0.000360486881088205	0.0013230342055246	-0.00281847918078495	-0.00521761619506242	-0.00111740156206922
Zarafa_zeltinii_NHMUK_PV_M6670_R	0.0672688003952084	-0.00551880533722916	0.0436933688155091	-0.00242762685641501	-0.0193758302875345	-0.0341954149725791	0.0238902688728358	-0.02186060397413	-0.0113467746577769	-0.0238904236167812	0.00188709700625738	-0.00902535450379893	0.0063851443497424	-0.00811086136275416	0.000884050513813011	0.0129020809488173	-0.00929887384051237	-0.00155186678689138	0.00129426226170409	-0.00427794095248272	-0.00693485525597338	-0.00285663296704263	0.00490134438317877	0.00263750094764408	0.00115260183237785	0.000724686207506139	0.0084235618147226	0.00831227395016215	-0.00149621391412867	0.0025201178273786	0.0108224935832598	0.000276539261586641	0.000579271337486043	0.0102958489327945	-0.00105698591875285	0.00344545067540532	0.00043170666947598	0.00526754756969844	-0.00212040486229964	-0.00388358966667274	0.000729103580496179	-0.000514119521193647	-0.00318284160788494	0.000643952827480733	0.00163696182406578	-0.0102454463371146	0.00722523470351998	0.00255479419797193	0.000681853270681415
Antilocapra_americana_NMB_C1618_R	0.0276975784443456	-0.0306687767436641	0.0179220965329351	0.0161941322733126	0.0145473055629719	0.0229823873257216	-0.0327039954694867	0.0261492987803031	-0.0063663627835393	-0.0153839428750506	-0.0261249689815651	-0.00294161351198193	0.0197610154064484	-0.00840327198657597	0.00893824144328238	0.000970918917779718	-0.00897528226992911	0.0010873403421972	-0.00945221702708245	0.00201116530154734	0.0103337325328364	0.00802124732909872	0.00787745114752058	0.00317497322134426	3.00959781757668e-05	0.010890128203146	-0.00742886158853363	-0.00112421187149577	0.000588902890895758	-0.0139813090079935	0.00281186283535962	-0.00076552296203397	-0.0053142507629835	-0.0153838776319013	0.00188628366364407	-0.00186340429059352	0.00629303003722792	-0.00230089697950109	0.00809272257083353	0.00543642766598164	-0.00649532475338664	0.00638048868626848	0.012945158684235	0.00290007380832258	-0.00398699426227436	-0.0116084033664239	-0.0100917412844318	-0.00724232573583342	-0.00323453393908472
Protragocerus_sp_NHMW_KOH_III_oben_2	-0.00442573733788424	0.0487404452238004	0.00526379158407107	0.0131086322977018	0.0121129817234392	-0.0351656917761004	-0.00594073766715601	-0.0024698332323699	0.0299222527043255	-0.0217195702903696	0.0032575731030194	-0.00993231795998915	0.000994564485527665	-0.000425637158822825	0.000520495833845689	-0.0065337468391286	-0.00672521815547994	-0.00677122941843016	0.00334139797836456	0.0115119772124681	-0.00965510761463796	-0.00729305328934373	0.00682622827232994	0.00647422520076868	0.000682416372976122	-0.000952581883724522	0.00833785095531406	0.000417019300960729	0.0016563980773328	0.00239352679265324	0.000198526324850867	-0.00811605677335787	0.000442825907493716	-0.00459876974906421	0.00677724776247452	-0.000926099951775854	0.00219392490129494	-0.000814651071659553	-0.00408725629751307	0.000327458974394799	-0.00468165465073156	0.0103460630071421	0.00491904559062143	-0.00306760991809651	0.000463132436479278	0.00448645010213227	-0.00163073327069065	0.00432883803915062	0.00721567603149522
Eotragus_clavatus_MHNT_PAL_2015_0_2261_9	-0.00989953765777866	0.0336353167050736	0.0049930707231214	-0.0115560506827628	-0.00478705037593114	-0.013366268459705	-0.0160636239612152	0.0186514249421221	0.00591661385188882	0.0103213413840964	0.00835159437863499	0.00131681811858525	0.00123426102239682	0.0137640893747022	-0.0159086760503936	0.00824397182380187	0.00773359801644929	0.00772545318973104	-0.00125426709933384	0.00478062169984398	-0.00962644456164634	-0.00403309254241149	-0.00625841833856683	-0.00341656764042653	0.00243418556173314	0.00957973775909123	0.00111001652784879	0.00871087646331075	-0.00515102403541854	-0.00527752734138309	-0.00945952476677411	0.00296890025978943	0.00100389343557758	0.00211844131092252	0.00783739924693275	-0.00948776710956314	-0.00342190535546704	-0.006561085834657	-0.00279421030641501	0.00138276108383677	-0.00805104759369985	0.00318786823101433	0.00410066021812962	0.0134546168581894	0.000448419544661691	-0.000204657458603144	0.00165044894302905	-0.0031718089248838	0.000455250573003445
Procervulus_dichotomus_MHNT_PAL_2015_0_2261_7_R	0.0168757823936827	0.0398308977007803	0.0180638719415061	0.00585723162972976	-0.0173000118442272	-0.000939641432549699	-0.00601985186962283	-0.00814603003050518	0.00108897026848207	0.00246234758158035	0.00426921315138055	0.0100381119819864	0.00287676925285202	-0.00383251596272862	-0.00833403544017226	0.00458341799576181	0.000934424068045343	-0.00783179083545193	0.00835061568527204	-0.00381444401536679	0.00301475735953423	-0.00574307492012152	0.00360781917770504	0.000528235647304074	-0.00732062495985606	0.0172181248962287	-0.00472678743704417	0.000802085629820514	0.00144765101898038	0.000610077501939509	-0.00409037977461995	0.00356599371425599	-0.00567075987375409	0.00311328077038584	0.00249106921205501	-0.00672074931294339	-0.00139128771653065	-0.00526070920081747	-0.00796739144665003	-0.0101928831119063	0.00242931294496777	-0.0050495395285499	0.0020571488063449	0.0073406072789479	-0.00119009230382353	0.00427998201247151	0.00306193480220876	-0.00137845385381639	0.0015394473870633
Hispanomeryx_sp_NHMW_KOH	0.0446626562445617	-0.00463216328177527	0.0210900736692993	-0.00331486534106682	-0.0414572964268992	-0.035391961008671	-0.00103629771510783	0.0240870876592111	0.00755876438065352	0.0185613545073715	-0.0170704106754312	0.0198663705664025	-0.00370583041769485	-0.0059254365352585	-0.0033735700638837	-0.00535412495783483	-0.00820653285651194	-0.032671198051302	0.00326573598248507	-0.00204744297551794	-0.00362380496561098	-0.0157578881348211	-0.00278482422589528	-0.0103271442005226	0.00939686700887507	-0.00627274169824197	-0.0025575776343625	-0.00344880605443061	-0.00999502195527269	-0.00851468650039562	0.00100442260268021	0.00274138380076966	-0.0143891545258758	-0.00890726271756254	-0.0025840223088397	-0.00713016575291451	0.000904147949292373	0.000632408591299881	-0.00574110848779458	-0.00820798846135837	0.0025725824005637	0.00646520974115212	0.0127749497725831	0.000475865525864468	0.00641040737459813	0.000649765712673208	0.0017211634657934	-0.00319027509772066	0.0107215030928369
Tragelaphus_scriptus_NMB_C3568	-0.0643224987155607	-0.00666192608369867	-0.027749389636238	0.007125942641068	0.0157566891781396	0.0067860643838444	-0.0204496100301396	-0.0107894620574259	0.00215392628525742	0.00995082850071389	-0.00111313628086012	0.0101499936698807	-0.0319447412228698	0.0107022748839593	-0.000662667504350191	0.00756278827579131	-0.0129745741514064	-0.00663011767696987	0.00476088546350232	0.0263959665438475	-0.00597912783158699	-0.0119374477017447	0.00489738868548867	0.00759607308281378	-0.00456485916661924	-0.00333494503352553	0.00825877846926028	0.0140267897094342	-0.00370555765743468	0.00775581993478788	0.0007325564785547	0.00154469283783482	-0.0052705410388912	-0.00014875341059921	0.00117255198396339	-0.00481639988621799	-0.00752441946562295	0.00133045143535595	0.008070140526248	-0.000808941874311894	0.00546946996673746	-0.00610803373784381	-0.00214968395915873	0.00298399679369513	0.000710984635264013	-0.0100530302564684	0.00616107248067534	0.00279477411387044	0.0010067813854877
Cephalophus_natalensis_NMB_3572_R	-0.0175720174981006	-0.00481622370722283	-0.0539786731244965	-0.0324500442087282	0.0195961756398816	0.00680932992190481	-0.00841568971544778	-0.00177386650046367	-0.0050201502522226	0.00116003188202533	-0.0132841456772463	0.00253401221138025	0.00203779065091844	-0.00327446126783997	0.00567293294478613	0.00303655096579375	0.00928200743948189	-0.0112041685972084	-0.00591387677819202	0.00556958599909816	-0.0142763797377626	-0.00102415131565984	-0.00671771179808171	-0.00352101062596818	0.00459481916390167	0.00405599701415229	-0.00355346584944809	0.00884567218025852	-0.00156375678618331	-0.00879839140832675	0.00125320352838074	0.00782812116984815	0.00402292148747859	8.77563439827224e-05	-0.00573683521618546	-0.00191470297262516	-0.00948587388629957	-0.000856113119157925	0.0019619926082361	-0.00237487133182515	0.00217649288329664	0.00787966444995895	0.00672905174321045	0.00748197264763027	-0.00111078200390513	-0.00178885523516579	-0.00432268070912136	0.000155951046828738	-0.00377034402879885
Dromomeryx_scotti_AMNH_F_AM_33800_R	0.0797175913822367	0.0158048223370736	0.030853359751094	-7.09098556006742e-05	0.04327467383771	-0.00137673101518488	0.00365325554521771	-0.00777513057807941	-0.0412386149128739	-0.0109946994155461	-0.011821063593626	-0.0134576283247359	0.0109950353102184	0.0387934816329038	-0.0230165603562586	0.00496458798210669	-0.00363140548019186	-0.001738655432555	0.0129963397981842	0.020769981069514	-0.00640057603419967	0.00864998274990107	-0.0126611297619627	-0.0215144903370417	-0.00926821144338694	0.00577158650660704	-0.0100778224615146	-0.00105626591301437	0.00261710436388749	-0.0138185220132661	0.000381277120549348	-0.00744954724753494	0.00901751273352171	0.00504131365834831	0.00765583783000186	0.00573802191514305	-0.0105358887269059	0.0155457427167161	-0.00221684841817766	1.23340572345695e-05	-0.00835873398293356	-0.000820456718787034	-0.00784624454359386	-0.00219480260642889	-0.000774601437079888	-0.000935556453967305	0.00194273761094535	0.000957971649585641	0.00262435526610948
Damaliscus_pygargus_NMB_1948	0.0570825461275019	-0.0393954033071493	-0.000118886074066502	-0.00961204725766199	-0.00251607289896579	0.0155916136067965	0.0111403458036162	-0.00732199917255476	0.00704386428800681	0.00118717243094608	0.0105626460524457	0.00411114613067469	-0.00332520333694888	0.013654647926776	-0.00306091145975944	-0.000754613401109467	0.000539066920345939	-0.0169859594887935	0.014059068910978	-0.00636790670204577	-0.000607179131404478	-0.00534417790413735	-0.00364072577674873	-0.00734531903057747	0.00288283324360037	-0.00459367529341057	0.00310785990839577	0.0111332242327277	-0.0101479983462208	0.0079816117458129	-0.00381917150781309	0.000254457743279423	-0.00509804546434267	0.00249745452447911	-0.000778630093727548	0.00187782044228192	0.00302061400558533	-0.00770552240684202	-0.00190684922122168	-0.0155761407059048	0.00187321105711451	-0.000137853241030913	0.00596653141070835	-0.0018534945984571	-0.00193850900256869	0.00268713758526264	0.00420304293685512	-0.0022403619398423	0.00200998361202885
Eotragus_clavatus_MHNT_PAL_2015_0_2261_4_R	0.0496512356977071	0.0189260366380657	0.0408424935617848	-0.000797107904240599	0.0322156411480654	-0.0135476517914773	0.019204161025932	0.00282543543885846	0.00371583120821313	-0.0187743771622028	-0.00719025883000242	0.005656733069063	-0.00560548712757508	-0.0014503607434652	-0.00507292497847618	0.0130117977070652	-0.00288964438395415	-0.00625635341911246	-0.00466117128132058	0.00744152107034353	-0.0143343042149887	-0.0051719207193437	-0.00515790421673386	0.0061831252594973	-0.0112503717653214	0.00989750322578563	-0.00715959846568035	-0.00361282528446402	0.00558253525592421	-0.00132504334474141	-0.00019034155831055	-0.00863983725425035	-0.00614385100630088	-0.0130986176706215	-0.0053334267053937	0.00587607427802723	-0.00982674947723293	-0.00129504086662181	-0.00381449123856221	-0.00432876792645347	0.00189728687255844	0.00364536879007358	0.00355525986359204	0.00861562301379873	0.00364801861871224	-0.00590452027459476	0.00370152205117533	0.0028800518101777	-0.00218988908069201
Micromeryx_grandeavus_AMNH_F_AM_103369	0.0108508859076844	0.0107274125361392	0.0292164948798367	-0.0336249941155366	-0.0262637086458737	-0.00370575628691302	-0.00238482631881259	0.0144468735386709	0.0145011316390726	0.0227654004719274	-0.0134224787789054	-0.000709674079838371	-0.0135000952901651	-0.0185056635403837	0.00256220101476239	-0.0017749913366241	-0.00124379607366776	-0.00377691021278111	0.0128241869233287	-0.00512738931880482	0.00291089458554475	-0.00083751492249615	-0.0148737759694133	-0.00323229340782886	-0.000987764972424029	-0.00667374223420627	0.0135951468067531	-0.00942204298431585	-0.00743595566805639	-0.00220899043591131	-0.0016795304934244	0.00319056590023244	0.000766985915484001	0.000328385063696055	0.00617065681641563	0.00388526767534915	-0.000177606547061028	0.00777861532164929	-0.00288555918425591	0.00759762970852671	-0.00894524741287216	0.000143476748228661	0.0103907110836237	-0.000206550653844763	0.000608624619633554	0.00473238577309886	0.00119976147240129	-0.00492075991947537	0.00353916034616363
Palaeomeryx_kaupi_NMB2342_2_R	0.0459366630394063	0.025945219067643	0.00831211684460867	-0.0222661592729914	0.0261201218741107	0.00766990542317055	0.022028856443244	-0.00809494336368059	-0.00609846825363169	0.00372099263152517	-0.0225569873755728	0.00370032057451832	-0.0206145066952378	-0.0116388159167786	-0.00337049523430251	-0.00836011593259803	-0.0233008897474639	-0.00828581411454416	0.00739419393496739	-0.0113629986315123	-0.000487295912357394	-0.00233716940973671	0.0142561169920173	0.00765542115878546	0.00318547322956656	0.0008693707068553	0.00329956702951516	0.000241462354737843	-0.00423941561068092	0.000206988594172068	0.0071301087471268	0.00797917550253043	0.00868410354304248	-0.00712121422355555	0.0053318838939206	-0.0105053006297347	0.00359285904814937	0.00170493634395853	0.00448683123923195	0.00150594376600011	0.00301246474608205	0.00119014682844233	-0.00124507575240284	0.0117281771942521	-0.0110357329362201	0.00110431459284014	-0.00838515788991055	-0.001849410600783	0.000149780563181868
Procervulus_dichotomus_MHNT_PAL_2015_0_2261_13_R	0.012289045050257	0.0376230648960361	0.0237470606102501	0.00746612148925507	0.0350070462827649	-0.00852179268789494	0.00911778292927458	-0.00321207751300668	0.00776533710664142	-0.00260493582205209	0.00263053617196316	0.00451125460552861	0.00889196046810204	-0.00218631694308536	0.00821683986533433	0.0241366125765414	0.00886630940637665	0.00859454099877257	0.00587216955202976	0.000870611111768799	-0.00283476255139091	0.00671198862972379	-0.00913438007052104	0.0117560424608341	-0.00838861309626595	0.00491573624530047	0.000293782349989304	-0.000433984075459952	-0.000816039032787002	0.00568228286163338	-0.00538456282622029	-0.00071956192031996	-0.00302895378176337	-0.0050466300889482	-0.00719355385403655	0.00340005900609644	-0.00882481451794964	0.000910643391729775	-0.00333826219646462	-0.00112592052943517	-0.000177329270417931	-0.00415872855027819	-7.97414551671734e-05	0.00535105719510181	0.00751154477190315	0.00222641172483279	0.00459348952446443	-0.00417678787669206	-0.00612335107056348
NHMW_TGR_C_2_NMW_Mongolie_R	-0.00690845151359964	0.0225576811934769	0.0342023144609691	-0.0254445733569266	-0.00727549435152558	0.013293135314785	-0.0115651194589992	0.0218511990170225	0.00456973419523685	-0.0140373451050969	-0.0145686356942855	0.0121098418631165	0.00750654460998822	-0.00166904425436278	-0.011276482758008	-0.00128563829731698	0.015342378351247	-0.0020139177185664	-0.00188347902457136	-0.0104349643159122	0.00842253463414496	0.000136180808065974	-0.00588054124781054	-0.000314210132354497	0.00758199873188591	-0.00329920807322859	-0.00524451605260903	-0.0125131260958513	0.0074583904200991	0.00310371763770101	-0.00395989383856691	0.00727482340180995	-0.00711799708375557	0.00589654132901317	-0.00397849020685915	-0.0128763316452441	-0.00790587212775787	-0.00295312884050939	0.0140752293978396	8.05716574913144e-05	-0.000398796781563616	-0.00931807440798756	-0.00400430806358197	0.00268692556643103	-0.00765414571760559	-0.00600412200009319	0.00161644708073989	0.00312107708199592	0.0015825664910891
Miotragocerus_sp_NHMW__KOH_III_1965_2	-0.0228073561475716	0.036661674487089	-0.0319258985931089	-0.00989298468874724	0.00135402404668544	0.00432417148888478	0.00341238339390682	0.00221544771167329	0.00354985114301913	-0.0304674308177227	-0.00846810493969694	-0.00995500360688035	0.00596352462683105	0.00507361701774261	-0.00710235343734308	0.0123413912210783	0.000701795453769545	-0.00322564972132936	-0.00423205540802086	-0.000322125820568215	-0.00972678761835548	0.00380966208658448	0.00242918240631471	-0.00810664818051111	-0.00396311134305503	0.00688868761471951	0.00440432711250016	0.00356158077209047	-0.00505236422827359	-0.00314530459071686	0.00641496475669001	0.00579891989252991	-0.00130546643384078	0.000656503385869681	0.00387646146069529	0.00145813212006125	-0.00286800556021795	0.000887920104602536	-0.00467472539243841	-0.00209746569161115	-0.0075186121362256	0.00153685317659439	-0.000342973730866737	0.00235939828003762	0.00570433187406715	-9.03931787831366e-05	-0.000902845388633383	-0.00985284185155695	0.00398600988410703
Giraffidae_NHMW_KOH_1974_1686_1	0.0234534256239334	-0.00964324529679529	-0.0037210558009443	-0.0217495695474742	0.016053693915337	0.014956303062027	0.000285559652818146	-0.0151229713180251	0.0221182683122056	-0.0107955053581085	-0.00470858505114169	-0.00582466277508958	-0.0118964404319146	0.00169083312751819	-0.00259717221262975	0.0130952885341434	-0.00374718269794308	-0.0192047153101939	0.0106460570725024	-9.70262573984701e-05	-0.0142247107562655	0.00362261408051293	-0.0173782414369643	0.00833496360720639	-0.00237410452603155	-0.00805006095812511	0.00374897728321872	-0.00640997611498794	-0.00782766496588293	0.0019923251195442	-0.000562222671226645	-0.00369228966504332	-0.000534191884995959	-0.0010251440411954	-0.00837620954186717	-0.00170822928472493	0.00911455779177904	-0.00218364711299361	0.0063417000531298	0.00716500683973897	-0.00171006082906323	-0.0041574981763895	0.00163058403032707	0.00382208720031815	-0.0071820377911551	0.00147300383244144	-0.00201877897950551	0.00504567638204238	-0.00480614219435314
Procervulus_dichotomus_BSPG_1979XV555	0.00855740729172437	0.0356334242551068	-0.00297777412461743	0.0121964300242799	0.00111309669195223	0.0107262872762754	-0.00531764498361467	-0.00192625343098101	-0.0138724216699423	-0.0150918362511367	-0.00325606934327313	-0.00168616034266894	0.00515089111531659	-0.011739755183533	-0.0041056013180188	0.0090345241352242	0.00879379824723124	0.00698514934798921	-0.00777377182475688	-0.0173193149335131	0.000347339965169919	0.00463860338762295	-0.0028039979178341	-0.000903523615734488	-0.00438632750092217	0.00980595211020842	-0.0172310873386848	0.01041925883789	0.00999260598020603	-0.0152903702887263	0.00315716865075702	-0.00342049360232529	-0.0015049933252617	-0.00729841505033041	0.0044920835937363	-0.00254207671483342	0.00725344016705103	0.000281668029297816	0.0137996838169294	-0.00665760900986835	0.00412907233042202	-0.0110183860201645	-0.011375645091633	0.00471094357743461	0.00481656849381826	0.00572248864605736	-0.00298154286095548	0.00580898454054731	0.00604237393409542
Euprox_furcatus_NMB_Sth2394c	0.0166358569226475	0.0391306196072228	-0.000982025035419264	-0.0502941399325134	-0.00589758385341254	0.00993535278579228	0.0128998968193263	-0.0290804806328377	-0.0031890687028383	0.0252389627461926	0.0093776244301132	-0.0580578667907585	-0.0198558907346439	0.00672947698190133	0.00208640309249006	-0.0062016516217369	0.0354156725963541	-0.00554743862492984	-0.021993878783439	0.00578788335365378	0.0251198172968499	-0.00542521909146591	-0.0090052945226137	-0.0064802378977465	-0.0042414854343744	0.00271512067097246	-0.0150222807296696	0.00409134665975013	-0.00386424696614394	-0.00487109128222058	-0.0174682325885981	-0.00269325704750544	-0.0132269183675396	-0.00609067774346281	-0.00048260365271759	0.00555294336480277	-0.00607247520604309	-0.00565840844748223	0.00459496314718748	-0.00965949318920495	-0.000628055493251239	-0.00325236926443864	-0.0150787273923249	0.0029889289542785	-0.0048604450518933	-0.00181122878342368	0.0061673449271761	0.00188179089871511	-0.00452827429707503
Rusa_timorensis_NMB_3657	-0.000504028628506209	0.0380948243937027	-0.016935957338208	0.0412563230938656	-0.00926458551742718	0.0116234503752201	-0.00867759650651785	-0.000617350101253501	-0.0105676300293245	0.0305899998468096	0.0124650078763988	-0.000560778075721843	0.00826832438995121	0.00459888183809704	-0.0256036443699598	-0.00761221003381092	-0.00333976851666628	-0.0141831040375418	-0.00193693358062559	-0.010837466748237	-0.0105353752846837	-0.0117223376151505	-0.00451649336445731	-0.00361979749537928	-0.0041753589923278	-0.0038473093797521	0.00469037254902427	-0.0115465509555081	0.0064057981660803	-0.00431081478098483	0.00693564946297429	-0.00858916072082648	0.00394728631381925	0.00318802232319574	0.00376293270792	0.00117804358206229	-5.23856242266984e-07	-0.00270287163361124	0.0106758447432067	5.70432314465006e-05	0.00417579830194856	-0.00226268761928839	9.42659194887793e-05	-0.00128742616172581	0.0098933218063295	-0.00270739716084866	0.00205839424729286	0.00439081926116598	-0.0043924592745126
Dicroceros_elegans_MNHN_SA10193	0.0144290587390709	0.0340438232842887	-0.00603793918612083	-0.0308396631896873	0.0210052487079643	0.0157411394250653	0.0254241447363522	0.0251038373283476	0.00998319047868398	-0.0150051934005004	0.0183132366755985	-0.0101039173382384	-0.00687976125032526	-0.00870046127916498	0.0188591116351608	-0.0190889166428102	-0.00143309673796619	-0.00364285848442414	0.000486112944423621	-0.0034896800036635	0.00558648970064224	0.00275786922953713	0.0118278749687615	0.000366758242562824	-0.0183820409968717	0.0128424115116507	-0.00906401858682037	-0.00266732735767751	0.00421172227239875	-0.00842760957510765	-0.00195117581290771	-0.00551307832414276	-0.00227900953003213	-0.00799236784411903	-0.00313840585768841	-0.00963749592588043	0.000888908657975213	0.0112321413035669	0.00743609377271641	0.00401200750135816	0.00945454020192991	-0.00530618870914242	0.00843610928433247	0.00170217816280789	-0.000832824268144774	0.00345013624418214	-0.000808786020838395	0.00413368606146332	0.00868698722571743
Heteroprox_laterti_NMB_Sth2394a_R	0.0267726097961348	0.0327002439082511	0.022531271769959	-0.00692149634459977	0.0165004636986565	0.0279346686169506	-0.0014779231505667	-0.00715752545116671	0.00226827980967405	-0.00290414937556267	0.0247845655685778	-0.00663632920282801	-0.000975800691822296	-0.0200651409352456	0.0141552924206112	0.00374099607611994	-0.0078426658012925	0.0185593814844345	0.00162119934852149	0.0115177005501113	-0.000317289884601235	0.0018820541679891	0.0149244568110471	-0.0110045154367453	-0.00600229721927832	0.00536054622057796	-0.0131603742111433	0.00713921889846818	0.0029087967797014	-0.00515785442409604	-0.00598759608773977	-0.00330510798628828	0.00624407205294557	-0.00552506911668697	0.00815637105191453	-0.00367316783449209	0.00396330660520211	0.00507575108594364	0.0126739726433651	0.000620929109105251	-4.08368026558509e-05	-0.000283615872496612	-0.00589926170065842	-0.00452523330109374	0.0061547512506263	-0.00151970694373707	-0.00334882949196905	0.00311763287795658	-0.00281729677867068
Dicroceros_elegans_MNHN_SA9954	-0.01841979429676	0.0390161645731964	-0.00465506915022673	-0.0229631186892657	-0.000482906974671768	0.0130188697590446	0.0132148457957907	-0.0245701778961723	-0.00635952393528332	0.0170007676072425	0.0121072319485847	3.24743611242184e-05	0.0057140189370706	-0.0203457631252976	0.00888707260191533	0.0115754694375712	0.00797982326669464	0.0129220894355473	0.00139412274365053	-0.0144158564522165	-0.00432414933776766	0.00633898135036873	0.00177774428984294	0.00335107303655003	-0.00199888690108546	0.0115384863184485	-0.00984830329059499	-0.00169639528217829	0.0048399579842014	-0.00519155220691971	-0.00388825232987243	-0.00477851548699124	0.01349510477368	-0.00867523432542352	0.0121964810221482	-0.0087642076086188	0.00925981448255649	0.00227023917601728	-0.00945489875538926	-0.00678571009502102	-0.00778478077533771	0.000165614743426317	0.00179856009328324	-0.00310799395975826	0.000675053094353763	0.00610286534142368	0.0049674068472432	-0.0014731295349556	0.00240212040633261
Odocoileus_lucasi_BSPG_2012I77	0.0174921798863114	0.0278985836702768	-0.0348978560489842	0.0171835121935107	0.0159664026191669	-0.00401378050847177	0.000303723513402846	0.0105508995299253	-0.000800329380965936	0.0143564738485755	0.0148457756837225	-0.000136960989800458	0.0111690973716314	-0.0017605633368366	0.00172491302687149	0.00249100116417765	0.000720904746208638	0.00193463789429173	-0.00504295385177322	0.00486528956197268	-0.00120635296485349	-0.00416378452077501	0.0128314787176867	-0.00563870579764786	0.0101645484654314	0.00102759872150435	0.00498510809535595	0.0131445154350555	0.00975796391687516	0.00220327507590882	-0.00477093250209294	0.00411100389722392	-0.00540500377002119	-0.0108822277966112	-0.00368577105548504	-0.00835531882493281	-0.0109401211336713	-0.00701027388277641	0.000428132103883769	0.00146495404535455	-0.0036284990744237	-0.00638729342347773	-0.00450035808546983	-0.00409893075161832	0.000733596472689399	0.000791174181642721	0.00069080567399432	0.00278150238892582	0.000517034822902113
Odocoileus_sp_BSPG_2015I37	0.0237935968627887	0.0394509109208619	-0.0261232539884585	0.0275968159780841	0.00383868153165731	-0.0265655783707335	0.0199292174153107	-0.00720897742713477	0.0110987688437066	0.0035561430564404	0.0145309485591664	-0.0047427790909355	-0.002228741322062	-0.0011331286248783	-0.000834711910619867	0.013822876742679	-0.0178842904073032	-0.00191454419091104	0.00854047520177026	0.000442081163338356	-0.00606898386353635	-0.0091683187132322	-0.00041263522378232	-0.00156626081582442	0.00217861682497459	0.00616484341635391	0.00171300558700919	-0.000472372819249409	0.00308735259586046	0.00535411823949028	-0.000128515991514965	0.00620533151928727	-0.00888267353702135	-0.000908763648305784	-0.00205937686343033	0.000956013463198814	-0.000118045187535292	-0.00720486518484415	0.00451453888416413	0.00347031608362095	-0.000502883947867375	-0.00189778172816273	0.00698103899961363	-0.0107683946293216	0.00780703269329951	-0.000893249744933965	0.000544141768826234	0.0116820806764881	-0.00155790684020262
Heteroprox_laterti_MNHN_F_Sa9956_R	0.00642831728651728	0.0481157617446493	0.0178991495303514	-0.0214231501771124	-0.0383793612291553	0.0112314099429835	-0.00397174176387601	0.0104421219732536	-0.00414463347796355	0.00124086783573379	0.000479534866782264	-0.0302438743131565	-0.0127526032627827	-0.00843939685862364	0.00590908027673116	0.0155833186690827	0.000671070476271591	0.0206617320512354	0.0104062932195988	-0.00834950841552966	-0.00093251305080385	0.00991915235700853	0.0152530733044266	-0.00956092936099966	0.00647729685306364	-0.00291357411024562	0.0128222941947545	-0.0121695643454058	0.00919961818955107	0.00807468281736296	-0.00328787024529078	-0.00787038196991481	0.00709407003304476	-0.00129070184448324	-0.00600035982555594	0.0121884720666808	-0.00994285787965823	0.00380662013952802	-0.00646735075310213	0.012596463963281	-0.000746477700420251	0.00556621099901927	0.000727345210723439	0.00770857414736193	-0.00291989178157875	-0.00598621330284602	0.000352942123416777	-0.00554116900115044	0.00124581461979261
Dicrocerus_elegans_MNHN_F_Sa9911	0.00677943864795011	0.0384438786211102	0.00149695230232706	-0.0240561887709344	-0.00849080750705965	0.0107765987794093	-0.0196331287231027	0.00935247967601445	0.00189009012959166	-0.0125085040778935	0.0179898580063568	-0.0109625030013373	-0.002714850977029	0.00017531444695117	0.021800330839874	-0.000938816098313081	-0.0189587212777864	0.000228752355492145	-0.0258362958328568	0.00069564183525098	-0.000641772430098085	0.0202583770039222	-0.00857502901279533	-0.019439258109896	0.00124671798228544	-0.00489860207412542	0.00688123024415905	0.0067981562475841	-0.00292006191707677	0.0114214310754283	0.000876027501634416	-0.000315072390089309	-0.00202555732010729	0.00037812276183251	-0.00591386962939051	-0.00763058550237772	-0.00832097093155997	0.000172554826981871	0.00429716323351606	0.00957159207539943	0.00357940123167468	0.00144788591185887	-0.00391614887869889	0.0092018808988771	-0.00112542383174629	0.00723969762510539	-0.00640231777279638	-0.0033020328675567	0.00681375632521985
Capra_hircus_NMB_6920	0.0381721100541033	-0.039399732597712	-0.00415929646803521	-0.0137236850401605	-0.00336511624984888	0.00365988864978319	0.0274933417483394	0.0200681627901505	0.0175035136999553	0.00108837139745227	0.0178023063170618	-0.00437777927682225	0.015044653526887	0.00797389678493535	0.000605399465840329	-0.0180470783901629	-0.0109871994980464	-0.0133806569293233	0.00601519081486475	-0.0020488219052822	-0.0165798930197373	0.0101626940947391	0.00563074943691175	0.00238221269974249	0.00426208160454594	-0.00314941324642493	-0.0196289267165094	-0.00333898742541892	0.00720945493059244	0.0116332230070868	0.00560490898132493	0.0147429502126358	-0.00216485247379169	0.0032935551023381	0.00856911575097213	-0.00440926252287995	-0.00390808046194392	-0.00362686648922176	0.0123836386928723	0.0120050055770798	-0.00834637958594024	-0.00563907988918302	-0.00704642036618581	-0.0113244677140784	0.0106357848257782	1.82487548888406e-05	-0.00482774039273623	-0.0111630300925477	-0.00228431205583961
Capricornis_sumatraensis_NMB_4987	0.0734513414831055	-0.0436252818943117	-0.00474661433820224	0.0317227831668163	0.0226943450946161	-0.0112172807415918	0.0233949570017683	-0.0273054998987899	0.0141519869910472	-0.00329589140496183	0.00436718029316731	0.00596006169179205	-0.010649924378562	0.0157525257928321	-0.0154649918518527	-0.00302141954308132	-0.00355278527908867	-0.00160646538807168	0.00509481659279495	0.00932151095403642	-0.00107428435685339	-0.00607877511652757	0.00736615334668615	0.00459714858803994	0.00733124862550479	0.00681528592786286	-0.0126231439909915	-0.00748443569487069	-0.0149761037008371	-0.00274598350117876	0.0142099597861481	-0.00271953735078079	0.00548807813720854	-0.00363538717227534	0.00164844351483611	-0.00517585615560059	0.00306965228993352	0.00114654477630405	-0.00734139940565817	0.00938777064546177	-0.00394053638353792	-0.00544350241128996	-0.001872509110357	-0.000899989321053799	0.00591544007019432	0.00437795946545686	0.00204544435473943	0.00422475923269733	0.00167720523317548
Cephalophus_dorsalis_NMB_15928	-0.0325233894549879	0.00253619021750519	-0.0640379420003336	-0.0256067701115468	-0.0136388824733001	0.00678184592280819	0.0400607053507697	-0.0121140815442185	-0.000370402043173501	-0.0167395783269379	0.000655226155891508	0.0142692784562991	-0.0155091557205064	0.0164894940757133	0.020949442431634	0.0157384772075313	0.0185234819770482	-0.0159274611162322	-0.00277898065537798	-0.00195392064533507	0.00382238608689408	0.0116210173896188	0.00200399416417753	0.00146641788212679	-0.00324574488868651	0.0037232560912628	-0.0117393960578748	0.00499755657832748	0.00747444087970804	-0.00481213005199237	0.00204942169344448	0.00117458946815553	-0.00588987086791513	-0.00585908601206708	-0.00463567710236293	-0.000139024498030178	-0.000955490239774507	0.00508803446905253	0.00967523211876844	0.00106824212961766	-0.00146689501221637	0.0129459560925503	-0.00203241492317232	-0.00655659992518885	0.00732229253701617	0.00196978448015552	-0.0015026360339599	-0.0062081259491874	-0.00362231059226526
Cephalophus_rufilatus_NMB_16169	-0.0175447787463129	0.00599156166755091	-0.0555881111297547	-0.0148967766280093	0.045612050736145	0.00205824866763853	-0.000470528501959249	0.00232998378238826	0.0135409307732709	0.008867707220899	0.00498437849674176	0.0113397359576958	0.0128438289349325	0.00323274296646926	0.0159159180710974	-0.0137803513850508	0.00526640245600224	0.00382730097433263	-0.00140471868185749	0.00386047857779549	-0.00125840788752491	0.0104559663098394	0.00313897565570538	0.0158178848399487	-0.000654465577085975	0.000132149196614891	0.00172090771052872	0.00420912376682383	0.00277902555792854	-0.0100170126883027	-0.00378591403570857	-0.0105652167908333	-0.00456337340228952	-0.000375485080075494	0.00443478835858099	0.00496889494300823	0.0016015196597589	-0.00053341148239969	-0.000573530956095727	0.00273860731507476	0.00281273691875305	-0.000822853492766643	0.00635770049655405	-0.00449424747715684	-0.00254038244195295	-0.00418364994136398	0.00141657595866854	-0.000469241124712064	-0.00178520905024237
Cervus_astylodon_OPM_FV_10296	0.0188759887308237	0.0248211074181035	0.0133313758708399	0.0266681668335156	-0.048763616325918	-0.00233723790443902	-0.000410487980766662	0.00514983554294434	-0.00412175510086774	0.00701286848308861	0.0161669705231439	0.0100621244029579	0.0136370501582601	0.0203905063536161	-0.0052729147998451	-0.0196116785476307	0.00672476004033399	-0.00957035473137328	0.00940665450305363	0.00470189196002294	0.00395633676085926	-0.00257294346354954	-0.0127834352666618	-0.000856650757360397	0.000404372043768142	-0.00761987115649191	0.000269051312720375	0.0135659160155723	0.00680475114210893	0.00447744440002432	0.00749837039328572	0.00102938038948051	0.00824851162435755	0.00125051711459909	0.00734622135225073	-0.00346799057968088	-0.00456719419670725	-0.00164731549955162	-0.00280831664562365	-0.000187337604546641	-0.00534813109035754	-0.000147694391607109	0.00177985266331508	0.00214937244413993	0.00763965528905625	-0.00644136066397153	-0.00457130594813742	-0.00370500171596389	-0.00678579565619091
Cervus_nippon_MGK_84	-0.0129788537943545	0.0322622071955652	-0.0216347458087044	0.0479334890031767	0.00276618051444558	-0.00386969414332269	-0.0156022545576348	-0.000401870441959182	0.0175437946545066	0.012341756430585	0.00990837817774723	-0.00544851180284151	0.0123213175395677	0.00664410963937266	-0.00919147075282314	-0.0128645172867541	0.00322605085154696	-0.00352605022263988	-0.00442040899689864	-0.00600280977439316	-0.00136007615152079	-0.00323621165520519	0.00273597621082811	-0.00490768111344602	-0.0013223432955595	-0.00506044782617629	0.0084463310235058	-0.00148148777748483	-0.000790202356087285	-0.00577491125602169	-0.0049088774201579	0.00690661582325415	0.0124642414945684	-0.00559968664035043	-0.00627729500235246	0.00316284231158074	-0.00723453252150776	0.00633588343605909	-0.00663965762509113	-0.00161774205659751	-0.000719866354258879	0.000940136190510428	-0.00105688924656816	0.00133396009340053	0.000654667468679799	0.00216778511781159	-0.00775041034805694	0.00307082996659391	-0.00975296750602201
Elaphodus_cephalophus_NMB_2067	0.00336844066665423	0.0135828490350815	0.0194031925479008	0.0134042760586179	-0.0197270012420382	0.0115900850472981	-0.012204114112959	-0.00817581809453648	0.0218520837863746	-0.00672218189578524	0.00820772330455792	-0.00105621053361954	0.0142481633846495	-0.00235296544633861	-0.013267648326906	1.18041794208327e-05	0.00418352613541874	-0.00219673644699034	0.00408419222053653	-0.00414491023155555	0.00870984290083357	6.90214588658634e-05	-0.000434585178830711	0.00423042561195369	-0.00252327457142093	-0.00100570081563257	0.00256841946208369	0.00652651352665846	-0.00643551430787949	-0.00676071504447321	-0.00905632851508714	-0.0109513748133128	-0.00410292036970196	-0.0074353194649396	0.00484610849941702	0.00884779420796745	-0.00306871826662956	-0.00051618502348509	0.00730904991796372	0.00174791976151706	0.00538442668252852	-0.0014979555585154	-0.00599741254368239	-0.00141659244158215	0.00177514186471505	0.00221912575475737	0.00530394395435259	-0.00367151602129437	0.00150341638779721
Muntiacus_sp_OPM_FV_10538	0.0278893834347906	0.00512886467325108	0.00547426285150419	-0.0273748870608643	-0.00661448284247106	0.01790890650706	0.0472530957756924	-0.0222387253379641	0.00930018198252724	6.77318732318233e-05	0.000627062440768557	0.00426111480718631	0.0251950155129534	0.00559769050829292	0.00383890168601467	0.00271229920353999	0.0145930902798369	-0.00670498724761354	-0.025046555118228	0.01821473522485	-0.0073128958205416	-0.00946276100519121	-0.00170983250305401	-0.00337251633579491	0.00300979208663689	-0.00275820896865621	0.00129834923467107	0.000869654412994685	2.78103647552522e-07	-0.00936054512079092	-0.00508415165186263	-0.00553814310999857	-0.00286307437295236	0.00397210796941306	0.000619728600135224	-0.0056626960828114	0.00542104361662196	-0.00747976402364913	-0.00566737102126931	0.00863545725240071	0.00503542819325585	0.000603341467148347	0.000701807889165986	0.000336842680399564	-0.00271323327034558	0.000411597992122128	0.00505403743664138	0.00698522736437095	0.00468574015171621
Gazella_dorcas_NMB_C1724	0.0548144795467739	-0.0620895767800271	0.000593829658140208	0.0130847788713389	-0.0305496250669973	0.000155963673151744	-0.017884544994674	-0.00265612271471243	0.0305370636792846	0.0126610970154635	-0.013169962892882	-0.00651029171138022	0.00172709400959407	0.00844528567480997	-0.00198205122685366	-0.0049718868333543	-0.0191616275539905	0.000513070586926536	0.00455052336560187	0.00116743598919863	-0.00442660295408068	-0.00688482336224214	0.000494447631975755	-0.00175875437274322	0.00307033980746958	-0.00363510554139394	-0.0124264707143937	0.00619604246324568	-0.000837555559746419	0.00266527849232097	0.00312270505532994	-0.00302336034229157	-0.00108259754140984	-0.00135878882877149	-0.0100764032422775	0.0015914559125095	-0.00163475339654198	0.00524458429850154	-0.00485887172260173	-0.00324275222664933	0.000552878080072795	0.00582720803409556	-0.00286566535228067	-0.00700760604997175	0.00207991484929873	0.00589419862034617	0.000482075628781806	-0.00181503268405799	-0.00476628149363414
Moschidae_nov_gen_nov_sp_IVPP_Halamagai_Pet3	0.0439239299674675	0.0081222538824211	0.0243992488160201	-0.0132446672012972	-0.0054666529090449	0.00567320166171523	0.0111312871641184	0.0142270320276796	0.00913062710762132	-0.0163669875008824	-0.0198418490773279	-0.00318764510414756	0.00546793406527312	0.00301407920681571	0.00673198029134991	0.0126936802367267	0.00250277837484297	0.00321157198937705	-0.000157894403287516	-0.00812976166297285	0.00276900892740093	0.00545859363576593	0.00287206932553456	0.0111013799446165	7.59573518767582e-05	-0.0100151440109922	-0.00178261190950555	0.0140358273383502	0.00647995674486474	0.00732147318742853	-0.0106578536337941	-0.000485347972369369	-0.00113103618556435	0.003485284818936	0.0080190777517031	-0.00238483467691512	-0.00323219125113195	0.00617900050232693	0.00561727250034077	0.00941752920170027	-0.00360851421093529	0.00157204511026575	0.00772805750339552	-0.0028862341155806	0.00385511236887665	-0.000987664084787685	0.00579760745099526	0.00263095745414729	-0.000733879147346054
NHMW_IKH_A_1	-0.00661648906285636	0.0410981072583707	0.0333287192207568	-0.036230188548803	-0.0398811723101237	-0.0176836672219569	-0.00708114085148947	0.0116492683202142	-0.00636773248043508	0.00312496973068032	-0.0100748445299071	0.0046134620083695	-0.00305376581594004	-0.00490359409410352	-0.0127543883355134	0.00687711816206724	0.00557247690571221	-0.0062843911963534	0.0168413000889314	-0.00943066270755688	0.0116748718566418	0.00999966020452445	-0.00614866988349405	-0.00765385929225295	-0.0023802996454736	0.0120665973115487	-0.00553196943715309	-0.00591288788789592	0.00374594481208193	-0.00388316209459643	0.00268639083422643	-0.00324689378592174	0.010870200116395	-0.00182968323866849	0.00414953704417179	0.00601674744592411	-0.00616501346842797	0.00321133542229507	-0.00102759397145389	0.00607283551421646	0.00607997260819822	-0.000913301916047135	0.0120939610516183	0.000680154350650565	0.00392162516828811	-0.000106526154828603	-0.00500630257213843	0.00630637231006015	0.00108838849288615
Bovidae_type2_NHMW_KOH_1374_1676_1	0.0166273659568301	-0.00294437120395119	-0.00205086148228344	-0.0253902798453359	0.0200394259384856	0.0113212627928718	-0.000482357232706118	-0.0143145390025385	0.0277457145832889	-0.0123147799101398	-0.00632943951444611	-0.0119061446395395	-0.012355635665413	0.009675187218448	0.000552931300227243	0.0135886628628368	-0.00435438962143778	-0.0156172058614036	0.010728432035275	-0.00223223696487128	-0.0129786911701771	0.00190836241572128	-0.0192224686950063	0.0112726418644281	-0.00400915949403594	-0.00793159529425637	-0.000641289214518807	-0.00336981302506056	-0.00634202550759564	-0.00210798444320292	-0.00151421674446953	-0.00831261957991004	0.00128919698278366	-0.00293167943761014	0.000210316092195004	-0.00103531639108493	0.0124779347453997	-0.000179828437534793	0.00803480711699616	0.00193509062865354	-0.00403641758755298	-0.00337565638242113	0.00261518404823855	0.00457581062000803	-0.00751521492335479	0.00406426861497334	-0.0010296637438301	0.0104371872899747	-0.00651600105413591
Gazella_aff_pilgrimi_NHMW_KOH_I_1	-0.011196981344285	0.0668142775550984	-0.040629547463949	-0.0193831538718696	-0.0233576123712917	-0.0273143652383331	0.0183697288172527	0.0374124083644052	-0.0134549717618466	-0.0317757187798013	0.0286037419265636	-0.0135100433413712	0.0191218610316083	0.0111738845799204	-0.0365521162187866	0.000557268776446187	-0.0110394068547075	0.0106482291966138	-0.0254623225454153	0.0323045245737444	-0.00925281724460765	-0.0268165201070525	-0.00989858146245555	0.0210515725299292	0.0245998141575174	0.00867189716075844	-0.0109587452819893	0.00672249710239128	0.00807616869908285	0.020060989767068	-0.0101174505419105	0.0472372629189668	0.019172949119657	-0.0154588328576344	-0.00478635067924065	0.0316177289375328	0.0385351130491479	0.0248448889836436	0.00671918488176458	0.00853529131578627	0.018286459937884	-0.00454115108864864	0.009167367734075	0.00298697394116256	-0.0115247629541021	0.00519283656308189	0.0144077201542155	-0.0110941132039944	0.00714397136374334
Gazella_aff_pilgrimi_NHMW_KOH_I_2	-0.00558821958976553	0.0383469165397193	-0.0188533701320217	-0.00649661268263188	-0.00129251463357939	-0.0190247646507073	0.00724675911294073	-0.000762465235121427	0.0091401568915072	-0.0317115828632133	0.0229204858698509	-0.00920550001606291	0.000251737982760008	-0.0029796879392974	-0.0100661510394358	-0.0142133489674147	-0.00175239180697462	0.00851497291661503	-0.0008921750956845	-0.00356484116393836	-0.0013461294018361	-0.00740669636030614	-0.00188849189314511	0.0154428088192015	-0.00514607240132652	-0.0103249169242737	-0.00279138858249313	0.00448963360686327	-0.00163509487880569	0.00149699731401091	0.00390301517713532	-0.00580377338772528	0.00134679704915216	0.00699429680154513	0.00244502795999198	0.00428666647596613	0.000511841213075176	-0.00953506103756831	0.00120696214967396	0.00431585700697755	-0.00648088453556181	0.00373911998176212	0.00348082144713161	-0.00314790218578278	-0.00456176744164802	-0.00178608556313128	-0.00269057747958426	0.00471635505993804	0.00275359015378275
Gazella_aff_pilgrimi_NHMW_KOH_III_1965_1	-0.00646690672521727	0.0446391508113963	-0.0258748621869163	0.0139847141953595	0.0339109189019771	-0.0195395156515421	-0.00907437228087404	0.0116696607519145	0.0127038399461913	-0.0137428509725871	0.00274236555585257	-0.00120499922726155	0.00712403073478441	-0.00770869667758264	0.00114916203902853	0.00128198086040519	-0.00395329707723217	0.00173947348895149	0.0147879356144638	-0.00286279508769902	0.00464225991349468	0.00180011829574037	-0.00120061192716323	0.0119229080784735	-0.00657862461645759	-0.00496728645193866	0.00689799146220599	0.00523931459323614	-0.00620664971281737	0.00438059513792256	0.0105381707171166	0.00175952364162497	0.0101270538832016	0.000583064967354371	-0.00229502655591625	-0.00665132277629062	0.00265634564121888	-0.000971985090158419	0.000262678805893212	-0.00446660061351314	0.00373868720056109	-0.00647271186476275	0.00125856327997021	-0.0035758967836759	0.00467592117690622	0.0088936117232865	-0.00256390831124678	-0.000381446395655815	-0.00274011089033061
Euprox_dicranoceros_NHMW_KOH_III_1965_3	0.0370795486375745	0.0487186919327618	0.00448574016166752	-0.00156017580295534	0.0226950073628132	0.0132287533168666	0.0271477980751794	-0.0200247705849512	-0.00379316901146227	0.0126668389469582	0.00726832047275938	0.00921732586377853	0.00500720147558102	0.0192896671701179	0.00196538056242946	0.00398763115890502	0.00228344007775688	-0.0087962427408669	-0.0087611720289416	0.00546534392072043	-0.0026963414572199	-0.00215191960919853	0.00404957234133125	-0.000643688835328689	0.0131632873665152	-0.0140408043274341	-0.000965930243125407	0.000276303337208013	2.63230632453327e-05	0.00304594676941551	-0.00347718945268921	-0.00440378617199787	-0.0119163840279729	0.00253934513143096	0.00767689400523457	0.00348205854463554	0.0064495806768178	0.00407495699044352	-0.0109700584727428	-4.82964853152205e-05	-0.00287406497067637	-0.00346350653850891	-0.000967073531039392	-0.00398428062828745	0.00336028194244286	0.0015763899577743	-0.0029967470308022	0.00522930062427107	0.00148201832436776
Bovidae_type2_NHMW_KOH_III_1970_1	0.0216742396098427	-0.00548866904060991	-0.00782734693227903	-0.0218754707123112	-0.00696451726239095	-0.0149228683992505	-0.00427924728735544	0.00351648346376181	0.0187722762928225	-0.00569822206905168	0.0377047462342805	0.00878419160962734	-0.0184762851283083	0.00622861228373282	-0.000864779301583951	0.00179635282281514	-0.0304503835458396	-0.000992229941618296	-0.0269965567307475	-0.0164600618430495	0.0204801481141119	0.0285384852890981	-0.0255812858206114	0.00642981350531363	0.00465043078210969	-0.00651131241540623	-0.00936593906381165	-0.00932473234693503	0.0118418867158772	0.0107149455854387	-0.0149598663279592	-0.00875676511447655	0.00241672073621612	-0.00200843798829182	0.00287305273902241	-0.00460370682093961	0.00338753463262419	0.000488002277226289	-0.00627892364884045	-0.000332137981509533	0.00346002859418375	-0.00651368133245266	-0.000946945296593295	0.00851481331462608	-0.0122884671294853	-0.00711412705336637	-0.00218376026911529	0.00073141089530559	-0.00454818017825405
Gazella_aff_pilgrimi_NHMW_KOH_III_oben1_1	0.00867062350056047	-0.00415999378051903	-0.0423122798908678	-0.0321762526509301	0.018933054326327	0.00858233473122958	0.00411666197828783	-0.00652889486582679	0.0125519805252896	0.00293468370828364	0.000203329167174162	-0.00454121014957249	-0.0181959579781778	0.00507765266585877	0.00363461664609046	-0.0125992641001723	-0.000447396726914358	-0.00446602792421821	-0.00850773411305687	-0.00450487386756734	-0.0198219219746848	-0.00188617577349041	-0.00783497181961695	0.00321306853896345	-0.00518543749854064	-0.0203853934067996	-0.00541433821186343	-0.00769366321293585	-0.00874496337273645	-0.00664501022514713	-0.00526340021323196	0.0105372985242899	0.0126781287849347	0.00323549851015619	-0.00631693956975806	-0.000844648764208688	-0.00222927825284628	-0.00257945396871289	-0.00204058288970823	0.00711754299574348	-0.0072769436501037	-0.00760562641383068	-0.00100573483317872	0.00429269965655324	-0.00260466838515399	-0.0016322161562946	-0.00287959594587409	0.00803987216421942	-0.00638024137866302
Bovidae_NHMW_KOH_III_oben1_5	-0.00331440486148951	0.0341438997000161	-0.0160083213572829	0.00768058578712319	0.00157642197435659	-0.0344453291196546	0.00524526861072261	0.0021239121178642	0.0256787056014688	-0.0169128845521634	0.00069128085789322	-0.000310343307044847	-0.00342391499366224	-0.00364124980363325	-0.00675236974464428	0.00294779933286227	-0.00178285951429445	1.03320681802219e-05	-0.00275894003778841	-0.00108334574771172	0.00201730600858533	-0.0134571934979935	0.00222043254586706	-0.0102528201073146	0.00103381010329735	-0.00217130815430354	0.00479808029026999	-0.00224928687400302	-0.00497427518829271	0.0063556359349171	0.00148365718162297	-0.000909931426098527	-2.99054497796819e-05	0.00539491169151238	0.00153992672799785	-0.00308238511440416	0.00138546020446236	-0.0026207508708996	0.00652379948424996	-0.0037566524517607	-0.00891986722144439	0.00515032895561455	0.000134557445832001	-0.00270362780074015	-0.00632951045198109	-0.00458475810138747	-0.00385982266865867	0.00681233698887459	-0.00369073735543242
Bovidae_NHMW_KOH_III_oben1_7	0.0514925202336116	0.0195139145336426	-0.00758774073096728	0.0129202304053129	0.0232175258662747	0.00309381331791841	0.0186244336725446	0.0276349323665972	0.0122951613022801	-0.0340044995115652	0.000951677557968582	-0.00300158996888025	0.0052178737179194	-0.000501863608572586	0.00139758577628942	0.00184421043954315	0.0019410030484511	-0.00532041351827844	-0.0112286500443597	-0.00558708664787898	0.00461105948109505	-0.00431475351011862	0.00649162942728063	0.00770643912450537	-0.00638501178366739	-0.000779654170589481	-0.00573528145503396	-0.00667006892106182	-0.00625059025626774	-0.00330394439370982	-0.000873637365647633	-0.0026421826487065	0.00332730707627117	-0.00395018995133615	-6.30826088146186e-05	-0.00988129880092504	0.0028363850118528	0.00515734024679567	0.000571030596558519	-0.00494571045226601	0.00352290158737121	0.00874739660927011	0.00185327309819069	-0.003247848766884	0.00583086349166529	-0.00801584931780103	-0.00619710165581348	0.0036857756385484	0.00560797400396932
Bovidae_NHMW_KOH_III_oben2_10	-0.00521051327649975	0.0263914332817517	-0.014097653272347	0.00877128775144004	-0.00106389548677808	0.00315262008778598	0.0119151491189166	0.0067819526701147	0.0258498288188115	-0.0240749655623361	-0.000663759933614334	-0.00438925776870784	-0.00465034471299947	0.00901841433171281	-0.000873030470896281	0.0084125647312836	0.000249277393188174	0.00700406130375553	-0.00463522277126928	-0.00896882468102032	-0.00743704254109317	0.000781429898555525	-0.000372316239252546	-0.00405164095097554	0.00365927136695451	0.00615561072473291	0.00278579323703432	-0.00362043082606014	-0.0106349212191276	-0.00604275964841522	-0.00267090597624298	0.00606573931528391	-0.003967409170785	0.0150729214377651	0.00242116175177459	0.00566379981847448	-0.00269214742147484	0.00447744579718665	-0.00109294375169414	0.00120803121832964	-0.00460107701724673	0.0032988592744419	0.000858795320919022	-0.00659896146883423	0.00217999039711592	-0.0042462605729932	-0.00792366219625984	0.00121980204445006	-0.00120976602709683
Bovidae_NHMW_KOH_III_oben2_11	-0.0283859144575162	0.03728923361757	0.00623393733252381	0.0226616747182947	-0.0134135029338014	-0.0103869684948516	-0.0111607265182884	-0.00364309315779655	0.0230674770112718	-0.0296161945707111	-0.00563753563869303	0.00482594468551392	-0.00695998745848922	0.00347078909688712	-0.00786681989735027	0.0143063366458883	0.00854630714039489	0.0128244552717739	0.00523287016021	0.01007662871173	0.00492263295132692	-0.00653445573338467	-0.000418205242610744	-0.00321823797875449	-0.0041286711830087	0.00454865488192257	0.00186727780507672	0.0054534638427661	0.00240310012381005	0.00509493900696662	0.000489025663827153	-0.00844967305551185	0.00558832265845334	-0.00340923670718072	-0.00143370185145797	-0.0010296266198906	0.00603426469806112	-0.0029566743703769	0.000700527792654691	-0.00536203873152926	-0.00574839524990048	0.00163221961405728	0.00101319971456597	-0.0035303301560078	0.00534025514046674	0.00574613013048517	-0.00294904330899992	0.000624462935734124	-0.00202611377853922
Bovidae_NHMW_KOH_III_oben2_16	0.00107085013611527	0.0455492735723852	-0.0104321033565407	0.0127618241240032	0.015082192958263	-0.0162562416805327	0.000808605703734128	0.00684027041762349	0.0209544432396517	-0.0288069143590781	-0.00620232057769526	-0.00455668807661877	-0.00261135452087725	-0.00514216963049972	0.000670262444896751	-0.00448170007295108	-0.00804206335903288	0.00109909542249565	-0.00161692232355999	-0.00106036435064407	0.00892525204374933	-0.00659307752401459	0.00242599459183627	0.00547606017951803	0.00469806448404153	0.00228167886844998	-0.00302156599260069	0.00460220054946269	0.00550785743466555	-0.000774118267155559	0.00583618387112945	0.00120076999097131	-0.00611399995628008	0.00427075964573413	0.00258062409532197	0.0019140204568493	9.88157614317445e-05	-0.00371852620020584	0.00340641054243841	-0.00246777985703862	-0.0107806438822079	-0.000999954126953909	-0.00603615420028731	-0.00275458980389135	-0.000726533810399448	-0.00218218149288421	0.000924386928929589	0.00825402600959654	-0.00489147738570912
Bovidae_NHMW_KOH_III_oben2_18	0.0032614098670119	0.00339636431527015	-0.0355876338197304	-0.0159907854027266	0.0120751812692595	0.0311104564023089	-0.00902193963817737	0.00831582461339494	0.00202020435686476	-0.0125676573101103	-0.00758432802494468	-0.013168186628593	-0.01579737422305	0.00162940727923245	-0.000767529270014896	0.00145989787846161	-0.0097310912301343	-0.000121136441383648	0.00255739466274167	-0.0159149627078625	-0.00842471554680533	0.00801246617411285	-0.0109088045091263	0.00468387370004671	-0.00375357791058675	-0.00442329413055372	-0.00204513216007545	-0.0148908243796519	-0.00320275901646939	-0.000164007518413087	7.84464186826079e-06	0.0071500122662092	-0.00494664169239175	0.00464501501580106	-0.00237808162163228	0.00237740402574602	0.00258068501212407	-0.000569180161342677	0.00624199339258017	-0.00428726768117166	-0.00445926670171286	-0.00573993207947322	-0.00120297118256005	0.00889142309677335	0.00102003745819977	0.0029500148435473	-0.00263493967673866	0.00114879088723364	-0.000280724970431418
Procervulus_dichotomus_MHNT_PAL_2015_0_2261_12	-0.00219365624320345	0.0411076441904158	0.011927939553828	-0.018563108240394	0.0132574585823796	-0.0304145592355605	0.00477952852515559	-0.00296402631782787	0.00765814055416176	0.00447374040175921	-0.00758267008495875	-0.000974433252662689	0.00461130204330918	0.000320357517324829	0.00494918895859279	0.00633745762647922	-0.0073228834832747	0.0132499062926225	0.00124744688570072	0.0108480778488931	-0.00991045372392648	0.00656279607105512	-0.0150114315988148	0.00821083136168417	-0.00314114646063502	0.0101766285337991	-0.0106626941791623	-0.00903603079505429	-0.00673465213296434	-0.00876044687409684	0.000367449202515245	0.00246336040523998	-0.00251514248234843	-0.0124711794799997	-0.0039725583387894	-0.00229655630969801	-0.00420058004166257	-0.00613849285597355	-0.000144870263251235	-0.00262469871429841	0.000836919601866002	-0.00184099248604077	-0.00368601905895998	0.0125986708070804	0.0107767409801865	0.00124804673731823	0.00457994730409361	0.00134363579077907	-0.00865932778373867
Procervulus_dichotomus_MHNT_PAL_2015_0_2385	0.0223176628782002	0.0342556836370668	0.02511925107185	0.00763297747973341	0.0172005804709003	0.00477591483441671	0.018951769839723	0.0118369814820435	0.00346223843439476	0.0123420639608735	-0.0093023629490215	0.0103000033144455	0.000641335043593764	-0.00287423036478079	0.00328119620517053	0.00896420769152264	-0.00587982396708427	0.0103309769928264	0.00576826990476725	0.00394640088983051	0.00746751582982936	-0.00470949964503056	-0.00482340970577351	0.0110013404349326	-0.0125226547735632	0.0156759433550561	0.0132463941499383	-0.00908160107989663	0.00119043881750783	-0.00834275951842166	-0.00196758416736389	-0.00332761837854897	-0.00608976082065003	0.00723999619128428	-0.00327479459356322	0.00940137175307969	0.00681889082893152	-0.00283478941100633	-0.0158545979478035	-0.00117241176103397	0.00445087958617792	0.0027923870686692	0.00255687311515989	0.00579231277376113	0.00345417576088944	-0.00104523734444385	0.00293678537326862	-0.00177710494336228	-0.0069651646375289
Oreamnos_americanus_NMB_11149	0.0572688296859634	-0.0630732239728194	-0.00498715785283979	-0.0313759948877975	-0.000263030952042868	0.0342929545088414	0.0218700695792857	0.0177331626494225	-0.00876240891055053	-0.001641424493512	0.0224855970203982	-0.0112671364710895	0.015294090150936	0.00105989940652839	0.00649632580667437	0.0047074810884963	0.00191991434331636	-0.0230186074184702	-0.00853784305169429	0.0125125404037035	-0.0213329293527074	-0.0211737312356749	0.0051367969327857	-0.0238346461052519	-0.0107011118779114	-0.000610017847800623	0.00896313226336373	-0.000948988449448391	0.00783480605849689	0.00149660029339612	0.0114855986831007	0.00151567476494335	0.000178536499237594	0.00620276823420576	-0.0126126485258557	0.00634267057624713	0.00387352487254314	-0.0158205962347441	0.00872035280648841	-0.00541129390504568	0.00567686445131315	0.002286798458838	-0.000381207183263643	-0.00111117478385527	-0.000959386205545284	-0.000800230167832064	-0.000757492464771432	0.00831290982790644	-0.00300776349450168
Philantomba_monticola_NMB_15224	-0.0492745642638262	-0.0124952093938437	-0.0657383516376905	-0.0579224765018987	0.0471999422688795	-0.0288403912982146	0.0077401638481406	0.00143008732165858	0.00186014357087588	-0.0014089748657056	-0.00628733295742572	0.0140628001484854	0.0141292548493402	-0.00216073799547655	0.0156761411198353	0.000617535089705953	0.00762666569785483	0.00543787813328347	0.0168851986606646	0.00422939545293979	0.0160049767960698	-0.00681945371191309	-0.0157803010257997	-0.00134058331177655	0.0118344723326499	0.00169330173874973	-0.00831351279958033	0.00388593875032493	0.00790272492411571	-0.00149706550206263	0.010852879444322	-0.0113879838955757	-0.00531417828707572	0.0049683000979887	0.0113238080590564	0.00270958705822769	0.00780783309003626	0.00777385435574855	-0.0077834446946674	-0.000608712411211696	-0.00608332294668483	0.00115648770494663	0.0106099229041517	0.00264933702372607	0.00485172515609659	-0.00262785425468637	-0.00126568420818242	0.000522766731551536	0.000999051784254763
Philantomba_walteri_NMB_15551	-0.0135495681415283	0.0207203308995969	-0.0810772898715335	-0.0293263129588425	0.0411609870692803	-0.00396220548401689	0.00193290378928825	0.0023023711711392	0.0236496921658579	0.00435520225163829	-0.0127979273730509	0.00609252677406708	0.0193450653601908	0.01628038719403	0.0213620626313877	-0.00593075390706525	0.00765734370616777	-0.017468406942302	-8.65658471934691e-05	-0.00769722963658012	0.00341293657703646	0.006086064324796	0.00436021935314848	0.00947126337454723	0.00707303023382947	-0.00195692834301447	-0.00167537968199542	0.00784818256824787	0.0124437930354805	-0.00857775433670105	0.00239612273102576	-0.00270851933234261	-0.0112249185590836	-0.00385295959434752	-0.0108949351590609	0.00849096864088754	0.00288113065789799	-0.00243296639709588	-0.00709284140774241	0.0036937127509511	0.00123289565756897	-0.00462861196555774	-0.00423642513485767	0.0005948063303886	-0.00322773829157643	0.00326501496766048	0.00401816932288517	0.00550619692584301	0.00188020178520123
Rusa_unicolor_NMB_9597	0.00123052378852216	0.0223533906566975	-0.0244713723138512	0.0365498549258646	-0.00361955210867276	-0.0058413218934529	0.0132947108148248	-0.00549757029253457	0.00264714074121489	0.0111698367115377	0.0115449591643132	-0.00262841157549833	-0.000711779879416676	0.00521752200283166	-0.0198703803229743	0.0131035511718784	0.0127746638502426	0.00280300829672189	-0.00780487516775397	-0.0262233237007754	-0.00689316208079518	-0.00353714530978115	-0.00688513565297987	0.00162453066384064	-0.00264124310140044	-0.00168422461395042	0.0089503935694673	-0.00125899674057231	-0.000910385965084146	0.000693161649507352	0.0116525988946137	0.000770312822673552	0.00282387364905103	0.00064132225864354	-0.00514796359551549	0.00579507006191974	-0.00419446461120836	0.00447811252493664	0.00775909763430474	-0.00128820252181012	0.000878127632159033	-0.000251529238255468	-0.000557640277551399	-0.00294650004825209	0.00763919767431456	-0.00692118178111057	-0.000633939873483887	-0.00240381539993855	-0.0058399684176578
NHMW_TGW_A	0.0213974710869448	0.0153503049096673	0.0127516489768802	-0.0401671486009397	-0.0106818691340882	0.0169979581962394	-0.000239303705047365	0.0282872506405364	-0.00398031158839833	0.0043143767543192	-0.0182391591066188	0.00795981474799282	-0.00342903628021849	0.00137178411288199	0.0015103755149942	-0.00242610928618815	0.00898961355363289	-0.00296622219196181	-0.00223272571383045	0.00297929896387413	-0.00260434899255123	0.000657467481039488	0.00583851065526185	-0.0118412413125401	0.020690493758017	-0.00351642925851842	0.0190897079964388	-0.0145151789799191	0.0031648843298074	0.00733462434537659	0.00695475841208667	0.014588616883368	0.00113268164769577	0.00340545311432458	0.00275190292569373	-0.006615069304878	-0.00353690551886982	-0.00341872235225552	0.00456870881558123	0.013099943704858	-0.0031455268238903	-0.003169439320052	0.00457709082817955	-0.00164344848729444	-0.00547649977062373	-0.00417207143780354	-0.0117114968752059	0.00943203599761904	0.00166167906223709
Alcelaphus_buselaphus_NMB_82_R	-0.0023512929823026	-0.0240540142435993	-0.0303124512224193	-0.00413601903586349	-0.0294342917259591	-0.00606020068645443	0.00475766738686073	-0.0232652111940915	0.000619277928806243	-0.0201668164111517	0.00168955207468384	0.00161953806271503	-0.0126425721863502	-0.0191719965306243	-0.00088118631339376	0.0103661033039208	0.00737887891306452	0.0169683892174729	-0.000887173675213049	-0.0159667671696949	-0.0120956633366024	-0.00494669239517584	-0.00616539643901846	0.00766680480437696	-0.0102624164430237	-0.00719851249249474	-0.00977244580965903	0.00325002146474181	0.00356296343946061	0.0014306490175345	-0.00664083990841601	-0.0024136427449707	0.00759708700850414	0.00324577715501319	-0.00699523097946599	-0.0154450839589933	-0.000664168626027631	0.00174113437320315	0.00224056931855998	0.000967883321061508	-0.00184624268436148	-0.0074319263807109	0.00908186497435843	-0.00639107020918348	-0.00284117145625192	0.00276808491072632	0.0108272608463522	-0.00139673896315251	0.00579071798839496
Bison_bison_NMB_6918_R	-0.0439725572645315	-0.0424190220797185	0.00927476217797278	0.00740316864703904	-0.0290588015627405	-0.0245274435015507	-0.0186262693078383	-0.0245270023204548	-0.0274154822651318	-0.0155472590388617	0.0261396262358182	0.0122081839652448	-0.00187770226534333	-0.0107606705599732	0.0244246519523712	0.0114147751785156	-0.00656995380396137	0.0157567233376924	-0.00414230566187456	0.0162312681603538	0.000337078459591545	-0.0128450890136058	0.00920407809646899	-0.00196492037948606	-0.011190403779442	0.00266297966678465	-0.0117840203205596	-0.0135012567925607	0.00248851087741097	-0.00190628434551768	-0.00632565068646426	-0.000930725862757792	-0.0058179183324691	0.00490450929717692	-0.00950935964191721	0.0154393755829726	0.000883346808872702	-0.00577023233257094	-0.00974636702086213	0.00377952821815876	-0.00519123043317224	-0.00577924699816899	-0.000153578094158725	0.00147114712876498	-0.00279675636032048	-2.0008934928641e-05	-0.00144939576619076	-0.00505464080483573	0.0030264562957794
Boopsis_breviceps_IVPP_V05559_1_R	0.0423950838755255	0.00122008810307644	-0.0327624189671278	-0.000374207952566386	-0.0215477184445912	-0.000951769344135283	0.00452715791913045	0.0333002721409102	-0.0556010568458466	-0.0159094504088159	-0.0052370092981709	-0.00222318911022982	-0.00112554769379191	-0.00905036807708476	0.0453852537996029	-0.0468609538823294	-0.000524317398652926	-0.0253565045815715	-0.00987865286888141	-0.012388673392626	-0.0200631422859663	-0.0335443350754769	-0.0264258810048003	0.0341351825374811	0.0457686701664996	0.0557768789198388	0.0212426518973772	0.000958340266491543	-0.0225430473871589	0.0150367406300522	-0.0169449037078757	-0.0414941233881117	0.0186219038771308	0.00646408277766811	-0.00838487505381551	0.00636382008519879	-0.014567094719745	0.0119443253984956	0.013975739196666	-0.00693168469067235	-0.00500096951972312	-0.00836493656884152	-0.00598811120171997	-0.00394510831527694	0.00230449313725611	0.00226187022224981	-0.000958685695514765	-0.00633219705599537	-0.00657003455440494
Capreolus_pygargus_NMB_5708_R	0.021785462902131	0.0234712530685666	-0.0218951166902884	0.0260032275164884	0.0423520254106221	-0.00297533726914584	-0.00165557394617851	0.00552041665739233	0.000759167024291567	0.00661976469481144	0.00960131283618704	0.00848676650500908	-0.0103818756845675	0.00468160192290687	0.00860037774756639	-0.00477951208100783	-0.000650525411421818	0.00274001539915949	-0.00407814139703105	-0.00491886916098607	-0.0119927325137633	0.0122492689997922	0.00847946432705788	0.00808446717242288	0.00802097732106528	-0.00311105705872715	0.00400451907370096	0.000284503028479264	-0.00933156295339259	0.00605840677826778	-0.000766900186746487	0.00823786908442728	0.00232495838057114	0.00915921815698708	-0.00107904915113639	0.00519030851091005	-0.00732077635042479	0.00297762667091686	0.000994181204669557	-0.00245974893900198	-0.00458723698508216	0.00285925895578076	-0.000957890310677222	-0.0025929012658018	0.00588669797701768	0.0048517925684572	0.00881898838535703	-0.00179469473060949	0.00375770252210624
Cephalophus_niger_NMB_16115_R	-0.0570656598099806	-0.0143356688891738	-0.0642382990464988	-0.0315563811746759	0.00128606024645203	0.0164624163864714	0.0029781767372688	-0.014801962683743	-0.0123418239663767	-0.00497289482448841	0.00455276527430651	0.00783145056854192	-0.00718956005851882	0.00729988813532324	0.00778103980002529	0.00976274860940517	-0.00438885158941086	-0.0123303962485418	0.0163200988696075	0.00371031167279911	0.009894049868688	0.00809909152942349	0.00618671779550963	0.00658279121212046	-0.000530634092357338	0.00329940283301621	-0.00634958362036099	0.0145140431976928	-0.00776481250162681	0.0100181161503107	0.00301140680153253	0.000224392534036516	0.00248151978269789	0.00854219250214883	-0.00314374343374137	0.0030719626737559	0.00693383711362146	-0.00264498687376533	-0.00522871269216171	0.0053386164767223	0.00196983580913828	-0.000642080631571483	0.00245554493490995	-0.000275013115952116	0.00218688427430059	0.00139542059301601	-0.00139568736969155	-0.00104571707365357	0.0012708266581528
Cephalophus_nigrifrons_NMB_16119_R	-0.0412119060294848	-0.000307098882173381	-0.0570221396217472	-0.0321168419696909	0.0137403901998085	-0.00822569412662274	0.0112604550267516	-0.0184664274178981	-0.00360149500344455	-0.0141202213137481	-0.0196912025851916	0.00773817315405094	0.00426446508570967	-0.00482095227413225	0.0120117484590576	-0.017419194303321	0.0116221913207353	-0.00626106539076394	0.00696830365798476	0.00117204125290317	0.00831672223462588	0.0122152988034355	0.00564758084557453	-0.0069975625464316	0.00379353460213565	0.00650979058733536	0.00443096272534126	-0.00253712145747464	0.00718434341933331	0.00704557763684673	-0.00245862402957617	0.00509421013537297	0.000404506034450282	-0.00651090087680655	-0.00236261750728098	-0.00130307831125972	1.25516062919117e-06	-0.00785912438220699	-0.00606976907630851	0.0059520652566759	-0.000937050104837596	0.000503302398102267	-0.00207339710853015	0.00168640617705412	0.000818985945417224	0.00380378572528882	0.00122489658249324	-0.000825459334963023	0.00483984075289131
Cephalophus_ogilbyi_NMB_16151_R	-0.0370910183732135	0.0189553307574681	-0.0657622408165561	-0.000721453203285911	0.00569701941402911	-0.0182849364327104	0.00693254453246986	-0.00543277668009652	0.0102470962860426	0.00572244979042289	0.00906916204013787	0.0121809357343267	0.000641884022221475	-0.00551739922963457	-0.000819022887268832	-0.0100076376481949	0.00941347830690786	0.00359527587179532	-0.0119665489449583	0.00109626049771249	0.00189344149225904	-0.00338587809978385	0.00550947801662262	-0.011211702051467	-0.00847877522973529	-0.00298495705092012	0.00295179105294801	-0.00502541489353065	-0.00142144337109031	-0.0102326337624029	-0.0093896512648238	-0.00377017622741701	0.0145597176920962	0.00646996575561179	0.00617369501476632	0.00301444793618517	-0.00590118370352817	0.00745259867007747	-0.00209962269725987	-0.00196965685150706	-0.000162968370905658	0.00293488568515719	0.00236240436045777	0.00296417724287415	0.000386349693624498	0.00107347006575714	-0.00166495818784586	-0.000797525180343079	-0.00629581012987952
Cephalophus_weynsi_NMB_16242_R	-0.0396624930839309	-0.00477310952876596	-0.0877995963775713	-0.062453885521743	0.0310725495198793	0.00423972790412384	-0.00438128931020957	-0.00533635625255241	-0.00815877466150315	0.00905650058954232	0.00758186270509686	0.00261443977225351	0.0159676658530556	-0.00414540233386105	-0.00312119500483321	-0.00197618298034111	0.00311026471424027	0.00267752080311243	0.00250019316561283	0.0041624468582336	0.00139851541351786	-0.000806283583279844	0.000677523853743309	-0.00984382380760725	-0.00849283167160254	0.00695718224864599	0.0129800134096839	-0.00215618720760757	-0.00903835294498653	0.00255868950543239	-0.00069969377237171	-0.00674059674089503	-0.0153585245371014	0.00402835370876194	-0.00103664164666112	-0.00501501413595091	-0.000185872873203467	0.000936270952591594	0.00272955413964273	-0.000559306726353043	0.00461681167395146	-0.00033538325801137	0.0106652792342314	-0.00395051175511336	-0.00215831600703587	-0.00148200491480164	0.00240532401619473	-0.00528311412219192	-0.00364267193755746
Cephalophus_zebra_NMB_C2784_R	-0.0495187565164739	0.000938671883928846	-0.060904934541442	-0.0191109894256146	-0.011887284665956	-0.0157014341649386	0.0219457508290197	-0.0194515769800479	0.0103163853468843	0.00253577548407218	0.001041470289513	0.0115095245149251	0.00274717981471575	0.0010544264654785	0.0122623242121287	-0.0131182577282616	0.0145357275198955	-0.00698620606645524	0.00666673496469424	-9.10954614091652e-06	0.0122400658088636	0.0027613740035453	0.00265531470867333	-0.0155173344402554	-0.00891238035799375	0.00499017987000235	0.00605051455028803	0.00686700076215942	0.00405246696069858	0.00696135836012037	0.000205205130479773	-0.00102925572764417	0.00327255632748488	-0.000883192318896297	0.000748078438177418	0.00391739974860117	-0.000686521257667271	0.00531334621270498	-0.0054940902801621	0.00663797797834159	0.00254205098024314	0.00123954605802679	0.000271214642710056	-0.000816861696033393	-0.000791954881588806	0.00697978444218486	0.00911263621017249	0.0080150055865906	-0.00396058083088228
Cervus_astylodon_OPM_GJB_1R_R	0.0185984939241523	-0.0113646522894352	0.0125658699945511	0.0135257590573496	-0.0396232381273783	-0.00395435739922282	0.00143891223237242	0.00683252349941499	-0.0120050575432001	-0.00535655057807737	0.0145228436904525	0.0147742285844071	0.0284999746045931	0.0125513472971604	-0.0206375854514732	-0.0197015572473295	0.022792228941208	-0.0213108431518154	-0.00396743396087396	-0.00836714926880019	0.0152526768521648	-0.00931692458036077	-0.00800778120172074	0.00272456648096457	0.000372925734598489	-0.00705071770753639	0.00837921579415572	-0.00603368528228394	0.00506697197938986	-0.00269713261169153	0.0122199010101542	-0.0165846225882675	-0.00179130498076616	-0.013722894266605	0.00728043301601751	-0.00706853152322286	0.0201917096493695	-0.0150271443603642	0.00168335086274219	0.0003662011322893	-0.00439035455375899	0.00824297563922347	-0.00941980319649026	0.0119743129478784	0.00398084175933448	0.00389898428057055	0.0011089731138688	-0.00449925773293851	0.00146632025770418
Elaphurus_davidianus_NMB_2067_R	0.0602552742443505	-0.013407041042732	-0.0063874775250655	0.0603358098212978	0.00589764824524743	-0.0135060599801351	-0.010065895194636	0.00182077969221591	-0.0303730898375645	0.00741550143544829	0.0214099632475996	0.00301978609998986	-0.00570976864859133	0.0224823643804825	-0.0149317142419695	-0.000419511591260414	0.00323773953582441	-0.0268677842305907	0.000794329327817474	-0.0116874857161282	-0.0208949999883661	-0.00682524222798381	-0.00605972017177817	-0.011464824735803	-0.0130510450531897	0.0063456831780084	-0.015728046048456	-0.00925086131909174	0.00169089140968807	-0.00252696520438972	-0.00188982106158497	0.0042950032554306	-0.000683777423965722	0.00392737008663591	0.00190144804383782	0.00330643916191616	0.00701032508010167	-0.00768411844098686	-0.00591469942093128	0.000440321625996338	-0.00140000050471988	-0.000628191158635193	0.0118909279290795	0.00041618462738667	-0.00160188654753433	-0.00198511926483925	0.000339250046492887	-0.00221627588395103	0.000165290538864022
Gazella_depereti_NMB_RN160_R	0.0171826707682794	-0.0458262714137879	0.00899792397901113	0.00896895739918829	-0.0217689457679207	0.00250282818523857	-0.0142327019063056	-0.000580429268404998	0.0144572005544429	-0.0113827876625276	-0.0492424680113503	-0.003720141984746	0.00647265196702892	0.00158674191692117	6.32624098870338e-05	0.00752868186934208	-0.00745615319022883	0.0058569166390563	-0.0121762783356942	0.00486100779128367	0.00178155831583748	0.00879059949454583	-0.0125774431358508	-0.000857023238130108	-0.00692103215182852	-0.003356422095224	-0.00545899420356728	0.00994395377414061	0.0149907306194564	0.00642166330212685	-0.00131437986140535	-0.0192124753276112	0.0068288429209995	-0.00262697125822641	-0.0195877182875224	-0.0108553392329047	-0.00142071561800459	0.00831532419663961	-0.00879543542439544	0.000127171172716609	0.0145444443931453	-0.00445268093052178	-0.0079306161314084	-0.0185083907807369	0.00370424410723781	0.0017306679541436	0.00139308181660536	0.0003083594018444	0.00498014950914182
Gazella_aff_pilgrimi_NHMW_KOH_1374_1676_2_R	-0.0338529736742317	0.0265682576571716	-0.0431678711551386	-0.0016289926682985	0.00197835722140727	0.00589635973801466	0.00238934431720489	0.0106381715089575	0.0124041971960663	-0.0146163527671187	0.0117726267110473	-0.00272518999364157	-0.0191968800006275	0.0144499190493755	-0.00303716745083234	-0.000446663246791675	0.00390468343110216	0.00354368675762689	-0.0047543533057732	-0.00771571405620273	-0.00718363488071533	-0.00914948009152447	0.00517800154467759	-0.00624248796483466	-0.0019643273494286	0.00129831176768671	0.00281754425015886	-0.00384564700490479	0.000808053592683616	-0.00995199586154019	0.0020022681906536	0.00521476060420624	0.00182166751604221	-0.0023902927990659	0.0014524804121585	0.00335761593257335	0.00082398114017602	0.00714200608504975	0.00326237745856439	-0.00228529082915205	-0.0103881474774082	0.0125856830446253	-0.00545662016417032	-0.00151746945865981	0.00382943702781935	0.00313870036920169	-0.00890775185368862	-0.00107650064641776	0.000974201780693996
Bovidae_type3_NHMW_KOH_III_1965_4_R	-0.00489877203498849	0.0432517084877076	-0.00621825271544275	-0.0140325087479621	-0.0102060629888085	0.0224576483541738	0.0195170050634708	0.00775431858164668	0.00557355056915857	0.00497209881831584	0.00312370002512978	0.00401704576397864	0.011215209680736	-0.00571383428934083	0.0131391223040516	0.00174796893102237	0.0048850555817228	0.0036136284463714	-0.00461085537168599	0.00664122188303953	-0.009349830770637	0.000148443799700211	-0.00769923574931392	-0.00277463116252654	-0.000115484780271244	-0.00285162772302901	-0.00534500848896021	-0.00158235861762961	-0.00972159078358888	-0.00726887021096636	0.00104095372517083	0.00797082310245863	-0.00356889344559054	0.00076508703681562	0.00350094217253296	-0.00358013388388003	-0.00327735862209815	-0.00110827030737612	-0.000759012809317414	0.00209094977966125	0.00454644945443141	-0.00365589669740116	-0.00349670177845691	0.00211022868606126	0.0035545735012213	0.000433387729733356	-0.000521036697304132	0.00311295093108416	0.00328180445537662
Gazella_aff_pilgrimi_NHMW_KOH_III_1965_5_R	-0.00158408937411758	0.0330261591226719	-0.0372121834030995	0.0219224696347501	-0.0170534876206013	0.00239203197034246	0.00845000528181311	0.0157119926416954	0.0177542657348489	-0.0133617191749225	0.0151978689614067	-0.0132479188598196	0.0145910969971751	0.00183872253864053	0.00377477447715071	-0.00160766764187519	-0.00849495037587585	-0.000323438468253864	-0.0063903951605113	-0.00646138658619684	-0.000251048493805539	0.00248889115276675	0.00737487652035137	0.0119946110755862	-0.023156938783716	0.00266583351477492	0.00480176704107102	-0.00572244301073665	0.00157876429181925	-0.0182931823431246	0.0204386845224159	-0.00201115382271849	-0.00665523560389021	0.00327145334096247	-0.0050240817026303	-0.0228529068186878	-0.0202630941292601	0.00399400338686839	-0.00409286373951756	0.00119646228519619	0.00291887231339733	0.0155719312165803	0.00229219964732167	-0.00670047595257678	-0.00912818371918781	0.00513674218337156	0.0213459304612065	0.0068571092743707	0.000901014542361041
Gazella_sp_NHMW_KOH_III_1970_4_R	-0.0202395279606232	0.0334996703896102	-0.017220799103766	0.000948104192587005	-0.0124211972795759	-0.000780245008431122	-8.39953420166013e-05	0.00338927131912807	0.0147379044609981	-0.0342833200263259	-0.00601274819996068	-0.000522806511576725	0.00714521410906495	-0.00149888613035015	-0.0077745841320705	-0.0048213281984336	-0.000498572701644635	0.00253086910856978	0.00328795571646005	0.0019747023463196	0.0142041117455253	-0.0097978244708096	0.000195723817107602	-0.00642064900524564	0.00075178388967874	0.0083887019756666	0.00265808744775555	0.00234008579139668	-0.00108513849795039	-0.000118777173789055	0.00490841263763222	-0.00103727584149204	-0.00793948333532393	0.00521423085682189	-0.00205826896933581	0.0024164224947068	0.00207004969264388	-0.00679137370282661	-0.0031847680449669	-0.0066240932630174	-0.00417175256327949	0.00295812462985553	0.00154322287643655	0.0033272036579775	-0.0013154287741937	0.000736437067253188	-0.00509920537185555	-0.00327430957595519	0.00434194663519016
Gazella_aff_pilgrimi_NHMW_KOH_III_1970_5_R	0.025088478131479	-0.0170911972030169	-0.0114971445468247	0.00205824554116127	0.00154921169809492	-0.0145443873044972	-0.0172426531124848	0.0159914267674869	0.0242809983996517	0.0174208019361519	-0.0249570305161311	-0.0511222565658819	-0.00983415699912369	0.00665579755754319	0.00241075198955324	-0.000259802574631364	0.0113886128295769	0.00202811887716426	-0.00622393914387235	0.00692361568934958	0.023881118447127	-7.88489268281276e-06	-0.00885975749437919	0.0153504425285871	-0.0103295384678654	0.0129495511187805	-0.00337174537942585	-0.0136235939434246	-0.0123573211543947	0.0045803808943617	-0.000641504054048691	0.00532709642575935	0.000841237691581784	0.0143727590978101	0.00455947741081116	-0.00066072269331543	-0.0010531023037248	0.00458686687040451	-0.0161844763818311	-0.00290902751308731	0.00756276569078236	-0.0131656717081086	0.0116319385622644	-0.000788217174588119	0.00451112912681373	0.0100529387475887	0.000943047468656388	0.00352331654287797	-0.00538033359748063
Bovidae_NHMW_KOH_III_oben1_3_R	-0.0175874249439525	0.0474805997445054	-0.00296148415703748	-0.0025435588370749	0.0034775051574624	-0.0154943616177412	-0.00278110417929303	0.000768125001602312	0.0153454613304011	-0.0257014178758583	0.00366165635952429	0.00799592171661211	-0.00672835956628196	0.00353037194476692	0.00246780979898661	0.0040179282362449	-0.0149606848526129	0.0136975616484045	-0.024006755597665	0.00550752212577739	0.0186964522436034	0.0067599128885926	-0.0158495327831388	-0.00322073720592183	0.00385554654218838	0.00239675038839972	-0.0077354852051041	0.000411605987155649	0.00585187060331916	0.0084074501797703	-0.00292823518307115	-0.00916031459037039	-0.00500603717732416	0.00192785004198059	-0.00106250991686935	-0.00863131409283805	0.00339419619071592	-0.000747393244705555	-0.00180493506218487	-0.00101254520110014	-0.00682910519898434	0.00216821518572336	-0.00406706861769073	-0.00471473490205309	-0.00249076085334078	0.00328632656473464	-0.0096785780970666	-0.000916450309659469	0.00365496836518964
Bovidae_NHMW_KOH_III_oben1_4_R	-0.0240954542369879	0.0395925348899522	-0.0202289769170508	0.0163670351095342	-0.000871908263004694	0.00591394798144966	-0.0111217244650649	0.00601841306388832	0.0276753997210373	-0.0231272831188248	0.0064186365779824	0.00579670614627248	-0.00553248513445857	0.00226406441220383	0.00129972372434763	-0.00102772362586918	0.00337119955495971	0.00469444373487931	0.00553683613496204	-0.00147461798447187	0.00188258625392017	-0.00930274782094594	0.00565026752309256	-0.00461580435165521	-0.0111703934590197	0.000387480756703128	0.00736407665528534	-0.00362210079636819	-0.00722635063024641	0.00116943197509251	-0.00530433332795592	0.000575518374503483	0.00756077080482784	0.00164286756458432	0.000459973378928445	0.00185465951357377	0.00339539598820938	-0.000125965007602655	-0.005354772084963	-0.00563242031960907	-0.00488239814823418	0.00411178498372639	-0.000775304769343705	-0.0054323967678246	-0.00298076782808904	-0.000368120063598781	0.00103343675979053	0.0050484756743524	-0.000266682652263285
Bovidae_NHMW_KOH_III_oben1_6_R	-0.0174312427395523	0.0366683575644531	-0.0245096391123132	-0.00302288595845911	-0.000997282073628654	-0.0148250967226787	-0.00970717285896052	0.0136433907950106	0.0192170882823424	-0.0226392292746305	0.00100332451092262	0.00128622604805669	-0.000458156824434232	-0.00471564394922474	-0.000665388679003485	-0.00397743368325351	0.00290939806153336	0.0022666496478606	0.00367664312987418	0.0172173599654577	0.000839582277706033	0.000793790633297951	0.000486282627434825	0.00403531559744251	0.00200429687476894	0.00163548115703895	0.00351112139479099	0.00423634760968087	-0.0092406540628798	0.00106252013440561	0.00689639601900816	0.00305974299146632	0.00429445803367758	-0.00263849943916898	0.00310329462102853	0.00245563937334164	0.00113686807324161	-0.0030594856402368	-0.00639510486278196	-0.0054862431215684	-0.0102175865666805	0.00257069343341648	-0.00477616721099043	0.000683393116499295	9.66247209130669e-05	-0.000572207998384994	-0.00111456509342569	0.00481644606189272	0.000446266704805294
Bovidae_NHMW_KOH_III_oben1_8_R	-0.01499591143135	0.0303075572172513	-0.0173513909750697	0.0131850738097152	0.00987355196030005	-0.00406800087292607	-0.0131221435501175	-1.8008461500963e-05	0.0230177455538211	-0.0147934271852069	0.00049652405859122	-0.00676461939658936	0.00389028796032744	0.00571227749814386	-0.00767677657858675	0.00459425022089691	0.00457586137066033	0.00630865041370113	0.00558905344456371	0.000306648355695995	-0.00245561727285294	-0.0102873831928564	-0.00133884846739409	-0.000424390060723699	0.00160763274512232	0.000573495112630177	0.00804384331853717	0.00389124051611685	-0.00709838969675692	-0.00186489842960516	0.00261146292342676	-0.00125464439838617	0.00524913119455966	0.00367943472193899	-0.00222357229436016	0.000580469316279111	-0.00125387587132243	0.000708463437414759	-0.00591029465237298	-0.00141628568592255	-0.00331454633078753	0.00548270534138055	-0.00162927793126049	-0.00593048535088495	-0.00210459137208502	0.00157783621083254	0.00287279011482748	0.000292961289826654	0.00630458719361231
Bovidae_NHMW_KOH_III_oben1_9_R	-0.0144802390015413	0.0375853728742516	-0.0117224144430706	0.0110078470578305	0.00714762949944798	-0.0327610109200736	0.00615191037201731	0.0124272796154714	0.00735235033741375	-0.0251663632688832	-0.0121514679633271	-0.0124451138361737	0.00213935470174541	0.0129630341036406	-0.00186683563180212	0.000520590069466406	-0.00798900967624433	0.00194364966661891	0.00205388182408017	-0.00220911022262169	-0.000479778438268883	-0.0061848818512507	-0.00120264007273252	-0.00441112161904432	-0.00855735819669584	0.011469642863086	0.00429860042054318	-0.0124836977766672	0.00414824344903461	-0.0053625467820044	-0.00582032466484148	-0.00705287492720321	-0.010173019898702	0.0042326875079241	0.00497149060060727	-0.00856205266433203	0.0153565108414759	0.00224295861654096	0.0107607331046974	0.0111529756096164	-0.00246196407201982	0.0061059822805176	-0.00738405082513738	-0.00081298653350566	-0.0021488335579487	0.00637941044179623	0.000351374027368214	0.00171295936277116	0.0036059825547281
Bovidae_NHMW_KOH_III_oben2_12_R	-0.0236586766803757	0.0343365229570547	-0.00473046190616257	0.00145366442907076	0.00157928777629117	-0.0131382266596067	-0.00291625909582161	0.0173434998520638	0.0133460998421954	-0.0345681630805717	0.00120902522926874	-0.0055193751736156	-0.00438271930612282	0.0163805937327811	-0.00919809145918849	-0.00613828722623154	0.000857749056073565	0.0159008413244506	0.00342369699961565	0.00579918823309999	0.00444759977542078	0.0017053541051674	0.00265745188488091	0.00659079047032138	0.00019447359242556	-0.00144953784175904	-0.00991708527957537	-0.00378798014330256	-0.00186995737300875	-0.0132589074317033	0.00195515733324742	-0.00644524364570336	-0.00169296103925806	8.58572087598966e-05	-0.00452022557387636	0.00158862983084347	0.00733884752697556	0.00438055102292554	-0.00322873043884995	0.00188072723435462	-0.00851869233321978	0.00259315695225561	-0.000152698004867436	-0.00652439111975451	0.00192763237291632	6.50899514765051e-05	-0.000715412178116951	-0.00278701350052805	-3.42684058214944e-05
Bovidae_NHMW_KOH_III_oben2_13_R	-0.00405898749124151	0.0255007323548853	-0.0168617039777725	0.0114149786776495	0.0162098056510147	-0.0178725564922054	0.00523992203169597	0.00145780234172033	0.0127557575461723	-0.0223885320401126	-0.00629736936030536	-0.00359454474925623	0.0137773864234106	0.00491857769599712	-0.00699204137991262	0.0012553692609992	-4.36762897561984e-05	0.000324736067398645	-0.000688737038128526	-0.000793948044710478	-0.000296743395812202	-0.00399062597676954	-0.00178559458840954	0.00347042114446758	0.00435323625898493	0.00229000746279751	0.00514024231137714	0.000978706408205029	0.00259140566241577	-0.00334738075024574	0.00780749005289531	-5.96141553936615e-05	-0.0035644632930871	0.000316726769206033	0.000390468117380851	-0.00159000034536409	0.00195852140149524	0.00165657799566828	-0.00248225369784784	8.0356893813014e-05	-0.002527167176948	0.00229841056324119	0.00179942953013047	-0.00489524243635196	-0.00510099657945873	0.00114464091630016	-0.00865384196367119	0.00575763221208777	0.00232968167220854
Bovidae_NHMW_KOH_III_oben2_14_R	0.00703455448603922	0.0317609331755419	-0.00506955967275824	0.0183364009924953	-0.00329851095268851	-0.0210513771906318	-0.00285831969748506	0.00969586057289525	0.0164245649122915	-0.0363076174787348	-0.0059074072541782	-0.00985883493507021	0.0102317557038141	0.00439955268970929	-0.00033315673636767	0.0150991200381385	0.00848276362831435	-0.00011338123135819	-0.00253630164882985	-0.00794895746919601	-0.00324516687599904	-0.0014927523635667	0.00670994051164763	0.00345709620404442	0.00728314873304817	-0.00649678696330989	-0.00050553727125559	0.00389609369507104	-0.00611050495693567	0.00639081808754597	-0.000909646069547376	0.00132546426085434	0.00914252967352994	0.00440232791893723	-0.00438404580201762	0.0019111387015684	0.00197396467054008	0.00252405201014239	-0.00446418775524819	-0.00229193314163985	-0.00738392450564092	0.000844529646319787	-0.00726477594852742	0.00211363150160462	0.00306553921769158	0.0032707025267798	-0.00497020817813022	0.000552395706935885	0.000188411665323234
Bovidae_NHMW_KOH_III_oben2_15_R	-0.0250958553250551	0.0458548928406317	-0.0325759483235616	-0.00185277915236284	0.0154101898350014	-0.00847412183237383	-0.0169251246877559	0.00869879169666608	0.0109068635111664	-0.0135449196838617	0.00497772072563012	-0.00287899227468023	0.00376659186309779	0.00869490720611565	-0.00437200435841912	-0.00198880778531919	-0.0110836562069032	0.00693013142116777	-0.000714995533543727	0.00339619686051914	-0.00120191575114077	0.00112659019472091	0.00297698428360101	0.00507095554119815	0.00455882862694444	-0.00675572396831889	0.00256753449903677	-0.00188187010549073	-0.003254946416223	-0.00696475924922395	0.00114472450661875	-0.00603976605365823	5.46224728791345e-06	0.0013608644744043	0.00654446986980946	0.00177041360525044	0.00238051711855907	-0.000682107258054466	-0.00173249326271062	-0.00469756619860826	-0.00332287625284308	0.00248690223391933	0.00440345198428818	-0.00537707873530543	-0.000487812003956342	-0.00328977844056957	0.00252705847693793	-0.00696984469088436	-0.000539606296251527
Madoqua_saltiana_NMB_8064_R	-0.00535480134467286	-0.0324250830988714	-0.0463887886191922	-0.0131598563042744	-0.00647802055634948	-0.00392300788311833	-0.019476006643874	0.0262304610117	-0.0125465112761359	0.0167610941585215	-0.0347532129618403	-0.00172762975827201	0.00553248261165957	-0.0210011570309535	-0.0102273535927146	-0.0135189648424818	5.94579055023006e-05	0.0267306871071486	-0.0167635815679242	0.00114549482458495	-0.00647788852150739	0.00388446897239841	0.00295367823738097	0.00947327060963657	-0.012474315400827	-0.00166237861103239	-0.00739215037061499	-0.00632074449852577	0.00344370220783885	-0.00313414536597644	0.00262342898278283	0.000345262303622966	0.00282832847191204	0.0131608221999648	-0.00225334455507663	0.00423081061968172	-0.00131976549312051	0.00189002696366935	-0.00480764264741971	0.00513834061020765	-0.00171958690219641	-0.00651404408984046	0.00258983327866115	0.00345892410610343	-0.00483553401044454	-0.000732348032146611	-0.00355160020112936	0.00794622970710723	-0.00228322541342942
Mazama_gouazoubira_NMB_6672_R	-0.0382710652710408	0.03994594379117	-0.0410560948628844	0.0195591508269115	-0.0179926257556012	-0.0110587450376864	0.0270735037485732	-0.0281739415298607	-0.00341618798949002	0.0158298231617587	-0.0146913948555389	0.0107761200263886	-0.0185669467358863	-0.0210484189867499	-0.00732809902579612	0.00200773990742502	-0.0171870700159773	-0.00986122591689053	-0.00480593011355734	0.00289287309148912	0.0216477601377294	-0.00503676435025444	0.0027803422810719	-0.017487526238058	0.00163455187039168	-0.000311937684081634	-0.00433411459057771	-0.00799586961303399	0.00185674344828317	-0.00338725350963441	-0.00697192457575659	-0.00461118388992972	0.00118357300911048	0.00134358585271858	-0.00853287629803678	0.0104899812600391	-0.00528197918908603	-0.00149056656417282	0.0152241317675382	0.0176803227565641	0.00387823771715916	0.00170391883664986	0.00554520990016409	-0.0065381050265736	0.00383799683374815	0.00410564757601245	0.00366323040030014	-0.00197274851424658	-0.00164635323223099
Procervulus_dichotomus_MHNT_PAL_2015_0_2248_R	-0.00535142395120282	0.0549214793874966	0.00445273328333954	-0.0285272301894273	-0.008638866579791	-0.00442499232188166	0.00246928787092275	0.00493149470840387	0.0117576667917302	0.0143594487387329	0.00388299402095806	-0.00113812670751495	0.00516479052555295	0.0064281812002127	-0.00654054239237455	0.0140112337092942	-0.00595403039355897	-0.00444219892036948	0.00904550853840453	-0.00608992285463166	0.000443607945932257	-0.00311219029297455	-0.00614451324461557	0.00951739932919025	-0.00138711839262907	-0.00128027556987022	-0.00200030564996882	-0.00110018544114888	0.00423005635900457	-0.0038602674907151	-0.0056553691680817	-0.0131877947581985	-0.00939374336280911	0.00934397895766494	0.00247583782207257	0.00132580080547884	-0.000316227093845016	-0.00528170943124915	0.00785659561559628	0.00263938619197851	0.00289971752906783	-0.000763690843648449	-0.000613342380217336	0.010752831800724	-0.00635347844213921	0.00115346562443101	0.00415425857099519	-0.00260998180544603	0.000406023267661469
Procervulus_dichotomus_MHNT_PAL_2015_0_2261_10_R	0.0178723463352561	0.0420606800244364	0.0126601563597759	-0.00620892625176222	0.0159670623185071	-0.0136646412149664	-0.017039253900859	0.026618140710347	-0.00346982239228812	0.00361932051744607	0.00359979832660256	0.00898377395752985	-0.00453832229850602	-0.000709052390425913	-0.00146229146168806	-0.00136054051328942	0.0028435290311975	-0.00112478927670225	0.0141383362420499	-0.0235268427481497	-0.0275424583114887	-0.0278448424950423	0.00664892368603901	-0.00685214928822038	-0.0268775310444441	0.00665029666728653	-0.00863623712340934	0.0259702735636829	-0.0108349761315744	0.0187286914845394	-0.0139711336208068	-0.00283393718811635	-0.0125320241596904	-0.000301986226681717	0.0172862411306157	-0.00109329087540884	-0.00342394138216781	-0.00498298116768678	-0.025573164208378	0.0154206268360984	0.0318811590031302	-0.00125980867673858	-0.0151963113544676	-0.0114787573460479	-0.0208790418263011	0.00752066855682404	-0.0195742269831682	-0.00595432460975345	-0.0159562787670994
Procervulus_dichotomus_MHNT_PAL_2015_0_2261_11_R	0.00376160851601278	0.0222843581330191	-0.00680870196740066	-0.00150522852920931	-0.00607551789812325	-0.019475958773575	-0.00741509485281005	-0.00314068814413704	-0.0147288271402512	0.0183975078998327	-0.00106930943949764	0.0137025189862156	-0.00332791094544006	-0.00953467385051763	-0.0114590099055773	0.00984407762878683	0.0121208975279869	-0.000101229452035894	-0.0072289150176906	0.00333631307370636	-0.000856764895328916	-0.00866624184483099	-0.00776401273105247	-0.00109421171141907	-0.00139575288744166	0.00673437742125865	0.00745472200283974	-0.00293864291430222	0.00277995747297388	-0.00767532209886895	0.00293770316584464	0.00387160675575831	0.00281435929362626	0.00286012954650031	-0.00217932111938712	-0.00353096955657941	0.000868594472632463	-0.00735938055274097	-0.00399809730349401	0.000934563505826244	-0.00169256284751521	0.00257089604862101	0.0014886558814356	5.17989021453594e-05	-0.00886302489857804	0.00149094783325443	-0.000724297910128391	0.00268002274038818	-0.00539264437255335
Procervulus_dichotomus_MHNT_PAL_2015_0_2261_14_R	0.0156058174427421	0.0116455627130027	0.0219765017444651	-0.0158354277152499	-0.00673372647912716	-0.0186170591376036	0.00565100888447345	-0.0315842587364534	0.00503287016916296	-0.0139552340323503	0.00922190102727307	-0.00159732603191102	0.00619271306569488	0.00430662515086375	-0.00506520223136477	-0.0189222432058349	-0.00919330877285348	-0.00199425204377121	-0.00400508581603938	-0.0168566884985181	-0.00322246183121451	-0.00833440973843324	-0.0014502528699419	-0.00755909706852275	0.00212889666508457	0.00343591893370354	0.000528895777947225	-0.0132140250722591	0.00015127990629047	0.00321997674745723	-0.00621064083290872	0.00612940462648572	0.00247944589685488	-0.00221037486620377	-0.00322681911558165	-9.00818658961511e-05	-0.00470043284546607	-0.00663938315491557	-0.0105610629112826	-0.00163161601492105	-0.00449191570191165	-0.00213587070297224	0.00438767711491801	0.00297567758134286	0.00463136966108228	-0.0107277336410003	0.00473161437290265	0.00765653883222994	-0.00616609101739018
Procervulus_dichotomus_MHNT_PAL_2015_0_2261_8_R	0.011225303656087	0.0290041155468594	0.0226169480868607	-0.00780394892850981	0.00438566130570061	-0.0029455271628977	0.00766045279232824	-0.00179457251503308	0.00183503270331739	0.0151885045408199	-0.000578052875275744	0.0131459433351315	0.00626768679319551	-0.00905974222833924	0.0013215618585574	0.0142457633977882	0.00881101128444812	0.00637448143713115	-0.0029844070940669	0.00349411609443575	0.00680784342242245	-0.00319082708768484	0.00569016259867416	0.0112153713238611	-0.000714991783114347	0.00475549395177941	0.00477413363698974	0.00324762311247916	0.00225145540299359	-0.00415049387989436	0.000159083564871196	-0.00867264732388371	0.000625283774522546	0.0129904017632849	-0.00170519742388924	-0.000271163442468571	0.00480010692550687	-0.00357404742802029	-0.00600032514939802	0.00531862594401533	0.000966102845655236	0.00368061838448969	-2.28235736895051e-05	0.000996839459353573	-0.00912896561583313	-0.00187199393880871	0.000848953467097311	-0.00661081988396775	0.00389062617427884
Dorcatherium_crassum_MHNT_PAL_2015_0_2707_R	-0.0846689383477711	0.00990478473150089	0.0211904008889471	-0.0102802356627678	0.00405014180163115	-0.0282591410556818	-0.02507306346066	-0.00692115674103543	0.0193233966778434	0.00193841092539957	-0.00261419443633977	-0.0107830373396603	0.000744075476881573	0.00841648649955638	0.000497092561771913	0.00857597564196324	-0.00545166573952795	0.00239715053699881	0.00995654175015238	-0.0120692956347329	-0.00795236337492414	0.00317986336276326	0.00795951460580993	-0.00703249640027182	0.0119455013533718	0.00485165388409028	0.0127332444129292	-0.0141207647308164	-0.00581446567019566	0.00470425233651935	-0.00754023153841298	0.00671238545462035	-0.0121143968727318	-0.00560896841844252	0.00581344577608642	0.00241550879062983	0.00382788759548837	0.0031322362665934	0.00508659669690006	-0.0172693616456343	0.00859735150516021	0.000423606882600482	-0.00886256547269793	0.000531108262960489	0.00628415999814189	-0.0075164721785779	-0.00935660312278237	0.00722605159400032	0.00593229121893375
Nanger_granti_NMB_16368_R	0.0131095517744016	-0.0441329911670786	-0.0484932584271839	0.00117316930459999	-0.0352137982440113	-0.00978092334265232	-0.0158050955240777	0.00706587440571387	0.0190335342078265	0.0190916672068522	-0.00374638668006976	-0.000528887387147639	0.0132964788746901	0.00135775253271978	-0.000471689470882342	0.0143481547094123	-0.00249170888383248	0.013724050646831	0.0104932868598448	-0.00627142162911572	0.00519799722795242	-0.00127649552289132	-0.000999286247266647	0.0131749139476816	-0.00788435647515958	0.0106893950652652	-0.00674139433453137	0.0076847789414084	0.00433649784284126	-0.0040111152234745	-0.00319477449074438	-0.000728437035483474	0.00130493759779122	-0.00574252835602449	-0.00119394011402454	0.00911443155942944	-0.00501814917602283	0.00213989909338854	-0.00933866654098618	0.00288810134335662	-0.00237281056701242	0.00148016288982337	0.000366207706455226	0.00356321616224939	0.00253683246591903	-0.00123002243228493	-0.000688669898783966	-0.000448805804464992	0.000205128405573478
Naemorhaedus_goral_NMB_1923_R	0.00403975763763969	-0.0191681245626268	-0.00473381700121763	0.00719710010382069	0.00314437666538844	0.0298833490468047	0.0269674483205119	5.93332292958063e-05	0.0273391400442452	0.00632705630313637	0.00159763043478573	-0.00341062143138436	0.0161710176935786	-0.0106348679640483	-0.0122170000892517	-0.0158421393392716	0.00205786342884983	-0.000562958400243054	-0.00392596953558447	0.0290270356291467	0.00673423877606306	-0.00192916197037179	0.000845299018669366	-0.000257228611543682	-0.00444680636562649	-0.00506463523399911	0.0174149552238278	0.0026524227577897	-0.00394451135665864	-0.00482158446511524	-0.0020692126534445	-0.00620623510355307	-0.00613164831165657	0.0140295541581605	-0.00135329652512398	0.00725156154290649	0.00390896893588019	-0.00653652728372997	-0.00372404831074627	0.00535636558845321	0.00304823267821713	-0.00878536650715449	0.00651267164940956	-0.00185136590101731	-0.00195015481470951	-0.00252386513773539	0.00324480109997333	0.00297813447098645	-0.000852631128580822
Oryx_gazella_NMB_R	0.0216837792326364	-0.05856720786906	-0.0177201847390367	0.000921825953089463	-0.0367960920226653	-0.00420792429682305	-0.00694135116457411	-0.0143798579520046	-0.00092060490600763	0.00962036279696273	0.0209644675302194	-0.00182060972497627	0.0146227208687879	0.00195363560169606	-0.00713944392147965	-0.00241874512727037	0.0117373942867939	0.00666027865321747	0.0126472937713948	0.000584637454190721	0.00212763547100179	-0.00125291775298419	-0.0127624073555406	-0.00352743692589282	0.000866770944548165	-0.00291802229759445	-0.00343290687569875	0.0125904496681101	0.00359192756197731	-0.00726768573743237	0.00664741884022024	-0.00580710171110974	0.00389695465124509	0.00789002499416062	-0.00610436027587546	-0.00541507338500186	0.0032834063376913	0.00659498882265854	0.00758627164522391	-0.00824141197424063	-0.00808475691278808	-0.0122588985623316	-0.00407272465918647	0.00339099277828083	-0.00570136322324281	-0.00426093806465919	-0.00700096045825626	-0.00286047978179666	-0.000610148494201475
Ozotoceros_bezoarticus_NMB_2312_R	0.0613208195355268	0.0193163279046307	-0.00534422532882098	0.00177813243295554	-0.00040833439247495	-0.0165248774650284	0.0146803716575059	0.00127537467997001	0.0029308223598605	0.0185350400262755	-0.0155178438025072	-0.0409170800793736	-0.0204300113699112	0.0105552136688319	0.00952599447683429	0.00628775642062153	0.0111760421906255	-0.0126805050145606	-0.0129823169118142	0.0057733080290202	0.0172462989840741	-0.00684373275344193	-0.00291960555926028	-0.00178706584880716	-0.0011915836755807	0.00618223624860977	-0.00343502850312517	0.0169424356533031	-0.00797035591246671	0.00179925863478908	0.00480841342838843	0.0124934000330459	-0.00880408314091011	0.00911812281713412	0.00739135237598852	0.0061912630948352	-0.00283548502318316	-0.0100529465321164	0.00245819187380997	-0.00856158861352036	-0.000732797338125007	-0.0155759484599298	0.000396424160485212	-0.00649125579496676	0.00202745868892926	0.00206328089486579	0.00495521539232799	-0.0016551847617171	0.00644648579135718
Neotragus_batesi_NMB_Z1536	-0.051243806529858	0.00193325260623267	-0.0106301681461433	-0.0192483485275422	0.000917354959042389	0.00432525985808022	-0.0191858478552835	0.0189511282311876	0.0057103012607733	-0.0140880818096248	0.0050382278118478	-9.56810159164447e-05	0.0331158591055894	-6.16071414753202e-05	0.00373734917675704	-0.00478687112259264	0.0169221643070322	-0.00403465679871693	0.0174412087240363	-0.0106042759071077	0.00100536535548486	-0.0021787343265843	-0.0103551401427907	-0.00893709304418793	-0.00434475283657462	-0.000886725386346562	-0.00100976896197391	0.00393413181055331	0.0126160653069208	0.00368937124141142	-7.80123914683626e-05	0.0126564727522263	0.00470315336423731	-0.00291722535566961	0.00473133283852848	0.00320182173784316	-0.011628853171401	-0.00551634371542868	-0.00173412400011172	-0.000463405744146588	-0.00527534984683516	-0.0065380440828426	-0.00377579427534713	-0.00528356639331441	-0.00507083065210033	0.00980027309330618	0.00268638784313167	-0.000997382093310333	0.00701277958565119
Philantomba_maxwellii_NMB_15180_R	-0.0282360808676205	0.00974794366362579	-0.0469221670372849	0.00225514601020676	0.00488337124666915	0.0101375533536265	-0.000945690869478127	0.00276240709744451	0.0180102644128451	0.00102641733586609	-0.000720424570992196	0.00961482379968242	0.0131533728984942	0.0225784929707596	-0.00306862067218195	0.00273061280503965	0.0117109105148718	-0.00902818253780239	0.0154702591324743	0.00477745195283505	0.0123309838204022	0.00389021322163561	-0.00942930888801126	-0.0115072257611894	0.00410209532591673	0.00550689409020782	0.00383340951766427	0.00413097624476256	0.0105157910569558	0.00244849531449504	0.0037189888662507	-0.00127127577574657	0.00624093334509715	0.00470031213505597	-0.00139332562134165	0.0060710776336716	0.00225812895457712	0.00321627830477057	-0.00286745747429191	-0.000144116491394358	0.00207614117012505	-0.00166300955609309	-0.00304410072859217	0.00169825523557417	-0.00476076780369783	0.000795348923404435	0.00439689631291071	0.00807769987975991	-0.00436077145003195
Praemegaloceros_obscurus_NMB_Ch135_R	0.00639103014855024	0.0136998802364071	-0.00811167616524865	0.0648063526307137	-0.00573786499843985	0.00639557831559636	0.0177631798467411	-0.0142975660521333	-0.00722385034330864	0.0110039478034666	-0.022012472727472	0.00331108826248013	-0.000899715160924418	-0.000470370886308039	0.000833507413379066	0.020595919321627	-0.0114689319235222	0.0069501811472219	0.0189629126453477	-0.00338841302285212	0.0113187151514664	-0.000125631439080838	-0.013823065685084	-0.00328518178695462	-0.00692947708124538	0.011185476174636	0.0140369030404914	-0.00507275577787693	0.00180224355072365	-0.0022071729965857	-0.00405621678202819	0.00321164052165025	-0.00534622788397811	0.0203877085294432	-0.00909781879756908	-0.00550657571016645	0.0116654763862526	-0.00105555189859045	0.00378444377162369	0.00544656010881517	0.00191006487228506	-0.00374145275212844	-0.000602248605614742	-0.00491198709838946	0.00179353824270912	-0.00363052565024127	0.0099522002285421	-0.0081323381477646	-0.00406805363850344
Dorcatherium_crassum_MHNT_PAL_2015_0_2261_5	-0.106288406442	-0.00860378030819447	0.0170388574024224	-0.0119879853513143	0.0204097984142187	0.00744077270858202	-0.0511558882940763	0.0145535333585192	-0.0103622411672253	0.000430083158683233	0.0155452603762096	0.000302690705844746	-0.0152268917929706	0.0155280014196678	-0.0036449386722987	0.0165561028456501	-0.00296102403524813	0.00272349030646878	0.0163947939796701	0.00533435484693426	-0.00273524349402857	-0.00347528660493843	-0.00223248387057882	0.00138459478474886	0.000334539789005828	-0.00728767049696047	0.0117766308617587	0.00521211655453462	-0.000508171475839709	-0.00610742776712338	-0.00163092394873413	0.00377732886426311	-0.0108251875335429	0.00400890295729873	0.00121113112593107	-0.00183036488356766	0.0119679354555779	0.00579356134334129	0.00317899427513869	-0.00770007120113746	0.00453399242587342	0.00806027043207731	-0.0029629478560076	-0.0110760917338797	0.00994367100755904	-0.00811691286329547	-0.010120922486325	-0.0045492939549684	-0.00750182276759347
Raphicerus_campestris_NMB_SCM_028_R	9.90560668138231e-05	-0.0161590906414138	-0.03730468709065	-0.00787524298617434	-0.00160912562837856	0.0208669237047834	-0.0289788169468922	0.0201288409452083	0.00421213598102526	0.0232826861766877	-0.0161987071566079	0.00953678232353392	0.00926013452201338	-0.012691754353813	0.0017296868353549	-0.00882325701694003	-0.00233503199695133	0.00555953622174687	-0.00527206005130628	0.00157146334218771	-0.0014663288787113	-0.00531855800722041	0.00244717920498356	0.000507610630011984	-0.00172583447294868	0.000228684537534248	0.00654500526249545	0.000244567571462985	0.00474947898909706	0.0045691999651448	0.0185743616257937	0.00386364823947626	-0.0031802833249529	0.00555986947550278	-0.00519298476361839	0.00155081716930886	0.00809619896496589	-0.000693667753620753	-0.0074383420757729	0.000996725741063843	0.00327921491068542	-0.00997374098724712	-0.00115105632413242	0.00237655966367261	0.0012123691436365	-0.00462228862306203	0.00218302186181684	-0.00134513964642135	-0.000847618104005339
Redunca_fulvorufola_NMB_15091_R	-0.0276693052992863	-0.0713091056567139	-0.00937749676311122	0.00376211799417424	-0.021261458027753	-0.00493519269674678	-0.0470800075651141	-0.00759717721576543	0.0104680889328256	0.0176220272184176	0.00839447315797926	-0.00950109673639116	0.00434397762012927	0.013809126962122	-0.00489854323178596	-0.00999375297915845	-0.0106668466868007	-0.00420912323143881	0.00975144275947888	0.000655934895363172	-0.00656425060168524	0.00215077397543591	0.000796837930660757	0.00233387511797928	-0.00496847867341607	0.0206727421361211	0.0116038832422011	-0.00646289395133589	0.00198407378741086	-0.010564277409663	0.00344646091878635	0.0100570238297233	0.0122184526511068	0.00588150355570469	0.00296727712625192	0.0052853225237824	-0.00511904093349827	0.00155654987289511	-0.0040090458417141	-0.00370348568558796	-0.00115119658388751	0.0145676284708523	-0.00733171585796635	5.77441923132469e-05	0.00530784787075538	-0.00325261600551361	-0.00264819817413292	0.00175314504784967	0.0100612951848349
Rupicapra_pyrenaica_NMB_C1830_R	0.0622543278716215	-0.0538532452311031	-0.00447209401864867	0.0155033801389263	0.0501805901080858	-0.0238782739728427	0.0039767821907871	0.00784036448829256	-0.0110102514884795	-0.00644211265877801	-0.00335491233586687	0.0100439125027057	-0.0133009867562916	0.00690372816531077	0.00707826078900628	-0.0263373233417332	-0.00632387034513016	-0.0018419991986987	0.021094785319752	0.00763481183322296	-0.00373558014446945	-0.000370527145879504	-0.0175842262117113	-0.0088542213458079	0.00442445309793104	-0.0110895001921746	0.000334049061293147	0.00510642603908646	-0.00372142700728799	-0.000437505267987985	0.00914456369589653	0.00263507464949474	-0.00450116758535699	-0.010407189458285	0.00636072514385234	0.00557518046615722	-0.000905743970255898	-0.0126295268070516	0.000699783744877428	0.0079460142929005	0.00342587083816206	-0.00349724066998689	0.00591982346467621	-0.0104286293835621	-0.00523252518438548	-0.00116384237063429	0.00788461818944778	0.000870558566141731	-0.00186059587717811
Sylvicapra_grimmia_NMB_15123_R	-0.0153045553755308	0.0023145786362704	-0.0655928829957699	-0.0130453039204979	-0.0147602949793474	-0.0416299972254709	-0.0090211428196672	0.000259433433060261	0.00879102453597286	0.00594227197413448	0.026012670534615	0.0138109110573856	-0.0136111100495592	0.0151329452218686	-0.00608800495427145	0.00469910511271371	-0.0156605966828497	0.00440701543050234	-0.0183740790294277	-0.00461082478624082	0.00734675400164614	0.0218772236541463	-0.017992137171134	-0.0111082476630047	-0.00854075798593314	0.0115737749965972	0.0122549453287566	0.0123599730621314	0.000337722604766773	0.00556819357238779	0.0127757773063714	-0.00676352704575993	0.00268235452706323	-0.00043681367006701	0.00236425433563313	0.00192416085442575	-0.00689097856903268	0.00151410072793406	0.00294243079773136	0.00768869162313749	0.00186292882977365	0.00561945985133109	0.00341790295114895	0.00465319477962713	0.00361378979919632	-0.00178076982895834	-0.00934338142643166	-0.000365659608336289	-0.00362520080949957
Tragelaphus_imberbis_NMB_10779_R	-0.0205159585555542	-0.00330739424653523	-0.0332726791552804	0.0127379028334249	0.00580967484004648	-0.023775071882926	-0.0437093722135358	-0.0144602385587268	-0.00696481370814747	0.014473447453562	-0.00960356046098765	0.00282800747383923	-0.00380847422672487	-0.0117183810434441	-0.00423889974728567	-0.0137785567932388	-0.013021437285962	0.00103381570835224	0.00321110574036079	-0.00522838183893839	0.00577669828204196	0.00344623212908057	0.00499743828181006	-0.00778192053332491	0.00953217709839831	-0.0024829819385838	-0.0101391572997666	-0.0151852257232499	0.00532938065629231	0.00115167658453508	0.00930826004996551	0.000863756600781535	0.000242653360645857	0.00445325186561554	0.00246582606900999	0.00607461843707761	0.00105488118189618	0.00107361793948026	0.00432433614836513	-0.00762705751734782	-0.00461068402405796	-0.00697731844867252	-0.00215169332931218	0.000612693521616314	-0.00206034585848192	0.000162221708193743	0.00571077798010637	-0.00527958477716547	0.00203335464829744
Tragelaphus_spekii_NMB_16297_R	-0.0695226448767583	-0.000658754015607111	-0.0263635467248036	0.0091238193277098	-0.00586481130192049	-0.00861013467512735	-0.000403372374715342	0.0112097788897997	-0.0134809192850549	0.00490601693806337	-0.0161369030800794	0.00909778641465609	-0.0165615596122972	0.00423020455963177	0.0128718946380596	0.00507849327309551	-0.0126085480793075	-0.0029550558109623	0.00517158659261688	-0.00700994359326555	0.0160439466403924	-0.0187965652281293	-0.000551043282957588	-0.00216920453396401	0.0109267220287506	-0.00928073317470304	-0.00464971028583097	-0.00692384266545711	-4.66617915484244e-05	0.0136204133578601	0.00836246908165838	0.0107229248564397	-0.00533029430986263	0.00685422143685492	-0.00213897590361074	-0.00569594974631129	0.00072274572143524	-8.2742739020613e-05	-0.00441125875601966	-0.00961177324366466	-0.00336339786593835	0.000655817115745552	-0.00626876160881851	-0.00174671045618738	0.00705346774361884	-0.00417447169980078	-0.00361311626216319	-0.00517662197274762	-0.00194110278264269
Bos_taurus_NMB_2747_R	-0.0118357136497234	-0.0117508374203363	0.00244124298050641	0.0295987740567281	-0.00957344856166621	-0.0260228013241452	-0.0186626072393254	0.00357650104564129	0.00177941602414777	-0.0217069579370031	0.00182028593105027	0.0107517619267033	0.0157950392249211	-0.0113103069221505	0.0267328042633104	0.000472012902329352	-0.00826849361661959	-0.0163521884066323	0.0149359579459787	-0.0164466387877459	0.0304649285314135	-0.0167238931639575	0.0113193337118563	-0.0179743752521467	-0.0119289120293332	-0.0133149730952962	-0.00657036814239814	-0.00373895525919495	-0.0044974328686025	0.00527702023582273	0.00263700126524879	0.00420773360437001	0.0120514719585527	-6.3878732025628e-05	0.00631378431291109	0.00475245621031988	0.00147466566953323	-0.00667913313216121	-0.00303616506485161	0.00145026520314912	0.00724843832350062	-0.00803757185160581	-0.00294725430431003	0.0100101208627667	-0.00122011005192731	-0.00207255544933102	-0.00482427516411077	-0.0164071745762242	0.00413376813749484
Boselaphus_tragocamelus_NMB_10258_R	6.49019391786835e-05	-0.0191822547223083	-0.0149986483475299	0.0249086069192816	-0.00483850570677902	0.0129413823765607	-0.0149384949089997	0.0127428815100731	-0.00440312304723838	0.00295897908940957	-0.0192742027131537	0.0062133214791665	0.0142565167979477	-0.00371127154899834	0.011247680227265	0.0061150703721678	0.008108817158043	0.0107734887415527	0.00412382571385119	0.0166878987192015	0.00210785338080207	-0.00332529966728287	-0.00713600003091245	-0.010623968573612	0.00664866096261235	0.00830647540987657	0.0124795170310369	-0.00608060695369051	-0.00961218551241901	0.00509699083947534	0.00652334625657669	0.00142788396989864	-0.00664472273237868	0.00727392830738946	-0.007528210597336	0.00183345618655847	0.00408918822408903	-0.00726337371345203	-0.00103606504726263	-0.00344325614263193	0.00639082762792263	0.0112959143543122	-0.00118133714125888	-0.00553622372180423	-0.0090886015509603	0.00262008802435744	-0.010236031714455	0.00901330753066931	0.00460112731655447
Cephalophus_leucogaster_NMB_16094_R	-0.040814995874664	0.0201923847368147	-0.0761015064247998	0.00530033906502111	0.0039993001422718	-0.01401483972275	0.00351849120935152	-0.000918375601269281	0.0109991354420803	-0.000100961302786212	0.00252044714778939	0.0192325742257071	-0.0147675440211158	-0.00544938742245314	0.0107760852650004	0.0042110000083035	0.00394385172900211	0.0114918561353787	0.000313196626870446	-0.00990047770208201	-0.000951200598052931	0.00129496710304469	-0.000913242493257972	-0.00618030632535714	-0.00418444823869567	0.0034539729683464	0.00667053178659836	0.00131397302189577	-0.010249093750692	0.000628599035128494	0.0030244478088149	0.00414478100316856	0.0094390533103082	0.0022747142728891	0.0127708571127484	0.0056376387407173	-0.00142701506257817	-0.00518599740233767	-0.000857215242531682	0.00886226202277933	-0.0109025015296056	-0.00977392842159906	0.0042911142346535	-0.000728688089621898	0.00807896695609847	-0.00477895452944063	-0.00361199011393928	-0.00198636738357949	-0.00435778790377563
Hemitragus_hylocrius_NMB_2389_R	0.0436895098146382	-0.0348309702824904	0.0131372974551425	0.0299468235259677	0.0235511008986148	-0.0511466509722499	-0.00906256448518236	-0.0142875894192749	0.0141336270718424	0.0207310059722597	0.0339360203753865	0.0026554582248838	-0.00583740617607218	0.0161859858508958	-0.0172607555838395	-0.00084909399034006	-0.0302110626970352	0.00435057963148565	-0.0351546537528817	0.000335138396329337	-0.00160568221658863	0.00351712414709506	-0.028151421044391	-0.00350774589200196	-0.0070621225727376	0.00294002421360035	0.0161542800978352	0.0235162530546725	0.00734012542594984	0.000271501925006822	0.00790521597916917	-0.0100309914705764	-1.63797230545286e-05	0.00283450548005287	-0.0164224728776458	-0.0124599890263739	0.00683474141742684	-0.0120640348518072	-0.00424561372154514	0.00210426896151077	0.00396026984950459	0.00207579160391402	-0.00733675222525852	0.00226858314673012	0.00249115535804324	0.000466740345582227	-0.00806004562289768	-0.0069567023685806	0.00772397996980552
Hemitragus_jemlahicus_NMB_10074_R	0.0561077548786173	-0.0671089841219471	-0.0348546163743356	0.0228408225163488	0.0046919530663812	-0.0143203139618461	0.00545227980204468	0.0493908212935555	-0.0331095459287495	-0.0233723100083682	-0.0146469535775342	-0.00470749973882495	0.0162463386206321	-0.0122340448095441	-0.0131792191879901	0.00891964823250298	0.00604365414256313	0.00656947611376768	-0.0149260863922314	0.00220258862031878	0.0125580549110712	0.00440179417109965	0.000994199174347952	-0.0106557422487281	0.00517139605005349	0.00783832743424289	0.00192117750875564	0.0053577824119886	0.00368599792735419	-0.00393369872211201	-0.00597290960000582	0.000645911625242703	-0.00731278305318916	-0.013112920683659	0.00412376403063844	-0.00727717720227943	0.00282922231979647	0.000551307812858269	-0.00136410139591064	-0.00446548124344166	0.000478135174471328	0.00710803961668573	0.000848244795281912	0.011881303066394	0.00315755826300321	0.00373317765721324	0.00140861526139431	-7.92458804352185e-05	-0.00531431719781673
Hispanomeryx_nov_sp_IVPP_V25831	0.04709775290692	0.0296473629220664	0.0252047266132769	0.0185357674215578	0.0113318937432875	-0.0273853248002922	-0.0160810314724927	0.0331065761612857	-0.00250817487625437	-0.00653829944634945	-0.0149498503950533	-0.0122286756044811	-0.0162863846127588	0.0139309311855536	0.00107917570901538	-0.00550855324204073	-0.00205104605397983	-0.00848712296976463	0.0089667764991949	-0.00600929594054898	-0.00575608998236886	0.000734049735154433	0.0124513123400499	-0.00531415857303486	0.00626027598868623	-0.00776104308313715	0.00125964498002246	-0.00516681741244076	-0.00428897853888326	-0.00972463786256392	-0.00183713576163672	0.00299699943159806	0.00183804885210672	-0.00674216581133028	-0.00104337491548158	-0.00180072326722471	0.00132211311711752	-0.0064574361024463	-0.0021950646156064	0.00613976399991027	-0.00244772900967498	-0.00625773168375798	-0.0112432229814249	0.00159516408802714	0.00554356317464536	0.00220938309334147	0.0107253887749765	-0.00676996167551871	-0.00208597700366809
Lagomerycidae_IVPP_V25830	0.0372435237719413	0.0048031455194694	0.0188871161671285	-0.0217668009115625	0.0147820312984493	-0.0325925097369004	0.0279271641913159	-0.0157388570392817	0.00191040858070712	-0.00292803669337976	-0.0137212062600459	-0.00322616826106816	0.0236432578051175	0.00347359695298887	0.00507768445445869	-0.012998893349539	-0.000372643600219047	-0.00233683504417477	0.0037433963902618	-0.00619098497270935	0.00165707431660837	0.00975978467937393	0.00258081299914465	0.0065906001037581	-0.0094521843487554	-0.0019745521871659	0.0213627680586353	-0.00149509005247241	0.00233869509365804	0.00671721568155899	-0.0116052754821672	0.00470513602345492	1.87442361610005e-05	-0.00619219248375126	-0.00528201887027094	-0.00461166428627443	0.00285275203703746	-0.00364306574638686	-0.00823570416559264	-0.00806973308708696	0.00360284901472691	-0.00537528065366057	0.00972843886189731	-0.00726805012301478	0.00465065857238042	-0.0079825984386164	0.00026956290458823	-0.0045722993351148	-0.00371983932282652
NHMW_UNCH_A_R	0.0670690475259165	0.018362640715498	0.0426985602865896	-0.0249737158397709	0.0418379387267499	0.00582764738894487	0.00904783801083957	0.00985274590388474	-0.024130447316076	-0.000452041520891103	0.00457806226599165	0.00716627239664568	-0.0170113930180467	0.0253636644942273	-0.0125284517447835	9.55537682335317e-05	0.00354133104029385	-0.00920711588216462	0.00515100663383148	0.00682639125890913	0.00381803234179271	0.00107671554042456	0.00712344297252791	-0.0142478384280627	-0.00177346165888486	4.72357544362832e-05	-0.00906701717819858	-0.0163437090377802	0.00580906283881182	0.00825170184470958	0.00484671468499532	-0.0171357852390929	-0.00808000837154547	0.00756852897273327	-0.00752075906640018	0.0065754602403236	-0.00162523451074271	0.0110768654904217	-0.00258328925492868	-0.00513449294615384	0.00357036306604881	-0.00301802636185463	0.00568857065813625	-0.0125811662377027	-0.01019368139127	-0.00666305061089806	0.00244581073410172	-0.000349059990358722	-0.00307498134544676
Raphicerus_melanotis_NMB4228	0.0582975681214299	-0.0592922497547008	-0.00926431345036932	-0.015578656568234	0.0228715493599054	0.0123355865478454	0.0136218852495675	0.0165595068889548	0.00113897364479631	0.00194973226664338	-0.00238274639901591	0.0131721140282056	-0.0124194862499493	0.00406832048602826	-0.00821386662865313	0.013449923605665	0.011031943032429	0.000196168145887014	0.000839769399475701	-0.00688222383379102	0.00333024959364683	-0.00444363388377244	-0.0137788728359975	0.00841808454339914	0.0165426042420763	-0.00654670483157659	-0.00143520986596625	0.00498794098601938	0.00501335441320267	-0.00545631111216111	0.00434121598659807	-0.00221964428434156	-0.000681471933712699	0.00324062866473564	0.00245995768557532	0.00186491282514938	0.000925718714206873	-0.00196508566006991	-0.00653320315858784	0.000556550019107259	-0.00243019581271634	0.00196709953627723	-0.0041605592337252	-2.23707809007201e-06	-0.00186199002286478	-0.0012623146166186	-0.00112308737322085	-0.00158735367162935	0.000999277145627725
Tragelaphus_strepsiceros_NMB3564	0.00451846268846626	0.00972134803605245	0.0650221760226593	-0.00725472344458951	-0.0384677530608823	0.0240752093964587	-0.000608996033204767	0.00740854429545408	0.00346906549466749	0.0130413308381997	-0.00162463874039554	0.00180091168973989	-0.0386062941856675	-0.000641725159591847	0.00453306525507787	0.0324779985241264	0.0267015397535711	0.00355604514363649	0.000175323717975223	-0.00931863347299235	-0.0170170662756296	-0.00211145850303165	-0.00346564582594953	-0.0119869136468518	0.0101475127796254	0.00473713732263519	0.000314023822747764	-0.00743440938038338	0.00756605864476757	0.00318197539694531	0.0151898111275379	-0.00169421488140258	0.00695658873659529	0.00300860147920551	-0.00926347440197831	0.00981829169241354	1.88313277603036e-05	0.00535680522040369	-0.0103511555161039	0.00657938258776038	0.00357211128805833	0.00894229079481105	0.00214950214264219	0.00517116868021837	0.00290713361274085	0.00170538315388693	0.00138768188920788	-0.0114362458388603	0.00665944465298029
Lophiomeryx_mouchelini_PNRL_2390	0.0317150699106727	0.0163767027563339	-0.00651070462967593	-0.0388677168327663	-0.0151751569584062	-0.0340670457629085	0.00384173678274389	0.00176479094725319	-0.0157814780124402	0.028520412158983	0.00632407001760586	-0.0319428753178688	-0.021174625325678	-0.0104948962242155	0.0187418674564216	0.00711206245719093	0.00668152621685598	0.00595447591051402	-0.0103956133737413	-0.00304884731149554	0.00803357433206579	0.00906051737461816	-0.000353178953653609	0.00406938767032267	-0.00587083423518562	-0.0159114792805856	0.0110316228245968	0.00566460705283987	0.00364379173729182	0.00214953095795792	0.012948169481446	-0.00393191502408863	0.00595658504262171	0.00573043218650032	0.0117973076673271	0.0129210557187368	-0.00534581728494518	-0.0107769971688953	0.00185345740893488	0.00889579180178107	-0.00897826914213544	0.0016568246197875	-0.00126873538313329	-0.00561921695951918	-0.00825132496810705	0.00532448934864227	0.00473094818362789	-0.0114115924968507	0.00421807381446556
Namacerus_gariepensis_AD_435_98_R	0.0582975681214299	-0.0592922497547008	-0.00926431345036932	-0.015578656568234	0.0228715493599054	0.0123355865478454	0.0136218852495675	0.0165595068889548	0.00113897364479631	0.00194973226664338	-0.00238274639901591	0.0131721140282056	-0.0124194862499493	0.00406832048602826	-0.00821386662865313	0.013449923605665	0.011031943032429	0.000196168145887014	0.000839769399475701	-0.00688222383379102	0.00333024959364683	-0.00444363388377244	-0.0137788728359975	0.00841808454339914	0.0165426042420763	-0.00654670483157659	-0.00143520986596625	0.00498794098601938	0.00501335441320267	-0.00545631111216111	0.00434121598659807	-0.00221964428434156	-0.000681471933712699	0.00324062866473564	0.00245995768557532	0.00186491282514938	0.000925718714206873	-0.00196508566006991	-0.00653320315858784	0.000556550019107259	-0.00243019581271634	0.00196709953627723	-0.0041605592337252	-2.23707809007201e-06	-0.00186199002286478	-0.0012623146166186	-0.00112308737322085	-0.00158735367162935	0.000999277145627725
Redunca_redunca_NMB_4882_R	-0.0392523648103427	-0.0369308568841999	-0.0537286159112042	-0.0106804431742718	-0.0103333005360432	-0.0328620111981331	-0.0119795382951997	-0.00771511065867547	-0.00239675421538339	-0.00133428235376391	0.00977614009146814	0.000808582814356924	-0.0193413932628166	0.0135838793734547	-0.00859271344152278	0.00862018468349553	-0.0011008050011723	-0.0088316986245171	-0.00154912649999948	-0.00646679970511614	0.00742226713610516	-0.0124135096351416	0.0199076262824178	-0.00267557281768471	0.00392306426564157	-0.0117767595983174	0.00098580313256477	-0.00853545280787111	-0.00270043723409819	-0.00530157973812476	-0.0021484658225654	-0.0076805232594312	0.00620717519280411	-0.000490635546214108	-0.00617278560369066	0.00143218369570454	-0.00709314440368897	0.0124195270012164	-0.00548381322739656	2.66141884850441e-05	0.0112613308479281	-0.00703690726542405	-0.00913384081597563	0.00316131956692113	0.00846159862779253	0.00183996983902945	0.000786875973261738	0.000559400079842836	-0.000380326932232688
Gazella_subgutturosa_NMB_2497_R	-0.0773426706260913	-0.0209300193318321	-0.0277118934304849	0.015815468893618	0.0181866684556289	-0.00340800623701999	-0.0194401298988985	0.000277864232255223	-0.00872642028729784	0.0166674857310348	0.00750369634598357	0.027260295619277	-0.0333632652436473	0.0200785702058779	0.000582084193649373	0.0103357641164395	0.00212415256301747	0.015533753361871	-0.000301908680371003	0.018665482546947	0.0115371820929129	-0.0189537831503752	0.000964318354730301	0.0137370697862677	-0.00672985420718005	-0.00312959112360141	0.0065896432636479	-0.00527729461314279	-0.0060745103343937	0.00559724930262045	0.000265267774404438	0.00524085881337636	-0.00784788208461628	-0.000886906738592969	-0.0115413939847208	0.000454635433917656	-0.00269748336297936	-0.00733143737930296	0.00522556422384837	0.0067211598640336	-0.00748467829810873	0.000906698722576184	0.00102880700523041	0.00464434292878373	-0.00242673161268045	-0.00662221293097383	5.12048412427973e-05	-0.00172275749194142	-0.00427785279327098
[truncated: 255 more columns]
