# Supplementary material for: Ruminant inner ear shape records 35 million years of neutral evolution
Source: Nat Commun. 2022 Dec 6;13:7222. doi: 10.1038/s41467-022-34656-0 (PMC9726890; doi:10.1038/s41467-022-34656-0)
Supplement: Supplementary file 3 — Supplementary Data 1 [file 41467_2022_34656_MOESM3_ESM.zip › Supplementary data_1/Supplementary_material_1-2 RRphylo/centroid/cent_AC_shift_191.csv]

	rate.difference	p.value
195	0.019742027209064	0.5973
202	-0.249177758211138	0.2648
205	0.0629046038617425	0.6494
206	0.184448508923845	0.7459
216	0.0274534136111221	0.7027
217	0.0421437608859034	0.7835
218	0.0362928638162977	0.7428
219	-0.0748373222014045	0.0896
220	-0.0835410506763165	0.0757
221	-0.0797814305786875	0.082
222	-0.00912419563660194	0.4534
223	-0.0128604363453922	0.4382
224	0.0172540769734697	0.596
225	-0.153272930609073	0.1039
226	-0.163247919533821	0.0973
227	-0.181754596440944	0.1005
228	-0.466162055223214	3e-04
229	-0.425147689076769	0.0319
230	-0.540983311067998	0.0111
232	-0.545703113025345	0.002
233	-0.556849175068235	0.0084
235	0.491885933706406	0.9311
236	0.903918551933647	0.976
238	-0.298136154518983	0.201
240	0.136667956781203	0.9122
241	0.0880110522264573	0.7853
242	0.203908708080415	0.8139
243	0.115996804416847	0.7024
244	-0.239732323206129	0.2782
246	0.0194757833637629	0.5722
247	0.0803851399575545	0.7142
248	0.287187479272835	0.9084
249	0.333071225419363	0.9184
250	0.376123975825044	0.9167
252	0.886753553124458	0.9756
254	-0.22585541059095	0.2913
256	-0.170917166306479	0.3643
258	0.379501114273807	0.9396
259	-0.0112563130126738	0.5475
263	-0.0927781793789791	0.3965
264	-0.093890492196477	0.4345
265	-0.172878446610872	0.3507
267	-0.176857242435608	0.0601
268	-0.149017543647482	0.1121
269	-0.175257563103759	0.1098
270	-0.170307364119189	0.1321
271	-0.144767639047615	0.1919
272	-0.0565863418613481	0.4283
273	0.0382616226377307	0.6248
275	0.350901971995802	0.8813
276	0.543014392362002	0.9199
278	-0.242022830499384	0.2635
280	0.0915764637063988	0.6662
283	0.255481490844236	0.8235
284	0.144781686183776	0.7134
286	0.376804824854584	0.9964
287	0.378143385112372	0.9958
288	0.149416122603579	0.7755
289	0.585499843913928	0.9324
291	-0.334282145914416	0.1614
293	0.485675517170138	0.9919
294	0.716502872246343	0.9909
295	0.809639644748836	0.9854
296	0.792457072841332	0.9667
298	0.384558548376227	0.8933
299	0.65367789230166	0.9447
302	0.268250184186762	0.923
303	0.875621038093225	0.9909
304	0.275979641964184	0.803
306	-0.125363988281907	0.3445
307	-0.0834918950159792	0.4384
308	0.0560454076130447	0.6409
310	-0.166593295942583	0.0063
311	-0.189048955216318	0.0016
312	-0.505094271883758	0.0211
314	-0.163513643760583	0.0079
315	-0.164181469880834	0.0095
316	-0.0514810165281858	0.3199
317	-0.0422206655609054	0.3672
319	-0.0126381713138511	0.4736
320	0.00270476205510273	0.53
321	0.0148577558955797	0.5907
323	-0.0402443838248558	0.3912
324	-0.00910815467876758	0.4925
325	0.0413931450280297	0.647
326	-0.00841373024383196	0.501
327	0.0835289592949233	0.7001
328	0.181926564326538	0.8062
330	0.241161183208888	0.8235
331	0.570078000338146	0.9226
333	-0.0738145941352945	0.4073
335	-0.340257050227034	0.0953
336	-0.331830789688113	0.1606
338	-0.235245671826565	0.0133
339	-0.241379754865394	0.0127
340	-0.214672623468884	0.0316
341	-0.293416968245211	0.0113
342	-0.323285455843332	0.0081
343	-0.13227248393328	0.3691
344	-0.0553038204704452	0.5125
346	-0.390508617322821	0.0068
347	-0.469911282592296	0.0018
348	-0.604119645002217	2e-04
349	-0.60288338754516	0.0015
352	0.191405353058894	0.7765
353	-0.0920970953658187	0.4672
355	0.486414008068899	0.9984
356	0.0286313608019275	0.6021
359	0.674921672399946	0.9993
361	0.711572085509958	0.9973
362	0.796817313454214	0.9972
363	0.870435588902236	0.9976
364	1.05974526736239	0.9972
365	0.992067676597237	0.9857
367	0.0755224963685441	0.6576
369	-0.213885422744504	0.1183
370	-0.203050017170795	0.1485
372	-0.0437359163819425	0.4761
373	0.0746327313160475	0.6623
374	0.0413874095800969	0.619
376	-0.0856522905470445	0.383
377	-0.118791456916603	0.3568
378	-0.0680669048996309	0.4656
379	0.11751837734406	0.6925
