# Supplementary material for: Ruminant inner ear shape records 35 million years of neutral evolution
Source: Nat Commun. 2022 Dec 6;13:7222. doi: 10.1038/s41467-022-34656-0 (PMC9726890; doi:10.1038/s41467-022-34656-0)
Supplement: Supplementary file 3 — Supplementary Data 1 [file 41467_2022_34656_MOESM3_ESM.zip › Supplementary data_1/Supplementary_material_1-2 RRphylo/centroid/cent_SC_shift_191.csv]

	rate.difference	p.value
348	-0.604119645002217	2e-04
233	-0.556849175068235	0.0084
252	0.886753553124458	0.9756
236	0.903918551933647	0.976
295	0.809639644748836	0.9854
303	0.875621038093225	0.9909
364	1.05974526736239	0.9972
