# Supplementary material for: Ruminant inner ear shape records 35 million years of neutral evolution
Source: Nat Commun. 2022 Dec 6;13:7222. doi: 10.1038/s41467-022-34656-0 (PMC9726890; doi:10.1038/s41467-022-34656-0)
Supplement: Supplementary file 4 — Supplementary Data 2 [file 41467_2022_34656_MOESM4_ESM.xlsx]

## Sheet: TableS1
Species (? = fossil)	Taxonomical group	Host institution	Inventory number	Locality	Locality Age (My)	Symmetry of the bony labyrinth (Y = YES, N= NO)	Name of CT-scan	Voxel size
Antilocapra americana	Antilocapridae	Naturhistorisches Museum Basel	NMB.C1618	-	0	Y	Antilocapra_americana_NMB_C1618_R	15
Capromeryx arizonensis ?	Antilocapridae	University of Florida, Gainesville	UF.402857	Inglis 1A (USA)	-2	Y	Capromeryx_arizonensis_UF_402857_R	45
Capromeryx arizonensis ?	Antilocapridae	University of Florida, Gainesville	UF.402858	Inglis 1A (USA)	-2	N	Capromeryx_arizonensis_UF_402858	45
Capromeryx arizonensis ?	Antilocapridae	University of Florida, Gainesville	UF.402859	Inglis 1A (USA)	-2	Y	Capromeryx_arizonensis_UF_402859_R	45
Cosoryx furcatus ?	Antilocapridae	American Museum of Natural History	AMNH.FAM32426	Gordon Creek (USA)	-15	N	Cosoryx_furcatus_AMNH_F_AM_32426	35.4
Meryceros joraki ?	Antilocapridae	American Museum of Natural History	AMNH.FAM31163	Barstow (USA)	-15	N	Meryceros_joraki_AMNH_F_AM_31163	42
Merycodus sabulonis ?	Antilocapridae	American Museum of Natural History	AMNH.FAM51103	Sioux County (USA)	-16	N	Merycodus_sabulonis_AMNH_F_AM_51103	35
Paracosoryx wilsoni ?	Antilocapridae	American Museum of Natural History	AMNH.FAM32470	Long quarry (USA)	-15	N	Paracosoryx_wilsoni_AMNH_F_AM_32470	40.5
Plioceros dehlini ?	Antilocapridae	American Museum of Natural History	AMNH.FAM32101	Snake River (USA)	-12	Y	Plioceros_dehlini_AMNH_F_AM_32101_R	40.1
Stockoceros onusrosagris ?	Antilocapridae	American Museum of Natural History	AMNH.FAM42553	Papago Springs cave (USA)	-1.5	N	Stockoceros_osborni_AMNH_F_AM_42553	50
?Nisidorcas sp. ?	Bovidae	Naturhistorisches Museum Wien	NHMW.2021/0042/0001	Kohfidisch (Au)	-8.5	Y	Gazella_aff_pilgrimi_NHMW_KOH_III_1970_5_R	18.5
Aepyceros melampus	Bovidae	Naturhistorisches Museum Basel	NMB.9017	-	0	Y	Aepyceros_melampus_NMB_9017_R	40
Alcelaphus buselaphus	Bovidae	Naturhistorisches Museum Basel	NMB.82	-	0	Y	Alcelaphus_buselaphus_NMB_82_R	29
Ammotragus lervia	Bovidae	Naturhistorisches Museum Basel	NMB.2084	-	0	N	Ammotragus_lervia_NMB_2084	45
Antidorcas marsupialis	Bovidae	Naturhistorisches Museum Basel	NMB.10853	-	0	N	Antidorcas_marsupialis_NMB_10853	40
Antidorcas recki ?	Bovidae	Natural History Museum, London	NHMUK.M22370b	Olduvai (Ta)	-1.5	N	Antidorcas_recki_NHMUK_M_22370b	40
Antidorcas recki ?	Bovidae	Natural History Museum, London	NHMUK.M22370c	Olduvai (Ta)	-1.5	Y	Antidorcas_recki_NHMUK_M_22370c_R	40
Antidorcas recki ?	Bovidae	Natural History Museum, London	NHMUK.M22371b	Olduvai (Ta)	-1.5	Y	Antidorcas_recki_NHMUK_M_22371b_R	40
Antilope cervicapra	Bovidae	Naturhistorisches Museum Basel	NMB.C3251	-	0	Y	Antilope_cervicapra_NMB_C3251_R	33
Bison bison	Bovidae	Naturhistorisches Museum Basel	NMB.6918	-	0	Y	Bison_bison_NMB_6918_R	43.5
Bison latifrons ?	Bovidae	University of Florida, Gainesville	UF.256375	Millenium Park (USA)	-1	Y	Bison_latifrons_UF_256375_R	45
Bison latifrons ?	Bovidae	University of Florida, Gainesville	UF.286374	Millenium Park (USA)	-1	N	Bison_latifrons_UF_286374	45
Boopsis breviceps ?	Bovidae	Institute of Vertebrate Paleontology and Paleoanthropology, Beijing	IVPP.V055591	Xiatamaicun (Ch)	-1.5	Y	Boopsis_breviceps_IVPP_V05559_1_R	155
Bos taurus	Bovidae	Naturhistorisches Museum Basel	NMB.1037	-	0	N	Bos_taurus_NMB_1037	45
Bos taurus	Bovidae	Naturhistorisches Museum Basel	NMB.3365	-	0	Y	Bos_taurus_NMB_3365_R	45
Bos taurus	Bovidae	Naturhistorisches Museum Basel	NMB.3367	-	0	Y	Bos_taurus_NMB_3367_R	35
Bos taurus	Bovidae	Naturhistorisches Museum Basel	NMB.2747	-	0	Y	Bos_taurus_NMB_2747_R	45
Boselaphus tragocamelus	Bovidae	Naturhistorisches Museum Basel	NMB.10258	-	0	Y	Boselaphus_tragocamelus_NMB_10258_R	50
Bubalus depressicornis	Bovidae	Naturhistorisches Museum Basel	NMB.3269	-	0	N	Bubalus_depressicornis_NMB_3269	50
Cambayella watsoni ?	Bovidae	Natural History Museum, London	NHMUK.PVM3683	Perin island (In)	-4.5	Y	Cambayella_watsoni_NHMUK_PV_M3683_R	55.6
Capra hircus	Bovidae	Naturhistorisches Museum Basel	NMB.6920	-	0	N	Capra_hircus_NMB_6920	41.2
Capra ibex	Bovidae	Naturhistorisches Museum Basel	NMB.5837	-	0	N	Capra_ibex_NMB_5837	40
Capra sibirica	Bovidae	Naturhistorisches Museum Basel	NMB.4219	-	0	N	Capra_sibirica_NMB_4219	45
Capricornis sumatraensis	Bovidae	Naturhistorisches Museum Basel	NMB.4987	-	0	N	Capricornis_sumatraensis_NMB_4987	42.1
Cephalophus callipygus	Bovidae	Naturhistorisches Museum Basel	NMB.R12713	-	0	N	Cephalophus_callipygus_NMB_R12713	35
Cephalophus callipygus	Bovidae	Naturhistorisches Museum Basel	NMB.R12767	-	0	N	Cephalophus_callipygus_NMB_R12767	35
Cephalophus callipygus	Bovidae	Naturhistorisches Museum Basel	NMB.L6755	-	0	N	Cephalophus_callipygus_NMB_L6755	40
Cephalophus callipygus	Bovidae	Naturhistorisches Museum Basel	NMB.R12820	-	0	Y	Cephalophus_callipygus_NMB_R12820_R	35
Cephalophus dorsalis	Bovidae	Naturhistorisches Museum Basel	NMB.15928	-	0	N	Cephalophus_dorsalis_NMB_15928	39.3
Cephalophus leucogaster	Bovidae	Naturhistorisches Museum Basel	NMB.16094	-	0	Y	Cephalophus_leucogaster_NMB_16094_R	41.2
Cephalophus natalensis	Bovidae	Naturhistorisches Museum Basel	NMB.3572	-	0	Y	Cephalophus_natalensis_NMB_3572_R	35
Cephalophus niger	Bovidae	Naturhistorisches Museum Basel	NMB.16115	-	0	Y	Cephalophus_niger_NMB_16115_R	51.3
Cephalophus nigrifrons	Bovidae	Naturhistorisches Museum Basel	NMB.16119	-	0	Y	Cephalophus_nigrifrons_NMB_16119_R	51.3
Cephalophus ogilbyi	Bovidae	Naturhistorisches Museum Basel	NMB.16151	-	0	Y	Cephalophus_ogilbyi_NMB_16151_R	40.2
Cephalophus rufilatus	Bovidae	Naturhistorisches Museum Basel	NMB.16169	-	0	N	Cephalophus_rufilatus_NMB_16169	50
Cephalophus silvicultor	Bovidae	Naturhistorisches Museum Basel	NMB.16225	-	0	Y	Cephalophus_silvicultor_NMB_16225_R	40
Cephalophus weynsi	Bovidae	Naturhistorisches Museum Basel	NMB.16242	-	0	Y	Cephalophus_weynsi_NMB_16242_R	37.4
Cephalophus zebra	Bovidae	Naturhistorisches Museum Basel	NMB.C2784	-	0	Y	Cephalophus_zebra_NMB_C2784_R	33
Connochaetes gnou	Bovidae	Naturhistorisches Museum Basel	NMB.7591	-	0	Y	Connochaetes_gnou_NMB_7591_R	50
Connochaetes laticornutus ?	Bovidae	Natural History Museum, London	NHMUK.PV100126	Broken Hill (Za)	-0.5	N	Connochaetes_laticornutus_NHMUK_PV_100126	35
Damaliscus pygargus	Bovidae	Naturhistorisches Museum Basel	NMB.1948	-	0	N	Damaliscus_pygargus_NMB_1948	35
Damaliscus pygargus	Bovidae	Naturhistorisches Museum Basel	NMB.2389	-	0	Y	Hemitragus_hylocrius_NMB_2389_R	50
Eotragus clavatus ?	Bovidae	Staatliches Museum für Naturkunde Stuttgart	SMNS.50Mu	Langenau (Ge)	-17.5	N	Eotragus_clavatus_SMNS_50Mu	36.6
Eotragus clavatus ?	Bovidae	Muséum d'histoire naturelle, Toulouse	MHNT.PAL2015022619	Montréal du Gers (Fr)	-16.5	N	Eotragus_clavatus_MHNT_PAL_2015_0_2261_9	50
Eotragus clavatus ?	Bovidae	Muséum d'histoire naturelle, Toulouse	MHNT.PAL2015022614	Montréal du Gers (Fr)	-16.5	Y	Eotragus_clavatus_MHNT_PAL_2015_0_2261_4_R	50
Eudorcas rufifrons	Bovidae	Naturhistorisches Museum Basel	NMB.6414	-	0	N	Eudorcas_rubifrons_NMB_6414	43.3
Gallogoral meneghinii ?	Bovidae	Naturhistorisches Museum Basel	NMB.Se313	Senèze (Fr)	-1.5	N	Gallogoral_meneghinii_NMB_Se313	45
Gazella aff. pilgrimi ?	Bovidae	Naturhistorisches Museum Wien	NHMW.2021/0014/0011	Kohfidisch (Au)	-8.5	N	Protragocerus_sp_NHMW_KOH_III_oben_2	18.5
Gazella aff. pilgrimi ?	Bovidae	Naturhistorisches Museum Wien	NHMW.2021/0014/0002	Kohfidisch (Au)	-8.5	N	Gazella_aff_pilgrimi_NHMW_KOH_I_1	18.5
Gazella aff. pilgrimi ?	Bovidae	Naturhistorisches Museum Wien	NHMW.2021/0014/0003	Kohfidisch (Au)	-8.5	N	Gazella_aff_pilgrimi_NHMW_KOH_I_2	18.5
Gazella aff. pilgrimi ?	Bovidae	Naturhistorisches Museum Wien	NHMW.2021/0014/0004	Kohfidisch (Au)	-8.5	N	Gazella_aff_pilgrimi_NHMW_KOH_III_1965_1	18.5
Gazella aff. pilgrimi ?	Bovidae	Naturhistorisches Museum Wien	NHMW.2021/0014/0007	Kohfidisch (Au)	-8.5	N	Bovidae_NHMW_KOH_III_oben1_5	18.5
Gazella aff. pilgrimi ?	Bovidae	Naturhistorisches Museum Wien	NHMW.2021/0014/0009	Kohfidisch (Au)	-8.5	N	Bovidae_NHMW_KOH_III_oben1_7	18.5
Gazella aff. pilgrimi ?	Bovidae	Naturhistorisches Museum Wien	NHMW.2021/0014/0012	Kohfidisch (Au)	-8.5	N	Bovidae_NHMW_KOH_III_oben2_10	18.5
Gazella aff. pilgrimi ?	Bovidae	Naturhistorisches Museum Wien	NHMW.2021/0014/0001	Kohfidisch (Au)	-8.5	Y	Gazella_aff_pilgrimi_NHMW_KOH_1374_1676_2_R	18.5
Gazella aff. pilgrimi ?	Bovidae	Naturhistorisches Museum Wien	NHMW.2021/0014/0005	Kohfidisch (Au)	-8.5	Y	Gazella_aff_pilgrimi_NHMW_KOH_III_1965_5_R	18.5
Gazella aff. pilgrimi ?	Bovidae	Naturhistorisches Museum Wien	NHMW.2021/0014/0006	Kohfidisch (Au)	-8.5	Y	Bovidae_NHMW_KOH_III_oben1_4_R	18.5
Gazella aff. pilgrimi ?	Bovidae	Naturhistorisches Museum Wien	NHMW.2021/0014/0008	Kohfidisch (Au)	-8.5	Y	Bovidae_NHMW_KOH_III_oben1_6_R	18.5
Gazella aff. pilgrimi ?	Bovidae	Naturhistorisches Museum Wien	NHMW.2021/0014/0010	Kohfidisch (Au)	-8.5	Y	Bovidae_NHMW_KOH_III_oben1_8_R	18.5
Gazella aff. pilgrimi ?	Bovidae	Naturhistorisches Museum Wien	NHMW.2021/0014/0013	Kohfidisch (Au)	-8.5	Y	Bovidae_NHMW_KOH_III_oben2_13_R	18.5
Gazella aff. pilgrimi ?	Bovidae	Naturhistorisches Museum Wien	NHMW.2021/0014/0014	Kohfidisch (Au)	-8.5	Y	Bovidae_NHMW_KOH_III_oben2_15_R	18.5
Gazella depereti ?	Bovidae	Université Claude Bernard, Lyon 1	UCBL.162134	Saint Vallier (Fr)	-2	Y	Gazella_depereti_UCBL_162134_R	35
Gazella depereti ?	Bovidae	Naturhistorisches Museum Basel	NMB.RN160	Roccaneyra (It)	-3	Y	Gazella_depereti_NMB_RN160_R	37.6
Gazella dorcas	Bovidae	Naturhistorisches Museum Basel	NMB.C1724	-	0	N	Gazella_dorcas_NMB_C1724	50
Gazella gazella	Bovidae	Naturhistorisches Museum Basel	NMB.11029	-	0	Y	Gazella_gazella_NMB_11029_R	35
Gazella subgutturosa	Bovidae	Naturhistorisches Museum Basel	NMB.2497	-	0	Y	Gazella_subgutturosa_NMB_2497_R	50
Hemitragus hylocrius	Bovidae	Naturhistorisches Museum Basel	NMB.10074	-	0	Y	Hemitragus_jemlahicus_NMB_10074_R	56.7
Hippotragus leucophaeus	Bovidae	Naturhistorisches Museum Basel	NMB.2149	-	0	Y	Hippotragus_leucophaeus_NMB_2149_R	45
Hispanomeryx sp. ?	Moschidae	Naturhistorisches Museum Wien	NHMW.2021/0041/0001	Kohfidisch (Au)	-8.5	Y	Bovidae_type3_NHMW_KOH_III_1965_4_R	18.5
Hoplithomeryx sp. ?	Bovidae	Netherland Centre for Biodiversity Leiden	RGM.425006	Gargano (It)	-9	N	Hoplithomeryx_sp_RGM_425006	45
Hoplithomeryx sp. ?	Bovidae	Netherland Centre for Biodiversity Leiden	RGM.261093	Nasario 4 (It)	-9	N	Hoplithomeryx_sp_RGM_261093	45
Hoplithomeryx sp. ?	Bovidae	Netherland Centre for Biodiversity Leiden	RGM.261785	Chiro 26 (It)	-9	N	Hoplithomeryx_sp_RGM_261785	45
Hoplithomeryx sp. ?	Bovidae	Netherland Centre for Biodiversity Leiden	RGM.178427	Chiro13 (It)	-9	N	Hoplithomeryx_sp_RGM_178427	45
Hoplithomeryx sp. ?	Bovidae	Netherland Centre for Biodiversity Leiden	RGM.178375	Chiro 10c (It)	-9	N	Hoplithomeryx_sp_RGM_178375	45
Hoplithomeryx sp. ?	Bovidae	Netherland Centre for Biodiversity Leiden	RGM.178540	Nasario 4 (It)	-9	Y	Hoplithomeryx_sp_RGM_178540_R	45
Hoplithomeryx sp. ?	Bovidae	Netherland Centre for Biodiversity Leiden	RGM.261092	Nasario 4 (It)	-9	Y	Hoplithomeryx_sp_RGM_261092_R	45
Hoplithomeryx sp. ?	Bovidae	Netherland Centre for Biodiversity Leiden	RGM.261100	Chiro d4 (It)	-9	Y	Hoplithomeryx_sp_RGM_261100_R	45
Leptobos etruscus ?	Bovidae	Naturhistorisches Museum Basel	NMB.Se1712	Senèze (Fr)	-1.5	Y	Leptobos_etruscus_NMB_Se1712_R	35
Litocranius walleri	Bovidae	Naturhistorisches Museum Basel	NMB.2543	-	0	N	Litocranius_walleri_NMB_2543	45
Madoqua kirkii	Bovidae	Naturhistorisches Museum Basel	NMB.7572	-	0	Y	Madoqua_kirkii_NMB_7572_R	35
Madoqua saltiana	Bovidae	Naturhistorisches Museum Basel	NMB.8064	-	0	Y	Madoqua_saltiana_NMB_8064_R	40
Miotragocerus pannoniae ?	Bovidae	Naturhistorisches Museum Wien	NHMW.2021/0013/0001	Kohfidisch (Au)	-8.5	N	Miotragocerus_sp_NHMW__KOH_III_1965_2	18.5
Miotragocerus pannoniae ?	Bovidae	Naturhistorisches Museum Wien	NHMW.2021/0013/0004	Kohfidisch (Au)	-8.5	N	Bovidae_NHMW_KOH_III_oben2_11	18.5
Miotragocerus pannoniae ?	Bovidae	Naturhistorisches Museum Wien	NHMW.2021/0013/0002	Kohfidisch (Au)	-8.5	Y	Bovidae_NHMW_KOH_III_oben1_3_R	18.5
Miotragocerus pannoniae ?	Bovidae	Naturhistorisches Museum Wien	NHMW.2021/0013/0003	Kohfidisch (Au)	-8.5	Y	Bovidae_NHMW_KOH_III_oben1_9_R	18.5
Miotragocerus pannoniae ?	Bovidae	Naturhistorisches Museum Wien	NHMW.2021/0013/0005	Kohfidisch (Au)	-8.5	Y	Bovidae_NHMW_KOH_III_oben2_12_R	18.5
Miotragocerus pannoniae ?	Bovidae	Naturhistorisches Museum Wien	NHMW.2021/0013/0006	Kohfidisch (Au)	-8.5	Y	Bovidae_NHMW_KOH_III_oben2_14_R	18.5
Myotragus balearicus ?	Bovidae	Naturhistorisches Museum Basel	NMB.416	Cueva de Son Muleta (SP)	-1	N	Myotragus_balearicus_NMB_416	45
Myotragus balearicus ?	Bovidae	Naturhistorisches Museum Basel	NMB.247	Cueva de Son Muleta (SP)	-1	Y	Myotragus_balearicus_NMB_247_R	45
Myotragus balearicus ?	Bovidae	Naturhistorisches Museum Basel	NMB.G1462	Cueva del Contraband (SP)	-1	Y	Myotragus_balearicus_NMB_G1462_R	40
Naemorhedus goral	Bovidae	Naturhistorisches Museum Basel	NMB.1923	-	0	Y	Naemorhaedus_goral_NMB_1923_R	40
Namacerus gariepensis ?	Bovidae	Arrisdrift, Namibia	AD.43598	Arrisdrift (Na)	-17.5	Y	Namacerus_gariepensis_AD_435_98_R	65.9
Nanger granti	Bovidae	Naturhistorisches Museum Basel	NMB.16368	-	0	Y	Nanger_granti_NMB_16368_R	36.2
Neotragus batesi	Bovidae	Naturhistorisches Museum Basel	NMB.Z1536	-	0	N	Neotragus_batesi_NMB_Z1536	50
Neotragus moschatus	Bovidae	Naturhistorisches Museum Basel	NMB.C2122	-	0	N	Neotragus_moschatus_NMB_C2122	30
Neotragus pygmaeus	Bovidae	Naturhistorisches Museum Basel	NMB.2719	-	0	N	Neotragus_pygmaeus_NMB_2719	18
Oreamnos americanus	Bovidae	Naturhistorisches Museum Basel	NMB.11149	-	0	N	Oreamnos_americanus_NMB_11149	45
Oreotragus oreotragus	Bovidae	Naturhistorisches Museum Basel	NMB.8401	-	0	N	Oreotragus_oreotragus_NMB_8401	40
Oryx gazella	Bovidae	Naturhistorisches Museum Basel	NMB.	-	0	Y	Oryx_gazella_NMB_R	41.2
Ourebia ourebi	Bovidae	Naturhistorisches Museum Basel	NMB.8772	-	0	Y	Ourebia_ourebi_NMB_8772_R	39.5
Ovibos moschatus	Bovidae	Naturhistorisches Museum Basel	NMB.11175	-	0	N	Ovibos_moschatus_NMB_11175	50
Ovis aries	Bovidae	Naturhistorisches Museum Basel	NMB.9037	-	0	N	Ovis_aries_NMB_9037	39.5
Ovis sp. ?	Bovidae	Natural History Museum, London	NHMUK.PVM7405	Darbys Cave (A&B)	-1	Y	Ovis_sp_NHMUK_PV_M7405_R	37
Parabos cordieri ?	Bovidae	Naturhistorisches Museum Basel	NMB.MP239	Montpellier (Fr)	-4.5	Y	Parabos_cordieri_NMB_MP239_R	45
Pelea capreolus	Bovidae	Naturhistorisches Museum Basel	NMB.2147	-	0	Y	Pelea_capreolus_NMB_2147_R	40
Philantomba maxwellii	Bovidae	Naturhistorisches Museum Basel	NMB.15180	-	0	Y	Philantomba_maxwellii_NMB_15180_R	50
Philantomba monticola	Bovidae	Naturhistorisches Museum Basel	NMB.15224	-	0	N	Philantomba_monticola_NMB_15224	45
Philantomba walteri	Bovidae	Naturhistorisches Museum Basel	NMB.15551	-	0	N	Philantomba_walteri_NMB_15551	45
Procapra gutturosa	Bovidae	Naturhistorisches Museum Basel	NMB.10435	-	0	Y	Procapra_gutturosa_NMB_10435_R	40
Protragocerus chantrei ?	Bovidae	Musée Confluences Lyon	CCEC.LGR2383	La Grive (Fr)	-13	Y	Protragocerus_chantrei_CCEC_L_G_R_2383_R	40
Pseudois nayaur	Bovidae	Naturhistorisches Museum Basel	NMB.1919	-	0	N	Pseudois_nayaur_NMB_1919	50
Raphicerus campestris	Bovidae	Naturhistorisches Museum Basel	NMB.SCM28	-	0	Y	Raphicerus_campestris_NMB_SCM_028_R	40
Raphicerus melanotis	Bovidae	Naturhistorisches Museum Basel	NMB.C4228	-	0	N	Nanotragus_oreotragus_NMB_C4228	30
Raphicerus melanotis	Bovidae	Naturhistorisches Museum Basel	NMB.4228	-	0	Y	Raphicerus_melanotis_NMB4228R	40
Redunca arundinum	Bovidae	Naturhistorisches Museum Basel	NMB.1948	-	0	Y	Redunca_arundinum_NMB_1948_R	45
Redunca fulvorufula	Bovidae	Naturhistorisches Museum Basel	NMB.15091	-	0	Y	Redunca_fulvorufola_NMB_15091_R	50
Redunca redunca	Bovidae	Naturhistorisches Museum Basel	NMB.4882	-	0	Y	Redunca_redunca_NMB_4882_R	45
Rupicapra pyrenaica	Bovidae	Naturhistorisches Museum Basel	NMB.C1830	-	0	Y	Rupicapra_pyrenaica_NMB_C1830_R	37.6
Rupicapra rupicapra	Bovidae	Naturhistorisches Museum Basel	NMB.C1969	-	0	N	Rupicapra_rupicapra_NMB_C1969	18
Saiga tatarica	Bovidae	Naturhistorisches Museum Basel	NMB.10065	-	0	N	Saiga_tatarica_NMB_10065	45
Sylvicapra grimmia	Bovidae	Naturhistorisches Museum Basel	NMB.15123	-	0	Y	Sylvicapra_grimmia_NMB_15123_R	40
Tetracerus quadricornis	Bovidae	Naturhistorisches Museum Basel	NMB.10472	-	0	N	Tetracerus_quadricornis_NMB_10472	25
Tragelaphus imberbis	Bovidae	Naturhistorisches Museum Basel	NMB.10779	-	0	Y	Tragelaphus_imberbis_NMB_10779_R	43.5
Tragelaphus scriptus	Bovidae	Naturhistorisches Museum Basel	NMB.C3568	-	0	N	Tragelaphus_scriptus_NMB_C3568	40
Tragelaphus spekii	Bovidae	Naturhistorisches Museum Basel	NMB.16297	-	0	Y	Tragelaphus_spekii_NMB_16297_R	37.4
Tragelaphus strepsiceros	Bovidae	Naturhistorisches Museum Basel	NMB.3564	-	0	N	Tragelaphus_strepsiceros_NMB3564	40
Tragoportax gaudryi ?	Bovidae	Naturhistorisches Museum Wien	NHMW.2021/0012/0001	Kohfidisch (Au)	-8.5	N	Bovidae_NHMW_KOH_III_oben2_16	18.5
Tragoportax gaudryi ?	Bovidae	Naturhistorisches Museum Wien	NHMW.2021/0012/0002	Kohfidisch (Au)	-8.5	Y	Gazella_sp_NHMW_KOH_III_1970_4_R	18.5
Tragoportax sp. ?	Bovidae	Université Claude Bernard, Lyon 1	FSL.520020e	Soblay (Fr)	-8	N	Tragoportax_sp_FSL_520020e	30
Tragoportax sp. ?	Bovidae	Université Claude Bernard, Lyon 1	FSL.520020a	Soblay (Fr)	-8	Y	Tragoportax_sp_FSL_520020a_R	30
Tragoportax sp. ?	Bovidae	Université Claude Bernard, Lyon 1	FSL.520020b	Soblay (Fr)	-8	Y	Tragoportax_sp_FSL_520020b__R	30
Alces alces	Cervidae	Naturhistorisches Museum Basel	NMB.2198	-	0	N	Alces_alces_NMB_2198	40
Axis axis	Cervidae	Naturhistorisches Museum Basel	NMB.C3718	-	0	Y	Axis_axis_NMB_C3718_R	40
Capreolus capreolus	Cervidae	Naturhistorisches Museum Basel	NMB.6212	-	0	Y	Capreolus_capreolus_NMB_6212_R	40
Capreolus capreolus	Cervidae	Naturhistorisches Museum Basel	NMB.2717	-	0	Y	Capreolus_capreolus_NMB_2717_R	18
Capreolus pygargus	Cervidae	Naturhistorisches Museum Basel	NMB.5708	-	0	Y	Capreolus_pygargus_NMB_5708_R	56.7
Cariacus rufus ?	Cervidae	Natural History Museum, London	NHMUK.PVOR18701	Minas Gerais (Br)	-0.5	Y	Cariacus_rufus_NHMUK_PV_OR18701_R	34
Cervus astylodon ?	Cervidae	Okinawa Prefectural Museum & Art Museum	OPM.FV00168.10296	Gohezu Cave (Ja)	-0.05	N	Cervus_astylodon_OPM_FV_10296	100
Cervus astylodon ?	Cervidae	Okinawa Prefectural Museum & Art Museum	OPM.FV00238.GJB1R	Gajambira (Ja)	-0.05	Y	Cervus_astylodon_OPM_GJB_1R_R	50
Cervus elaphus	Cervidae	Naturhistorisches Museum Basel	NMB.11147	-	0	Y	Cervus_elaphus_NMB_111_47_R	40
Cervus nippon	Cervidae	Naturhistorisches Museum Basel	NMB.6106	-	0	N	Cervus_nippon_NMB_6106	32
Cervus nippon	Cervidae	The University Museum, The University of Tokyo	UMUT.MG84332	Kinkazan Island (Ja)	0	N	Cervus_nippon_MGK_84	50
Cervus ruscinensis ?	Cervidae	Musée Confluences Lyon	CCEC.Pp148	Perpignan (Fr)	-4.5	Y	Cervus_ruscinensis_CCEC_Pp148_R	40
Croizetoceros pyreanicus ?	Cervidae	Musée Confluences Lyon	CCEC.Pp116	Perpignan (Fr)	-3	N	Croizetoceros_pyreanicus_CCEC_Pp116	40
Croizetoceros ramosus ?	Cervidae	Naturhistorisches Museum Basel	NMB.Prrr65	Etouaires (Fr)	-4.5	Y	Croizetoceros_ramosus_NMB_Prr65_R	40
Dama dama	Cervidae	Naturhistorisches Museum Basel	NMB.3186	-	0	Y	Dama_dama_NMB_3186_R	40
Dama eurygonos ?	Cervidae	Naturhistorisches Museum Basel	NMB.VA1711	Val d'Arno (It)	-1.5	Y	Dama_eurygonos_NMB_VA1711_R	50
Dama mesopotamica ?	Cervidae	Natural History Museum, London	NHMUK.PVM16180	Tabün (Is)	-1	N	Dama_mesopotamica_NHMUK_PV_M_16180	40
Dicrocerus elegans ?	Cervidae	Muséum national d'Histoire naturelle, Paris	MNHN.SA10193	Sansan (Fr)	-15	N	Dicrocerus_elegans_MNHN_SA10193	23.7
Dicrocerus elegans ?	Cervidae	Muséum national d'Histoire naturelle, Paris	MNHN.SA9954	Sansan (Fr)	-15	N	Dicrocerus_elegans_MNHN_SA9954	23.7
Dicrocerus elegans ?	Cervidae	Muséum national d'Histoire naturelle, Paris	MNHN.FSa9911	Sansan (Fr)	-15	N	Dicrocerus_elegans_MNHN_F_Sa9911	23.7
Elaphodus cephalophus	Cervidae	Naturhistorisches Museum Basel	NMB.2067	-	0	N	Elaphodus_cephalophus_NMB_2067	40
Elaphurus davidianus	Cervidae	Naturhistorisches Museum Basel	NMB.2067	-	0	Y	Elaphurus_davidianus_NMB_2067_R	50
Eocoileus gentryorum ?	Cervidae	University of Florida, Gainesville	UF.95999	Fort Meade Mine (USA)	-4.5	Y	Eocoileus_gentryorum_UF_95999_R	39.7
Eostyloceros blainvillei ?	Cervidae	American Museum of Natural History	AMNH.FAM144949	Pai Tao Tsun (Ch)	-7.5	Y	Eostyloceros_blainvillei_AMNH_F_AM_144949_R	45
Eucladoceros ctenoides ?	Cervidae	Naturhistorisches Museum Basel	NMB.Se557	Senèze (Fr)	-1.5	Y	Eucladoceros_ctenoides_NMB_Se557_R	40
Eucladoceros ctenoides ?	Cervidae	Naturhistorisches Museum Basel	NMB.981	Senèze (Fr)	-1.5	Y	Eucladoceros_ctenoides_NMB_981_R	40
Eucladoceros ctenoides ?	Cervidae	Naturhistorisches Museum Basel	NMB.Se1797	Senèze (Fr)	-1.5	N	Eucladoceros_ctenoides_NMB_Se1797	45
Euprox dicranoceros ?	Cervidae	Naturhistorisches Museum Wien	NHMW.2021/0015/0001	Kohfidisch (Au)	-8.5	N	Euprox_dicranoceros_NHMW_KOH_III_1965_3	18.5
Euprox furcatus ?	Cervidae	Naturhistorisches Museum Basel	NMB.Sth2394c	Steinheim am Albuch (Ge)	-13	N	Euprox_furcatus_NMB_Sth2394c	40
Heteroprox larteti ?	Cervidae	Naturhistorisches Museum Basel	NMB.Sth2394a	Steinheim am Albuch (Ge)	-13	Y	Heteroprox_laterti_NMB_Sth2394a_R	40
Heteroprox larteti ?	Cervidae	Muséum national d'Histoire naturelle, Paris	MNHN.FSa9956	Sansan (Fr)	-15	Y	Heteroprox_laterti_MNHN_F_Sa9956_R	20.8
Lagomerycidae indet?	Cervidae	Institute of Vertebrate Paleontology and Paleoanthropology, Beijing	IVPP.V25830	Hamalagai (Ch)	-16.8	N	Lagomerycidae_IVPP_V25830	27
Hydropotes inermis	Cervidae	Naturhistorisches Museum Basel	NMB.9892	-	0	Y	Hydropotes_inermis_NMB_9892_R	15
Mazama americana	Cervidae	Naturhistorisches Museum Basel	NMB.2315	-	0	N	Mazama_americana_NMB_2315	35
Mazama gouazoubira	Cervidae	Naturhistorisches Museum Basel	NMB.6672	-	0	Y	Mazama_gouazoubira_NMB_6672_R	40
Megaloceros giganteus ?	Cervidae	Natural History Museum, London	NHML.M2326	Westown Naul (Ir)	-0.013	N	Megaloceros_giganteus_NHML_M2326	155
Metacervocerus philisi ?	Cervidae	Naturhistorisches Museum Basel	NMB.Se583	Senèze (Fr)	-1.5	N	Metacervoceros_philisi_NMB_Se583	45
Metacervocerus sp2 ?	Cervidae	Naturhistorisches Museum Basel	NMB.Se213	Senèze (Fr)	-1.5	Y	Metacervocerus_philisi_NMB_Se213_R	40
Muntiacus muntjiak	Cervidae	Naturhistorisches Museum Basel	NMB.C2408	-	0	N	Muntiacus_muntjiak_NMB_C2408	39.2
Muntiacini gen. et sp. indet. ?	Cervidae	Okinawa Prefectural Museum & Art Museum	OPM.FV00168.10538	Gohezu Cave (Ja)	-0.05	N	Muntiacus_sp_OPM_FV_10538	50
Odocoileus lucasi ?	Cervidae	Bayerische Staatssammlung für Paläontologie und Geologie, Munich	BSPG.2012I77	Missouri (USA)	-2.5	N	Odocoileus_lucasi_BSPG_2012I77	36.9
Odocoileus sp1 ?	Cervidae	Bayerische Staatssammlung für Paläontologie und Geologie, Munich	BSPG.2015I37	Michigan (USA)	-2.5	N	Odocoileus_sp_BSPG_2015I37	39.3
Odocoileus sp2 ?	Cervidae	University of Florida, Gainesville	UF.402854	Inglis 1A (USA)	-2	Y	Odocoileus_sp_UF_402854_R	45
Odocoileus sp2 ?	Cervidae	University of Florida, Gainesville	UF.402855	Inglis 1A (USA)	-2	Y	Odocoileus_sp_UF_402855_R	45
Odocoileus sp2 ?	Cervidae	University of Florida, Gainesville	UF.402856	Inglis 1A (USA)	-2	Y	Odocoileus_sp_UF_402856_R	45
Odocoileus sp3 ?	Cervidae	University of Florida, Gainesville	UF.206565	Haile 7C (USA)	-2	N	Odocoileus_sp_UF_206565	45
Odocoileus virgianicus	Cervidae	Naturhistorisches Museum Basel	NMB.9872	-	0	Y	Odocoileus_virgianicus_MNB_9872_R	20
Ozotoceros bezoarticus	Cervidae	Naturhistorisches Museum Basel	NMB.2312	-	0	Y	Ozotoceros_bezoarticus_NMB_2312_R	40
Praemegaceros obscurus ?	Cervidae	Naturhistorisches Museum Basel	NMB.Ch135	Val di Chiana (?)	-1.5	Y	Praemegaloceros_obscurus_NMB_Ch135_R	39.4
Procervulus dichotomus ?	Cervidae	Naturhistorisches Museum Basel	NMB.SO652	Artenay (Fr)	-17	Y	Procervulus_praelucidens_NMB_SO652_R	35
Procervulus dichotomus ?	Cervidae	Muséum d'histoire naturelle, Toulouse	MHNT.PAL2015022617	Montréal du Gers (Fr)	-16.5	Y	Procervulus_dichotomus_MHNT_PAL_2015_0_2261_7_R	50
Procervulus dichotomus ?	Cervidae	Muséum d'histoire naturelle, Toulouse	MHNT.PAL20150226113	Montréal du Gers (Fr)	-16.5	Y	Procervulus_dichotomus_MHNT_PAL_2015_0_2261_13_R	50
Procervulus dichotomus ?	Cervidae	Bayerische Staatssammlung für Paläontologie und Geologie, Munich	BSPG.1979XV555	Rauscheröd (Ge)	-16.7	N	Procervulus_dichotomus_BSPG_1979XV555	35.1
Procervulus dichotomus ?	Cervidae	Muséum d'histoire naturelle, Toulouse	MHNT.PAL20150226112	Montréal du Gers (Fr)	-16.5	N	Procervulus_dichotomus_MHNT_PAL_2015_0_2261_12	50
Procervulus dichotomus ?	Cervidae	Muséum d'histoire naturelle, Toulouse	MHNT.PAL201502385	Montréal du Gers (Fr)	-16.5	N	Procervulus_dichotomus_MHNT_PAL_2015_0_2385	50
Procervulus dichotomus ?	Cervidae	Muséum d'histoire naturelle, Toulouse	MHNT.PAL201502248	Montréal du Gers (Fr)	-16.5	Y	Procervulus_dichotomus_MHNT_PAL_2015_0_2248_R	50
Procervulus dichotomus ?	Cervidae	Muséum d'histoire naturelle, Toulouse	MHNT.PAL20150226110	Montréal du Gers (Fr)	-16.5	Y	Procervulus_dichotomus_MHNT_PAL_2015_0_2261_10_R	50
Procervulus dichotomus ?	Cervidae	Muséum d'histoire naturelle, Toulouse	MHNT.PAL20150226111	Montréal du Gers (Fr)	-16.5	Y	Procervulus_dichotomus_MHNT_PAL_2015_0_2261_11_R	50
Procervulus dichotomus ?	Cervidae	Muséum d'histoire naturelle, Toulouse	MHNT.PAL20150226114	Montréal du Gers (Fr)	-16.5	Y	Procervulus_dichotomus_MHNT_PAL_2015_0_2261_14_R	50
Procervulus dichotomus ?	Cervidae	Muséum d'histoire naturelle, Toulouse	MHNT.PAL2015022618	Montréal du Gers (Fr)	-16.5	Y	Procervulus_dichotomus_MHNT_PAL_2015_0_2261_8_R	50
Procervulus praelucidens ?	Cervidae	Naturhistorisches Museum Basel	NMB.3521	Artenay (Fr)	-17	Y	Procervulus_praelucidens_NMB_3521_R	35
Procervulus praelucidens ?	Cervidae	Naturhistorisches Museum Basel	NMB.SO652	Artenay (Fr)	-17	N	Procervulus_praelucidens_NMB_SO652	35
Procervulus praelucidens ?	Cervidae	Bayerische Staatssammlung für Paläontologie und Geologie, Munich	BSPG.1937II23341	Wintershof West (Ge)	-18	N	Procervulus_praelucidens_BSPG_1937II23341	40
Procervulus praelucidens ?	Cervidae	Bayerische Staatssammlung für Paläontologie und Geologie, Munich	BSPG.1937II23339	Wintershof West (Ge)	-18	N	Procervulus_praelucidens_BSPG_1937II23339	40
Procervulus praelucidens ?	Cervidae	Bayerische Staatssammlung für Paläontologie und Geologie, Munich	BSPG.1937II23340	Wintershof West (Ge)	-18	Y	Procervulus_praelucidens_BSPG_1937II23340_R	40
Pseudodama nestii ?	Cervidae	Natural History Museum, London	NHMUK.PVM5656	Monte Olivola (It)	-2	N	Pseudodama_nestii_NHMUK_PV_M5656	44
Pudu puda	Cervidae	Naturhistorisches Museum Basel	NMB.C2209	-	0	N	Pudu_puda_NMB_C2209	32
Rangifer tarandus	Cervidae	Naturhistorisches Museum Basel	NMB.7552	-	0	N	Rangifer_tarandus_NMB_7552	60
Rusa timorensis	Cervidae	Naturhistorisches Museum Basel	NMB.3657	-	0	N	Rusa_timorensis_NMB_3657	40
Rusa unicolor	Cervidae	Naturhistorisches Museum Basel	NMB.9597	-	0	N	Rusa_unicolor_NMB_9597	43.1
Bouromeryx nebrascensis ?	Dromomerycidae	American Museum of Natural History	AMNH.FAM53041	Sioux County (USA)	-14.5	Y	Bouromeryx_nebrascensis_AMNH_F_AM53041_R	35
Dromomeryx scotti ?	Dromomerycidae	American Museum of Natural History	AMNH.FAM33800	Thomson quarry (USA)	-18	Y	Dromomeryx_scotti_AMNH_F_AM_33800_R	45.9
Pediomeryx hemphilliensis ?	Dromomerycidae	University of Florida, Gainesville	UF.69945	Loss acres racetrack (USA)	-6	N	Pediomeryx_hemphilliensis_UF_69945	45
Giraffidae indet1 ?	Giraffidae	Naturhistorisches Museum Wien	NHMW.2021/0010/0002	Kohfidisch (Au)	-8.5	N	Bovidae_type2_NHMW_KOH_1374_1676_1	18.5
Giraffidae indet1 ?	Giraffidae	Naturhistorisches Museum Wien	NHMW.2021/0010/0003	Kohfidisch (Au)	-8.5	N	Bovidae_type2_NHMW_KOH_III_1970_1	18.5
Giraffidae indet1 ?	Giraffidae	Naturhistorisches Museum Wien	NHMW.2021/0010/0004	Kohfidisch (Au)	-8.5	N	Bovidae_NHMW_KOH_III_oben2_18	18.5
Giraffidae indet2 ?	Giraffidae	Naturhistorisches Museum Wien	NHMW.2021/0011/0001	Kohfidisch (Au)	-8.5	N	Gazella_aff_pilgrimi_NHMW_KOH_III_oben1_1	18.5
Ampelomeryx ginsburgi ?	Palaeomerycidae	Muséum d'histoire naturelle, Toulouse	MHNT.Beon91G4261	Montréal du Gers (Fr)	-16.5	Y	Ampelomeryx_ginsburgi_MHNT_Beon91G4_261_R	85
Birgerbohlinia schaubi ?	Giraffidae	Museu de Geologia de la Universitat de Valencia	MGU.V7981	Crevillent (Sp)	-8.5	N	Birgerbohlinia_schaubi_MGU_V7981	53
Birgerbohlinia schaubi ?	Giraffidae	Museu de Geologia de la Universitat de Valencia	MGU.V7918	Crevillent (Sp)	-8.5	N	Birgerbohlinia_schaubi_MGU_V7918	55
Decennatherium pachecoi ?	Giraffidae	Museo Nacional de Ciencias Naturales Madrid	MNCN.32368	Los Valles de Fuentiduena (Sp)	-8.5	N	Decennatherium_pachecoi_MNCN_32368	41.3
Germanomeryx fahlbuschi ?	Palaeomerycidae	Bayerische Staatssammlung für Paläontologie und Geologie, Munich	BSPG.1958II7801	Sandelzhausen (Ge)	-16.5	N	Germanomeryx_fahlbuschi_BSPG_1958II7801	46.5
Giraffa camelopardis	Giraffidae	Naturhistorisches Museum Basel	NMB.12075	-	0	Y	Giraffa_camelopardis_NMB_12075_R	50
Giraffidae indet1 ?	Giraffidae	Naturhistorisches Museum Wien	NHMW.2021/0010/0001	Kohfidisch (Au)	-8.5	N	Giraffidae_NHMW_KOH_1974_1686_1	18.5
Okapia johnstoni	Giraffidae	Naturhistorisches Museum Basel	NMB.10811	-	0	N	Okapia_johnstoni_NMB_10811	50
Palaeomeryx eminens ?	Palaeomerycidae	Naturhistorisches Museum Basel	NMB.Sth409	Steinheim am Albuch (Ge)	-13	Y	Palaeomeryx_eminens_NMB_Sth409_R	45
Palaeomeryx eminens ?	Palaeomerycidae	Steinheim_MeteorkraterMuseum	Steinheim.MeteorkraterMuseum	Steinheim am Albuch (Ge)	-13	Y	Palaeomeryx_eminens_Steinheim_MeteorkraterMuseum_R	41
Palaeomeryx kaupi ?	Palaeomerycidae	Naturhistorisches Museum Basel	NMB.2297a	Chilleurs aux bois (Fr)	-18	N	Palaeomeryx_kaupi_NMB_2297a	30
Palaeomeryx kaupi ?	Palaeomerycidae	Naturhistorisches Museum Basel	NMB.23421	Chilleurs aux bois (Fr)	-18	N	Palaeomeryx_kaupi_NMB_2342_1	30
Palaeomeryx kaupi ?	Palaeomerycidae	Naturhistorisches Museum Basel	NMB2342.2	Chilleurs aux bois (Fr)	-18	Y	Palaeomeryx_kaupi_NMB2342_2_R	30
Prolibytherium magnieri ?	Giraffidae	Natural History Museum, London	NHMUK.PVM21901	Gebel Zelten (Li)	-18.5	N	Prolibytherium_magnieri_NHMUK_PV_M21901	55
Sivatherium maurusium ?	Giraffidae	Musée de Djibouti	ANK.II106	Anabo Koma (Dj)	-2	Y	Sivatherium_maurusium_ANK_II_106_R	50
Zarafa zeltinii ?	Giraffidae	Natural History Museum, London	NHMUK.PVM6670	Gebel Zelten (Li)	-18.5	Y	Zarafa_zeltinii_NHMUK_PV_M6670_R	70
Hispanomeryx nov sp ?	Moschidae	Institute of Vertebrate Paleontology and Paleoanthropology, Beijing	IVPPV25831	Xizuizigou (Ch)	-15	N	Hispanomeryx_nov_sp_IVPP_V25831	27
Hispanomeryx daamsi ?	Moschidae	Museo Nacional de Ciencias Naturales Madrid	MNCN.5001	Toril-3 (Sp)	-13	N	Hispanomeryx_daamsi_MNCN_5001	46.5
Micromeryx eiselei ?	Moschidae	Naturhistorisches Museum Basel	NMB.Sth833	Steinheim am Albuch (Ge)	-13	Y	Micromeryx_eiselei_NMB_Sth833_R	60
Micromeryx flourensianus ?	Moschidae	Naturhistorisches Museum Basel	NMB.Sth865	Steinheim am Albuch (Ge)	-13	N	Micromeryx_flourensianus_NMB_Sth865	18.5
Micromeryx flourensianus ?	Moschidae	Naturhistorisches Museum Basel	NMB.Sth866	Steinheim am Albuch (Ge)	-13	Y	Micromeryx_flourensianus_NMB_Sth866_R	18.5
Micromeryx flourensianus ?	Moschidae	Staatliche Museum für Naturkunde Stuttgart	SMNS.46123	Steinheim am Albuch (Ge)	-13	Y	Micromeryx_flourensianus_SMNS_46123_R	13
Micromeryx flourensianus ?	Moschidae	Staatliche Museum für Naturkunde Stuttgart	SNMS.43062	Steinheim am Albuch (Ge)	-13	Y	Micromeryx_flourensianus_SNMS_43062_R	45
Micromeryx grandeavus ?	Moschidae	American Museum of Natural History	AMNH.FAM103369	Ma Chi Lien Kou (Ch)	-10.5	N	Micromeryx_grandeavus_AMNH_F_AM_103369	50
Micromeryx mirus ?	Moschidae	Naturhistorisches Museum Wien	NHMW.2021/0040/0001	Kohfidisch (Au)	-8.5	N	Hispanomeryx_sp_NHMW_KOH	18.5
Moschidae nov.gen nov.sp. ?	Moschidae	Institute of Vertebrate Paleontology and Paleoanthropology, Beijing	IVPP.HalamagaiPet3	Hamalagai (Ch)	-16.8	N	Moschidae_nov_gen_nov_sp_IVPP_Halamagai_Pet3	27
Moschus moschiferus	Moschidae	Naturhistorisches Museum Basel	NMB.4201	-	0	N	Moschus_moschiferus_NMB_4201	18.5
Amphimoschus artenensis ?	Stem Pecora	Naturhistorisches Museum Basel	NMB.	Artenay (Fr)	-16.5	N	Amphimoschus_artenensis_NMB	35
Amphimoschus artenensis ?	Stem Pecora	Muséum national d'Histoire naturelle, Paris	MNHN.FAR3266	Artenay (Fr)	-16.5	N	Amphimoschus_artenensis_MNHN_F_AR3266	26.9
Amphitragulus elegans ?	Stem Pecora	Naturhistorisches Museum Basel	NMB.MA5881	Saint Gérand le Puy (Fr)	-22	N	Amphitragulus_elegans_NMB_MA5881	35
Amphitragulus elegans ?	Stem Pecora	Naturhistorisches Museum Basel	NMB.MA5882	Saint Gérand le Puy (Fr)	-22	N	Amphitragulus_elegans_NMB_MA5882	35
Amphitragulus elegans ?	Stem Pecora	Naturhistorisches Museum Basel	NMB.MA5883	Saint Gérand le Puy (Fr)	-22	Y	Amphitragulus_elegans_NMB_MA5883_R	35
Amphitragulus feningrei ?	Stem Pecora	Naturhistorisches Museum Basel	NMB.cod628	Coderet (Fr)	-23.5	Y	Amphitragulus_feningrei_NMB_cod628_R	35
Amphitragulus feningrei ?	Stem Pecora	Naturhistorisches Museum Basel	NMB.cod631	Coderet (Fr)	-23.5	Y	Amphitragulus_feningrei_NMB_cod631_R	35
Amphitragulus feningrei ?	Stem Pecora	Naturhistorisches Museum Basel	NMB.cod632	Coderet (Fr)	-23.5	N	Amphitragulus_feningrei_NMB_cod632	35
Amphitragulus feningrei ?	Stem Pecora	Naturhistorisches Museum Basel	NMB.cod635	Coderet (Fr)	-23.5	N	Amphitragulus_feningrei_NMB_cod635	35
Amphitragulus feningrei ?	Stem Pecora	Naturhistorisches Museum Basel	NMB.cod637	Coderet (Fr)	-23.5	N	Amphitragulus_feningrei_NMB_cod637	35
Dremotherium feignouxi ?	Stem Pecora	Naturhistorisches Museum Basel	NMB.MA5885	Saint Gérand le Puy (Fr)	-22	N	Dremotherium_feignouxi_NMB_MA5885	18.5
Dremotherium feignouxi ?	Stem Pecora	Naturhistorisches Museum Basel	NMB.MA5886	Saint Gérand le Puy (Fr)	-22	Y	Dremotherium_feignouxi_NMB_MA5886_R	18.5
Stem Pecora indet.?	Stem Pecora	Naturhistorisches Museum Wien	NHMW.2021/0046/0001	UNCH-A (Mo)	-22	Y	NHMW_UNCH_A_R	35
Longirostromeryx lorddensis ?	Stem Pecora	American Museum of Natural History	AMNH.FAM52837	Holow Horn Bear Quarry (USA)	-12	Y	Longirostromeryx_lorddensis_AMNH_F_AM_52837_R	31
Machaeromeryx sp ?	Stem Pecora	University of Florida, Gainesville	UF.156239	Thomas farm (USA)	-18	N	Machaeromeryx_sp_UF_156239	45
Parablastomeryx gilchristensis ?	Stem Pecora	University of Florida, Gainesville	UF.248895	Thomas farm (USA)	-18	Y	Parablastomeryx_gilchristensis_UF_248895_R	45
Parablastomeryx gilchristensis ?	Stem Pecora	University of Florida, Gainesville	UF.265266	Thomas farm (USA)	-18	Y	Parablastomeryx_gilchristensis_UF_265266_R	45
Parablastomeryx gregorii ?	Stem Pecora	American Museum of Natural History	AMNH.FAM31361	Xmax quarry (USA)	-12	N	Parablastomeryx_gregorii_AMNH_F_AM_31361	51.1
Parablastomeryx gregorii ?	Stem Pecora	American Museum of Natural History	AMNH.FAM31360	Xmax quarry (USA)	-12	Y	Parablastomeryx_gregorii_AMNH_F_AM_31360_R	42.6
Parablastomeryx primus ?	Stem Pecora	American Museum of Natural History	AMNH.FAM13822	Upper Rosebud (USA)	-18	Y	Parablastomeryx_primus_AMNH_F_AM_13822_R	34.7
Pomelomeryx boulangeri ?	Stem Pecora	Muséum national d'Histoire naturelle, Paris	MNHN.FSG947	Saint Gérand le Puy (Fr)	-22	N	Pomelomeryx_boulangeri_MNHN_F_SG9473	27
Prodremotherium elongatum ?	Stem Pecora	Muséum national d'Histoire naturelle, Paris	MNHN.Qu4596	Quercy (Fr)	-25	Y	Prodremotherium_elongatum_MNHN_Qu4596_R	28
Bachitherium viretti ?	Stem Ruminantia	Université Montpellier 2	UM.ITD1082	Itardie (Fr)	-31	N	Bachitherium_viretti_ITD1082	40
Gelocus communis ?	Stem Ruminantia	Muséum national d'Histoire naturelle, Paris	MNHN.RZN330	Ronzon (Fr)	-33	N	Gelocus_communis_MNHN_RZN330	20.8
Hypisodus minimus ?	Stem Ruminantia	American Museum of Natural History	AMNH.FAM9354	Pawnee Buttes (USA)	-32	N	Hypisodus_minimus_AMNH_F_AM_9354	30.8
Leptomeryx evansi ?	Stem Ruminantia	Naturhistorisches Museum Basel	NMB.	(USA)	-32	Y	Leptomeryx_evansi_NMB_R	35
Lophiomeryx mouchelini ?	Stem Ruminantia	Parc Naturel Régional du Luberon	PNRL.2390	Murs (Fr)	-31	N	Lophiomeryx_mouchelini_PNRL_2390	40
NHMW.IKH-A-1 ?	Stem Ruminantia	Naturhistorisches Museum Wien	NHMW.2021/0043/0001	IKH-A-1 (Mo)	-30	N	NHMW_IKH_A_1	35
Paragelocus suevicus ?	Stem Ruminantia	Bayerische Staatssammlung für Paläontologie und Geologie, Munich	BSPG.1972XI8076	Möhren 13 (Ge)	-32	N	Paragelocus_suevicus_BSPG_1972XI8076	40
Paragelocus suevicus ?	Stem Ruminantia	Bayerische Staatssammlung für Paläontologie und Geologie, Munich	BSPG.1972XI8209	Möhren 13 (Ge)	-32	Y	Paragelocus_suevicus_BSPG_1972XI8209_R	40
Tragulina indet ?	Stem Ruminantia	Naturhistorisches Museum Wien	NHMW.2021/0044/0001	TGR-C2 (Mo)	-26	Y	NHMW_TGR_C_2_NMW_Mongolie_R	35
Tragulina indet ?	Stem Ruminantia	Naturhistorisches Museum Wien	NHMW.2021/0045/0001	TGW-A (Mo)	-26	N	NHMW_TGW_A	35
Dorcatherium crassum ?	Tragulidae	Adrien de Perthuie Collection	AP2014.715	Contres (Fr)	-15	N	Dorcatherium_crassum_AP2014_0715	35
Dorcatherium crassum ?	Tragulidae	Naturhistorisches Museum Basel	NMB.San15053	Sansan (Fr)	-14	Y	Dorcatherium_crassum_NMB_San15053_R	10
Dorcatherium crassum ?	Tragulidae	Muséum d'histoire naturelle, Toulouse	MHNT.PAL201502707	Montréal du Gers (Fr)	-16.5	Y	Dorcatherium_crassum_MHNT_PAL_2015_0_2707_R	50
Dorcatherium crassum ?	Tragulidae	Muséum d'histoire naturelle, Toulouse	MHNT.PAL2015022615	Montréal du Gers (Fr)	-16.5	N	Dorcatherium_crassum_MHNT_PAL_2015_0_2261_5	18
Hyemoschus aquaticus	Tragulidae	Naturhistorisches Museum Basel	NMB.1930	-	0	Y	Hyemoschus_aquaticus_NMB_1930_R	40
Hyemoschus aquaticus	Tragulidae	Naturhistorisches Museum Basel	NMB.1930	-	0	N	Hyemoschus_aquaticus_NMB_1930	40
Hyemoschus aquaticus	Tragulidae	Naturhistorisches Museum Basel	NMB.2985	-	0	Y	Hyemoschus_aquaticus_NMB_2985_R	40
Hyemoschus aquaticus	Tragulidae	Naturhistorisches Museum Basel	NMB.8699	-	0	N	Hyemoschus_aquaticus_NMB_8699	40
Hyemoschus aquaticus	Tragulidae	Naturhistorisches Museum Basel	NMB.L11945	-	0	Y	Hyemoschus_aquaticus_NMB_L11945_R	40
Hyemoschus aquaticus	Tragulidae	Naturhistorisches Museum Basel	NMB.L12132	-	0	Y	Hyemoschus_aquaticus_NMB_L12132_R	40
Hyemoschus aquaticus	Tragulidae	Naturhistorisches Museum Basel	NMB.Lxx23	-	0	N	Hyemoschus_aquaticus_NMB_Lxx23	40
Hyemoschus aquaticus	Tragulidae	Naturhistorisches Museum Basel	NMB.2692	-	0	N	Hyemoschus_aquaticus_NMB_2692	30
Moschiola meminna	Tragulidae	Naturhistorisches Museum Basel	NMB.1429	-	0	N	Mochiola_meminna_NMB_1429	40
Moschiola meminna	Tragulidae	Naturhistorisches Museum Basel	NMB.1891	-	0	Y	Mochiola_meminna_NMB_1891_R	40
Moschiola meminna	Tragulidae	Naturhistorisches Museum Basel	NMB.2319	-	0	N	Mochiola_meminna_NMB_2319	40
Moschiola meminna	Tragulidae	Naturhistorisches Museum Basel	NMB.2588	-	0	N	Mochiola_meminna_NMB_2588	40
Moschiola meminna	Tragulidae	Naturhistorisches Museum Basel	NMB.2589	-	0	N	Mochiola_meminna_NMB_2589	40
Moschiola meminna	Tragulidae	Naturhistorisches Museum Basel	NMB.1366	-	0	N	Mochiola_meminna_NMB_1366	40
Moschiola meminna	Tragulidae	Naturhistorisches Museum Basel	NMB.2453	-	0	N	Mochiola_meminna_NMB_2453	40
Tragulus kanchil	Tragulidae	Naturhistorisches Museum Basel	NMB.1532	-	0	N	Tragulus_kanchil_NMB_1532	17.5
Tragulus kanchil	Tragulidae	Naturhistorisches Museum Basel	NMB.2132	-	0	N	Tragulus_kanchil_NMB_2132	25
Tragulus kanchil	Tragulidae	Naturhistorisches Museum Basel	NMB.3791	-	0	N	Tragulus_kanchil_NMB_3791	30
Tragulus kanchil	Tragulidae	Naturhistorisches Museum Basel	NMB.3797	-	0	N	Tragulus_kanchil_NMB_3797	20
Tragulus kanchil	Tragulidae	Naturhistorisches Museum Basel	NMB.3802	-	0	N	Tragulus_kanchil_NMB_3802	30
Tragulus kanchil	Tragulidae	Naturhistorisches Museum Basel	NMB.3806	-	0	N	Tragulus_kanchil_NMB_3806	25
Tragulus kanchil	Tragulidae	Naturhistorisches Museum Basel	NMB.C3735	-	0	N	Tragulus_kanchil_NMB_C3735	30
Tragulus kanchil	Tragulidae	Naturhistorisches Museum Basel	NMB.C3795	-	0	N	Tragulus_kanchil_NMB_C3795	25
Tragulus kanchil	Tragulidae	Naturhistorisches Museum Basel	NMB.2988	-	0	N	Tragulus_kanchil_NMB_2988	25
Tragulus napu	Tragulidae	Naturhistorisches Museum Basel	NMB.10085	-	0	N	Tragulus_napu_NMB_10085	19.9
